# Supplementary material for: Reciprocal inhibition of NOTCH and SOX2 shapes tumor cell plasticity and therapeutic escape in triple-negative breast cancer
Source: EMBO Mol Med. 2024 Oct 30;16(12):9. doi: 10.1038/s44321-024-00161-8 (PMC11628624; doi:10.1038/s44321-024-00161-8)
Supplement: Supplementary file 5 — Dataset EV1 [file 44321_2024_161_MOESM5_ESM.xlsx]

## Sheet: Legend
	Dataset EV1:	Gene expression analysis from RNAseq of MB157R compared to MB157 cells, MB157 iSOX2 compared to MB157 iEV and MB157T iN1-ICD compared to MB157R iEV, n=3

## Sheet: MB157R vs MB157
ENSEMBL_ID	ENTREZ	Gene.Symbol	Description	ID	logFC	AveExpr	t	P.Value	adj.P.Val	B	fc	MB157_REP1	MB157_REP2	MB157_REP3	MB157R_REP1	MB157R_REP2	MB157_REP3
ENSG00000198300	5178	PEG3	paternally expressed 3	PEG3	-17.4502	2.35538	-261.831	4.44e-13	1.8e-09	19.4226	-179079	11.0864	11.0907	11.0645	-6.35042	-6.25487	-6.50393
ENSG00000109861	1075	CTSC	cathepsin C	CTSC	9.93768	3.73573	248.226	6.05e-13	1.8e-09	19.2909	980.706	-1.29728	-1.18026	-1.22178	8.71108	8.69555	8.70708
ENSG00000160862	563	AZGP1	alpha-2-glycoprotein 1, zinc-binding	AZGP1	-16.0762	1.66836	-238.953	7.55e-13	1.8e-09	19.1914	-69090.7	9.72921	9.68174	9.70844	-6.35042	-6.25487	-6.50393
ENSG00000229807	7503	XIST	X inactive specific transcript	XIST	-15.067	1.16374	-225.632	1.05e-12	1.8e-09	19.0326	-34324.6	8.70446	8.70888	8.67831	-6.35042	-6.25487	-6.50393
ENSG00000278789	55655	NLRP2	NLR family pyrin domain containing 2	NLRP2	-14.605	0.932764	-219	1.26e-12	1.8e-09	18.9458	-24919.8	8.22965	8.25217	8.22399	-6.35042	-6.25487	-6.50393
ENSG00000134460	3559	IL2RA	interleukin 2 receptor subunit alpha	IL2RA	-14.2572	0.758867	-213.86	1.44e-12	1.8e-09	18.8744	-19581.6	7.88292	7.90364	7.87585	-6.35042	-6.25487	-6.50393
ENSG00000169439	6383	SDC2	syndecan 2	SDC2	-13.9747	0.617604	-199.472	2.16e-12	1.8e-09	18.6543	-16099	7.643	7.55203	7.61981	-6.35042	-6.25487	-6.50393
ENSG00000166426	1381	CRABP1	cellular retinoic acid binding protein 1	CRABP1	-14.0217	0.641098	-198.147	2.25e-12	1.8e-09	18.6324	-16632	7.59231	7.6803	7.6832	-6.35042	-6.25487	-6.50393
ENSG00000180543	85453	TSPYL5	TSPY like 5	TSPYL5	-13.3163	0.288432	-196.063	2.39e-12	1.8e-09	18.5973	-10200.4	6.95462	6.97254	6.91265	-6.35042	-6.25487	-6.50393
ENSG00000135074	8728	ADAM19	ADAM metallopeptidase domain 19	ADAM19	8.67707	3.8452	191.832	2.71e-12	1.8e-09	18.5237	409.316	-0.514875	-0.426895	-0.538253	8.23002	8.13899	8.18219
ENSG00000133048	1116	CHI3L1	chitinase 3 like 1	CHI3L1	-12.8849	0.0727305	-191.142	2.77e-12	1.8e-09	18.5114	-7564.03	6.53738	6.48752	6.52071	-6.35042	-6.25487	-6.50393
ENSG00000064886	1117	CHI3L2	chitinase 3 like 2	CHI3L2	-12.4906	-0.124426	-186.746	3.17e-12	1.8e-09	18.4308	-5755.11	6.11854	6.10383	6.1403	-6.35042	-6.25487	-6.50393
ENSG00000109846	1410	CRYAB	crystallin alpha B	CRYAB	-12.6182	-0.0606517	-185.745	3.27e-12	1.8e-09	18.4119	-6287.09	6.27651	6.25342	6.21537	-6.35042	-6.25487	-6.50393
ENSG00000170382	10446	LRRN2	leucine rich repeat neuronal 2	LRRN2	-13.4202	0.340341	-185.697	3.28e-12	1.8e-09	18.411	-10961.5	7.11804	7.0032	7.03003	-6.35042	-6.25487	-6.50393
ENSG00000101144	655	BMP7	bone morphogenetic protein 7	BMP7	-12.7912	0.0258403	-184.716	3.38e-12	1.8e-09	18.3923	-7087.98	6.45091	6.37368	6.43968	-6.35042	-6.25487	-6.50393
ENSG00000130294	547	KIF1A	kinesin family member 1A	KIF1A	-12.8906	0.0755577	-183.799	3.48e-12	1.8e-09	18.3747	-7593.74	6.56541	6.52671	6.47044	-6.35042	-6.25487	-6.50393
ENSG00000152977	7545	ZIC1	Zic family member 1	ZIC1	-12.2557	-0.241875	-183.387	3.53e-12	1.8e-09	18.3667	-4890.37	5.87144	5.88121	5.90532	-6.35042	-6.25487	-6.50393
ENSG00000164106	11341	SCRG1	stimulator of chondrogenesis 1	SCRG1	-12.1244	-0.307542	-181.785	3.71e-12	1.8e-09	18.3353	-4464.85	5.77096	5.74133	5.75168	-6.35042	-6.25487	-6.50393
ENSG00000144868	66000	TMEM108	transmembrane protein 108	TMEM108	-12.3053	-0.217066	-181.752	3.72e-12	1.8e-09	18.3346	-5061.49	5.95026	5.90265	5.9539	-6.35042	-6.25487	-6.50393
ENSG00000090661	79603	CERS4	ceramide synthase 4	CERS4	-13.6276	0.444076	-180.689	3.85e-12	1.8e-09	18.3135	-12656.9	7.32813	7.26683	7.17871	-6.35042	-6.25487	-6.50393
ENSG00000167972	21	ABCA3	ATP binding cassette subfamily A member 3	ABCA3	-12.6759	-0.0317646	-180.505	3.87e-12	1.8e-09	18.3098	-6543.97	6.34108	6.25103	6.32652	-6.35042	-6.25487	-6.50393
ENSG00000204950	390205	LRRC10B	leucine rich repeat containing 10B	LRRC10B	-12.6518	-0.0438435	-180.35	3.89e-12	1.8e-09	18.3067	-6435.3	6.33644	6.2634	6.24632	-6.35042	-6.25487	-6.50393
ENSG00000176842	10265	IRX5	iroquois homeobox 5	IRX5	-13.0025	0.131489	-178.528	4.12e-12	1.8e-09	18.2697	-8205.97	6.69707	6.57123	6.62985	-6.35042	-6.25487	-6.50393
ENSG00000154277	7345	UCHL1	ubiquitin C-terminal hydrolase L1	UCHL1	-12.2101	-0.264666	-178.299	4.16e-12	1.8e-09	18.265	-4738.28	5.84962	5.87068	5.80093	-6.35042	-6.25487	-6.50393
ENSG00000156284	9073	CLDN8	claudin 8	CLDN8	-12.8554	0.0579771	-177.732	4.23e-12	1.8e-09	18.2533	-7410.9	6.41724	6.53144	6.50841	-6.35042	-6.25487	-6.50393
ENSG00000176887	6664	SOX11	SRY-box transcription factor 11	SOX11	-12.5189	-0.110287	-177.544	4.26e-12	1.8e-09	18.2495	-5869.03	6.17228	6.18357	6.09165	-6.35042	-6.25487	-6.50393
ENSG00000046774	51438	MAGEC2	MAGE family member C2	MAGEC2	-12.2626	-0.238463	-176.765	4.37e-12	1.8e-09	18.2333	-4913.56	5.85855	5.87936	5.94054	-6.35042	-6.25487	-6.50393
ENSG00000274336	29965	CDIP1	cell death inducing p53 target 1	CDIP1	-11.9331	-0.40319	-176.423	4.42e-12	1.8e-09	18.2261	-3910.39	5.59559	5.54728	5.54721	-6.35042	-6.25487	-6.50393
ENSG00000037280	2324	FLT4	fms related receptor tyrosine kinase 4	FLT4	-11.5404	-0.599544	-172.222	5.09e-12	1.85e-09	18.136	-2978.54	5.17715	5.18682	5.14798	-6.35042	-6.25487	-6.50393
ENSG00000180616	6752	SSTR2	somatostatin receptor 2	SSTR2	-8.35278	1.64472	-171.411	5.23e-12	1.85e-09	18.1182	-326.916	5.82332	5.79408	5.84594	-2.44353	-2.55443	-2.59704
ENSG00000196155	25894	PLEKHG4	pleckstrin homology and RhoGEF domain containing G4	PLEKHG4	-11.6797	-0.529893	-170.722	5.35e-12	1.85e-09	18.1029	-3280.48	5.27742	5.34733	5.30511	-6.35042	-6.25487	-6.50393
ENSG00000176046	26471	NUPR1	nuclear protein 1, transcriptional regulator	NUPR1	-12.9287	0.0946304	-170.61	5.37e-12	1.85e-09	18.1004	-7797.2	6.53079	6.50043	6.64578	-6.35042	-6.25487	-6.50393
ENSG00000009790	80342	TRAF3IP3	TRAF3 interacting protein 3	TRAF3IP3	-11.4536	-0.642941	-169.383	5.6e-12	1.85e-09	18.0728	-2804.64	5.05251	5.09401	5.10506	-6.35042	-6.25487	-6.50393
ENSG00000162722	25893	TRIM58	tripartite motif containing 58	TRIM58	-11.2694	-0.73506	-169.051	5.67e-12	1.85e-09	18.0653	-2468.4	4.902	4.91265	4.88421	-6.35042	-6.25487	-6.50393
ENSG00000124785	51299	NRN1	neuritin 1	NRN1	-11.4181	-0.660703	-168.226	5.83e-12	1.85e-09	18.0464	-2736.42	5.07915	5.01858	5.04728	-6.35042	-6.25487	-6.50393
ENSG00000117983	727897	MUC5B	mucin 5B, oligomeric mucus/gel-forming	MUC5B	-13.4093	0.334931	-168.005	5.87e-12	1.85e-09	18.0414	-10879.6	7.14649	6.9789	6.99342	-6.35042	-6.25487	-6.50393
ENSG00000168539	1128	CHRM1	cholinergic receptor muscarinic 1	CHRM1	-11.1949	-0.772288	-167.202	6.04e-12	1.85e-09	18.0228	-2344.24	4.84758	4.81394	4.81398	-6.35042	-6.25487	-6.50393
ENSG00000168675	753	LDLRAD4	low density lipoprotein receptor class A domain containing 4	LDLRAD4	-11.413	-0.663235	-166.056	6.29e-12	1.85e-09	17.9961	-2726.83	5.03829	5.08332	5.00821	-6.35042	-6.25487	-6.50393
ENSG00000152784	56978	PRDM8	PR/SET domain 8	PRDM8	5.75851	1.71146	165.986	6.3e-12	1.85e-09	17.9944	54.1359	-1.18625	-1.18026	-1.13689	4.61753	4.55329	4.60132
ENSG00000282954	115290	FBXO17	F-box protein 17	FBXO17	-12.2183	-0.260574	-164.088	6.74e-12	1.9e-09	17.9494	-4765.23	5.87544	5.90205	5.76828	-6.35042	-6.25487	-6.50393
ENSG00000091513	7018	TF	transferrin	TF	-11.9728	-0.383339	-163.773	6.82e-12	1.9e-09	17.9418	-4019.5	5.6072	5.66523	5.53675	-6.35042	-6.25487	-6.50393
ENSG00000198046	63934	ZNF667	zinc finger protein 667	ZNF667	-11.0893	-0.825081	-163.055	6.99e-12	1.9e-09	17.9244	-2178.8	4.6982	4.75588	4.70465	-6.35042	-6.25487	-6.50393
ENSG00000245694	101927480	CRNDE	colorectal neoplasia differentially expressed	CRNDE	-10.9745	-0.882508	-162.374	7.16e-12	1.91e-09	17.9078	-2012.07	4.57357	4.62489	4.61571	-6.35042	-6.25487	-6.50393
ENSG00000109452	8821	INPP4B	inositol polyphosphate-4-phosphatase type II B	INPP4B	5.41061	3.88435	160.809	7.58e-12	1.94e-09	17.8692	42.536	1.1778	1.17428	1.18504	6.57086	6.56391	6.63418
ENSG00000196368	55190	NUDT11	nudix hydrolase 11	NUDT11	-10.8165	-0.961476	-160.556	7.65e-12	1.94e-09	17.8628	-1803.43	4.47481	4.4272	4.43835	-6.35042	-6.25487	-6.50393
ENSG00000169550	143662	MUC15	mucin 15, cell surface associated	MUC15	-11.4025	-0.668485	-159.973	7.81e-12	1.94e-09	17.8482	-2707.06	5.00942	4.99367	5.09522	-6.35042	-6.25487	-6.50393
ENSG00000052850	60529	ALX4	ALX homeobox 4	ALX4	-10.9099	-0.914781	-158.822	8.15e-12	1.97e-09	17.8191	-1924.03	4.5834	4.51622	4.52091	-6.35042	-6.25487	-6.50393
ENSG00000227372	57212	TP73-AS1	TP73 antisense RNA 1	TP73-AS1	-11.2203	-0.759594	-157.133	8.67e-12	1.97e-09	17.7756	-2385.86	4.90513	4.7944	4.85212	-6.35042	-6.25487	-6.50393
ENSG00000197134	113835	ZNF257	zinc finger protein 257	ZNF257	-10.7506	-0.994425	-156.999	8.72e-12	1.97e-09	17.7721	-1722.91	4.36834	4.35313	4.4212	-6.35042	-6.25487	-6.50393
ENSG00000142449	84467	FBN3	fibrillin 3	FBN3	-11.6273	-0.556075	-156.722	8.81e-12	1.97e-09	17.7649	-3163.55	5.32037	5.18282	5.26959	-6.35042	-6.25487	-6.50393
ENSG00000133019	1131	CHRM3	cholinergic receptor muscarinic 3	CHRM3	-11.6216	-0.558959	-155.934	9.07e-12	1.97e-09	17.7442	-3150.93	5.20033	5.33296	5.22217	-6.35042	-6.25487	-6.50393
ENSG00000228623	NA	ZNF883	zinc finger protein 883	ZNF883	-10.4608	-1.13933	-155.846	9.1e-12	1.97e-09	17.7419	-1409.35	4.09366	4.11147	4.0681	-6.35042	-6.25487	-6.50393
ENSG00000176533	2788	GNG7	G protein subunit gamma 7	GNG7	-11.2439	-0.747777	-155.453	9.23e-12	1.97e-09	17.7315	-2425.26	4.94379	4.83576	4.843	-6.35042	-6.25487	-6.50393
ENSG00000144407	5746	PTH2R	parathyroid hormone 2 receptor	PTH2R	-11.1883	-0.775588	-154.343	9.63e-12	1.97e-09	17.7019	-2333.54	4.76536	4.80485	4.88548	-6.35042	-6.25487	-6.50393
ENSG00000143416	8991	SELENBP1	selenium binding protein 1	SELENBP1	-11.155	-0.792243	-154.338	9.63e-12	1.97e-09	17.7018	-2280.28	4.7357	4.76795	4.85212	-6.35042	-6.25487	-6.50393
ENSG00000163923	116832	RPL39L	ribosomal protein L39 like	RPL39L	-10.8237	-0.957888	-153.7	9.86e-12	1.97e-09	17.6846	-1812.42	4.40431	4.50344	4.45414	-6.35042	-6.25487	-6.50393
ENSG00000269699	23619	ZIM2	zinc finger imprinted 2	ZIM2	-10.9547	-0.892398	-153.557	9.92e-12	1.97e-09	17.6808	-1984.67	4.59244	4.52658	4.63582	-6.35042	-6.25487	-6.50393
ENSG00000123364	3229	HOXC13	homeobox C13	HOXC13	-10.6447	-1.0474	-152.911	1.02e-11	1.97e-09	17.6632	-1600.91	4.2573	4.24217	4.32535	-6.35042	-6.25487	-6.50393
ENSG00000237438	NA	CECR7	cat eye syndrome chromosome region, candidate 7	CECR7	-10.4504	-1.14455	-152.851	1.02e-11	1.97e-09	17.6616	-1399.2	4.08759	4.11147	4.04286	-6.35042	-6.25487	-6.50393
ENSG00000102230	9468	PCYT1B	phosphate cytidylyltransferase 1B, choline	PCYT1B	-10.2701	-1.2347	-152.12	1.05e-11	1.98e-09	17.6415	-1234.82	3.92768	3.8987	3.87466	-6.35042	-6.25487	-6.50393
ENSG00000170561	153572	IRX2	iroquois homeobox 2	IRX2	-10.989	-0.875222	-151.756	1.06e-11	1.98e-09	17.6315	-2032.49	4.57554	4.59359	4.68875	-6.35042	-6.25487	-6.50393
ENSG00000196867	140612	ZFP28	ZFP28 zinc finger protein	ZFP28	-10.8774	-0.931045	-150.967	1.09e-11	1.98e-09	17.6096	-1881.14	4.51727	4.44451	4.56117	-6.35042	-6.25487	-6.50393
ENSG00000110934	51411	BIN2	bridging integrator 2	BIN2	-11.2188	-0.760326	-150.049	1.13e-11	1.98e-09	17.5838	-2383.44	4.7978	4.81781	4.93166	-6.35042	-6.25487	-6.50393
ENSG00000154764	7476	WNT7A	Wnt family member 7A	WNT7A	15.263	1.45924	149.716	1.15e-11	1.98e-09	17.5744	39321.8	-5.94114	-6.30954	-6.26617	9.04909	9.0999	9.12329
ENSG00000288335	117581	TWIST2	twist family bHLH transcription factor 2	TWIST2	-10.2677	-1.23589	-149.671	1.15e-11	1.98e-09	17.5731	-1232.78	3.93997	3.87161	3.8823	-6.35042	-6.25487	-6.50393
ENSG00000236279	154790	CLEC2L	C-type lectin domain family 2 member L	CLEC2L	-9.99354	-1.37297	-148.939	1.18e-11	1.98e-09	17.5523	-1019.43	3.61537	3.60783	3.64821	-6.35042	-6.25487	-6.50393
ENSG00000170549	79192	IRX1	iroquois homeobox 1	IRX1	-10.1594	-1.29006	-148.514	1.2e-11	1.98e-09	17.5401	-1143.6	3.8287	3.76058	3.77959	-6.35042	-6.25487	-6.50393
ENSG00000245526	645323	LINC00461	long intergenic non-protein coding RNA 461	LINC00461	-10.421	-1.15924	-148.505	1.2e-11	1.98e-09	17.5398	-1370.99	3.99697	4.06876	4.08808	-6.35042	-6.25487	-6.50393
ENSG00000134463	79746	ECHDC3	enoyl-CoA hydratase domain containing 3	ECHDC3	-11.5203	-0.609586	-148.312	1.21e-11	1.98e-09	17.5343	-2937.37	5.09159	5.24745	5.11266	-6.35042	-6.25487	-6.50393
ENSG00000183580	23194	FBXL7	F-box and leucine rich repeat protein 7	FBXL7	-10.0229	-1.35829	-148.029	1.23e-11	1.98e-09	17.5261	-1040.38	3.62682	3.64901	3.68365	-6.35042	-6.25487	-6.50393
ENSG00000115008	3552	IL1A	interleukin 1 alpha	IL1A	15.2331	1.44425	148.018	1.23e-11	1.98e-09	17.5258	38513	-5.94114	-6.30954	-6.26617	9.03857	9.02789	9.11586
ENSG00000111344	8437	RASAL1	RAS protein activator like 1	RASAL1	-10.8242	-0.957656	-147.269	1.27e-11	2.01e-09	17.5041	-1813.01	4.4219	4.41071	4.53068	-6.35042	-6.25487	-6.50393
ENSG00000145945	26240	FAM50B	family with sequence similarity 50 member B	FAM50B	-10.4393	-1.15011	-146.737	1.29e-11	2.02e-09	17.4885	-1388.45	4.13166	4.03587	4.04103	-6.35042	-6.25487	-6.50393
ENSG00000176014	84617	TUBB6	tubulin beta 6 class V	TUBB6	-5.36803	4.27035	-146.146	1.32e-11	2.03e-09	17.4711	-41.2988	6.92788	6.94947	6.98575	1.63257	1.55891	1.56753
ENSG00000165215	1365	CLDN3	claudin 3	CLDN3	-13.3621	0.311334	-146.013	1.33e-11	2.03e-09	17.4672	-10529.5	7.06594	7.07106	6.84023	-6.35042	-6.25487	-6.50393
ENSG00000115221	3694	ITGB6	integrin subunit beta 6	ITGB6	14.6733	1.16434	145.526	1.36e-11	2.03e-09	17.4528	26127	-5.94114	-6.30954	-6.26617	8.48143	8.49798	8.5235
ENSG00000187601	28986	MAGEH1	MAGE family member H1	MAGEH1	-10.1676	-1.28593	-145.339	1.37e-11	2.03e-09	17.4472	-1150.16	3.76794	3.85159	3.77412	-6.35042	-6.25487	-6.50393
ENSG00000140350	8125	ANP32A	acidic nuclear phosphoprotein 32 family member A	ANP32A	14.6436	1.14951	144.958	1.39e-11	2.03e-09	17.4358	25595.4	-5.94114	-6.30954	-6.26617	8.45386	8.49976	8.46032
ENSG00000196611	4312	MMP1	matrix metallopeptidase 1	MMP1	14.8629	1.25916	144.231	1.43e-11	2.07e-09	17.4139	29797.2	-5.94114	-6.30954	-6.26617	8.65902	8.66544	8.74737
ENSG00000163909	26508	HEYL	hes related family bHLH transcription factor with YRPW motif like	HEYL	-10.6234	-1.05804	-141.339	1.61e-11	2.26e-09	17.325	-1577.47	4.32916	4.18131	4.25051	-6.35042	-6.25487	-6.50393
ENSG00000273686	567	B2M	beta-2-microglobulin	B2M	15.7132	1.68434	141.15	1.62e-11	2.26e-09	17.3191	53722.6	-5.94114	-6.30954	-6.26617	9.46939	9.49717	9.65631
ENSG00000215808	339535	LINC01139	long intergenic non-protein coding RNA 1139	LINC01139	-10.2611	-1.23921	-140.942	1.63e-11	2.26e-09	17.3125	-1227.12	3.8646	3.96309	3.84627	-6.35042	-6.25487	-6.50393
ENSG00000180190	157695	TDRP	testis development related protein	TDRP	-10.4905	-1.12451	-140.777	1.64e-11	2.26e-09	17.3074	-1438.6	4.15821	4.16518	4.03875	-6.35042	-6.25487	-6.50393
ENSG00000189369	23708	GSPT2	G1 to S phase transition 2	GSPT2	-10.7007	-1.01941	-140.586	1.66e-11	2.26e-09	17.3014	-1664.26	4.40869	4.33161	4.25248	-6.35042	-6.25487	-6.50393
ENSG00000105641	6528	SLC5A5	solute carrier family 5 member 5	SLC5A5	-10.5963	-1.07157	-139.683	1.72e-11	2.32e-09	17.2727	-1548.15	4.30797	4.21696	4.15484	-6.35042	-6.25487	-6.50393
ENSG00000268654	100073347	MIMT1	MER1 repeat containing imprinted transcript 1	MIMT1	-9.79697	-1.47125	-139.202	1.76e-11	2.32e-09	17.2573	-889.576	3.40537	3.39263	3.4837	-6.35042	-6.25487	-6.50393
ENSG00000183798	90187	EMILIN3	elastin microfibril interfacer 3	EMILIN3	-11.3652	-0.687156	-139.088	1.76e-11	2.32e-09	17.2536	-2637.89	5.06378	4.8809	5.0416	-6.35042	-6.25487	-6.50393
ENSG00000282650	254528	MEIOB	meiosis specific with OB-fold	MEIOB	-10.5915	-1.07397	-138.325	1.82e-11	2.37e-09	17.229	-1543.03	4.21999	4.1427	4.30273	-6.35042	-6.25487	-6.50393
ENSG00000142627	1969	EPHA2	EPH receptor A2	EPHA2	4.52794	7.53091	137.448	1.89e-11	2.43e-09	17.2004	23.0698	5.29667	5.25413	5.25002	9.82449	9.77995	9.78019
ENSG00000120289	4115	MAGEB4	MAGE family member B4	MAGEB4	-10.1085	-1.31549	-136.734	1.95e-11	2.48e-09	17.1769	-1103.99	3.67908	3.81329	3.72393	-6.35042	-6.25487	-6.50393
ENSG00000180818	3226	HOXC10	homeobox C10	HOXC10	-11.525	-0.607249	-135.025	2.1e-11	2.64e-09	17.1197	-2946.9	5.2493	5.03087	5.18555	-6.35042	-6.25487	-6.50393
ENSG00000164400	1437	CSF2	colony stimulating factor 2	CSF2	13.4822	0.568813	133.014	2.29e-11	2.84e-09	17.051	11443.1	-5.94114	-6.30954	-6.26617	7.27495	7.3281	7.32668
ENSG00000111817	29940	DSE	dermatan sulfate epimerase	DSE	3.83844	5.48248	131.954	2.4e-11	2.91e-09	17.014	14.3049	3.55272	3.5562	3.58088	7.39935	7.39652	7.40924
ENSG00000152661	2697	GJA1	gap junction protein alpha 1	GJA1	9.44636	3.26877	131.722	2.42e-11	2.91e-09	17.0058	697.649	-1.29728	-1.55465	-1.51129	7.98364	7.99935	7.99286
ENSG00000121440	23024	PDZRN3	PDZ domain containing ring finger 3	PDZRN3	-10.9642	-0.88762	-131.513	2.44e-11	2.91e-09	16.9985	-1997.86	4.54167	4.52572	4.71611	-6.35042	-6.25487	-6.50393
ENSG00000124343	7499	XG	Xg glycoprotein (Xg blood group)	XG	-9.64725	-1.54612	-131.367	2.46e-11	2.91e-09	16.9933	-801.882	3.20606	3.33612	3.29033	-6.35042	-6.25487	-6.50393
ENSG00000055118	3757	KCNH2	potassium voltage-gated channel subfamily H member 2	KCNH2	-10.2116	-1.26392	-131.258	2.47e-11	2.91e-09	16.9894	-1185.8	3.83529	3.93006	3.76035	-6.35042	-6.25487	-6.50393
ENSG00000167641	94274	PPP1R14A	protein phosphatase 1 regulatory inhibitor subunit 14A	PPP1R14A	-10.9347	-0.902409	-131.086	2.49e-11	2.91e-09	16.9833	-1957.32	4.52136	4.68552	4.48788	-6.35042	-6.25487	-6.50393
ENSG00000128011	57622	LRFN1	leucine rich repeat and fibronectin type III domain containing 1	LRFN1	-10.7105	-1.01451	-129.945	2.62e-11	2.94e-09	16.9426	-1675.59	4.45867	4.28758	4.27589	-6.35042	-6.25487	-6.50393
ENSG00000112238	59336	PRDM13	PR/SET domain 13	PRDM13	-9.40773	-1.66587	-129.927	2.62e-11	2.94e-09	16.9419	-679.218	3.10598	3.01914	2.98886	-6.35042	-6.25487	-6.50393
ENSG00000111058	79611	ACSS3	acyl-CoA synthetase short chain family member 3	ACSS3	-9.50889	-1.6153	-129.777	2.64e-11	2.94e-09	16.9365	-728.552	3.20606	3.13548	3.0759	-6.35042	-6.25487	-6.50393
ENSG00000100344	80339	PNPLA3	patatin like phospholipase domain containing 3	PNPLA3	-9.32034	-1.70957	-129.625	2.66e-11	2.94e-09	16.9311	-639.296	2.90121	3.01464	2.93595	-6.35042	-6.25487	-6.50393
ENSG00000124882	2069	EREG	epiregulin	EREG	14.333	0.994232	129.461	2.68e-11	2.94e-09	16.9251	20638.2	-5.94114	-6.30954	-6.26617	8.09725	8.11152	8.27348
ENSG00000198157	79366	HMGN5	high mobility group nucleosome binding domain 5	HMGN5	-10.4547	-1.14237	-129.396	2.69e-11	2.94e-09	16.9228	-1403.43	4.0116	4.04911	4.19428	-6.35042	-6.25487	-6.50393
ENSG00000182111	441234	ZNF716	zinc finger protein 716	ZNF716	-10.5528	-1.09334	-129.27	2.7e-11	2.94e-09	16.9182	-1502.15	4.06869	4.24984	4.23068	-6.35042	-6.25487	-6.50393
ENSG00000101384	182	JAG1	jagged canonical Notch ligand 1	JAG1	4.89051	6.55964	128.148	2.84e-11	3.07e-09	16.8772	29.6612	4.07706	4.16923	4.09687	9.01252	8.97767	9.02449
ENSG00000113430	50805	IRX4	iroquois homeobox 4	IRX4	-9.16118	-1.78915	-127.634	2.91e-11	3.11e-09	16.8582	-572.518	2.85652	2.76994	2.74785	-6.35042	-6.25487	-6.50393
ENSG00000121741	7750	ZMYM2	zinc finger MYM-type containing 2	ZMYM2	12.8664	0.26094	126.865	3.01e-11	3.17e-09	16.8296	7467.69	-5.94114	-6.30954	-6.26617	6.7259	6.69295	6.66364
ENSG00000120915	2053	EPHX2	epoxide hydrolase 2	EPHX2	-9.28513	-1.72717	-126.568	3.06e-11	3.17e-09	16.8185	-623.882	2.97474	2.92648	2.84496	-6.35042	-6.25487	-6.50393
ENSG00000177494	79413	ZBED2	zinc finger BED-type containing 2	ZBED2	12.7856	0.220505	126.39	3.08e-11	3.17e-09	16.8118	7060.61	-5.94114	-6.30954	-6.26617	6.59374	6.60175	6.64439
ENSG00000154655	91133	L3MBTL4	L3MBTL histone methyl-lysine binding protein 4	L3MBTL4	-10.5295	-1.10501	-126.296	3.09e-11	3.17e-09	16.8082	-1478.03	4.08261	4.28011	4.11645	-6.35042	-6.25487	-6.50393
ENSG00000133816	9645	MICAL2	microtubule associated monooxygenase, calponin and LIM domain containing 2	MICAL2	5.0659	6.43894	126.231	3.1e-11	3.17e-09	16.8058	33.4957	3.90904	3.94194	3.86697	8.98515	8.91971	9.01081
ENSG00000176293	7694	ZNF135	zinc finger protein 135	ZNF135	-9.63915	-1.55016	-125.868	3.16e-11	3.19e-09	16.7921	-797.394	3.1804	3.29223	3.3356	-6.35042	-6.25487	-6.50393
ENSG00000144015	129868	TRIM43	tripartite motif containing 43	TRIM43	-8.51535	-2.11207	-125.528	3.21e-11	3.2e-09	16.7792	-365.911	2.11956	2.1783	2.13897	-6.35042	-6.25487	-6.50393
ENSG00000067445	7216	TRO	trophinin	TRO	-10.6209	-1.05931	-125.333	3.24e-11	3.2e-09	16.7717	-1574.7	4.20988	4.37609	4.16741	-6.35042	-6.25487	-6.50393
ENSG00000171649	284307	ZIK1	zinc finger protein interacting with K protein 1	ZIK1	-10.053	-1.34325	-125.232	3.25e-11	3.2e-09	16.7679	-1062.3	3.74711	3.72801	3.5746	-6.35042	-6.25487	-6.50393
ENSG00000134775	80206	FHOD3	formin homology 2 domain containing 3	FHOD3	3.94474	5.01237	125.051	3.28e-11	3.2e-09	16.761	15.3988	3.0447	3.06767	3.00762	6.98204	6.98339	6.9888
ENSG00000196263	57573	ZNF471	zinc finger protein 471	ZNF471	-10.2818	-1.22882	-124.877	3.3e-11	3.2e-09	16.7543	-1244.92	3.98219	3.79506	3.95903	-6.35042	-6.25487	-6.50393
ENSG00000169218	284654	RSPO1	R-spondin 1	RSPO1	-11.3627	-0.688386	-124.54	3.36e-11	3.23e-09	16.7413	-2633.39	5.09709	4.84591	5.0359	-6.35042	-6.25487	-6.50393
ENSG00000198185	55713	ZNF334	zinc finger protein 334	ZNF334	-10.2262	-1.25663	-124.288	3.4e-11	3.23e-09	16.7316	-1197.84	3.97025	3.77394	3.82526	-6.35042	-6.25487	-6.50393
ENSG00000224544	170680	PSORS1C2	psoriasis susceptibility 1 candidate 2	PSORS1C2	-10.8537	-0.9429	-124.153	3.42e-11	3.23e-09	16.7264	-1850.48	4.48617	4.36377	4.60188	-6.35042	-6.25487	-6.50393
ENSG00000184500	5627	PROS1	protein S	PROS1	4.11504	3.18362	123.411	3.54e-11	3.32e-09	16.6975	17.328	1.13568	1.12509	1.11753	5.20273	5.24448	5.2762
ENSG00000132446	53940	FTHL17	ferritin heavy chain like 17	FTHL17	-9.08984	-1.82482	-123.08	3.6e-11	3.33e-09	16.6845	-544.895	2.7135	2.79112	2.65567	-6.35042	-6.25487	-6.50393
ENSG00000105519	828	CAPS	calcyphosine	CAPS	-7.36574	3.86051	-123.021	3.61e-11	3.33e-09	16.6822	-164.933	7.53725	7.57454	7.51836	0.278938	0.188076	0.0659237
ENSG00000128422	3872	KRT17	keratin 17	KRT17	4.74954	6.62147	122.556	3.69e-11	3.37e-09	16.6639	26.9002	4.23503	4.30056	4.20449	9.01592	8.96532	9.00748
ENSG00000044115	1495	CTNNA1	catenin alpha 1	CTNNA1	3.58301	6.72232	122.181	3.75e-11	3.37e-09	16.649	11.9838	4.93153	4.93542	4.9255	8.51236	8.49683	8.53228
ENSG00000104447	7227	TRPS1	transcriptional repressor GATA binding 1	TRPS1	-4.82525	7.27966	-122.124	3.76e-11	3.37e-09	16.6468	-28.3494	9.69732	9.68951	9.69	4.91109	4.80109	4.88892
ENSG00000288364	4692	NDN	necdin, MAGE family member	NDN	-9.09444	-1.82252	-122.051	3.78e-11	3.37e-09	16.6439	-546.639	2.77654	2.75386	2.64372	-6.35042	-6.25487	-6.50393
ENSG00000131668	56033	BARX1	BARX homeobox 1	BARX1	-9.62224	-1.55862	-121.49	3.88e-11	3.43e-09	16.6215	-788.103	3.26587	3.15603	3.3356	-6.35042	-6.25487	-6.50393
ENSG00000167600	29785	CYP2S1	cytochrome P450 family 2 subfamily S member 1	CYP2S1	5.09612	0.753972	121.391	3.9e-11	3.43e-09	16.6175	34.2046	-1.85368	-1.78598	-1.74261	3.33433	3.26673	3.30503
ENSG00000273780	57636	ARHGAP23	Rho GTPase activating protein 23	ARHGAP23	4.78415	5.34939	121.174	3.94e-11	3.44e-09	16.6088	27.5533	2.96875	2.99196	2.91125	7.78393	7.70251	7.73798
ENSG00000158125	7498	XDH	xanthine dehydrogenase	XDH	12.1531	-0.0957429	120.276	4.11e-11	3.51e-09	16.5725	4554.52	-5.94114	-6.30954	-6.26617	5.97066	5.96218	6.00955
ENSG00000105472	6320	CLEC11A	C-type lectin domain containing 11A	CLEC11A	-9.55694	-1.59127	-120.113	4.14e-11	3.51e-09	16.5658	-753.225	3.19072	3.2773	3.09358	-6.35042	-6.25487	-6.50393
ENSG00000129455	11202	KLK8	kallikrein related peptidase 8	KLK8	-9.0376	-1.85094	-120.081	4.15e-11	3.51e-09	16.5645	-525.518	2.58633	2.73213	2.68511	-6.35042	-6.25487	-6.50393
ENSG00000058091	5218	CDK14	cyclin dependent kinase 14	CDK14	4.2221	4.93578	119.936	4.18e-11	3.51e-09	16.5586	18.6629	2.79695	2.84275	2.83449	7.00645	7.08038	7.05365
ENSG00000060558	2769	GNA15	G protein subunit alpha 15	GNA15	5.32379	4.42627	119.801	4.21e-11	3.51e-09	16.5531	40.0515	1.69548	1.82489	1.77275	7.11808	7.05589	7.09051
ENSG00000235280	NA	MCF2L-AS1	MCF2L antisense RNA 1	MCF2L-AS1	-9.45006	-1.64471	-119.798	4.21e-11	3.51e-09	16.5529	-699.439	3.07845	2.99196	3.17054	-6.35042	-6.25487	-6.50393
ENSG00000121390	55269	PSPC1	paraspeckle component 1	PSPC1	12.411	0.0332346	119.172	4.34e-11	3.6e-09	16.5272	5446.21	-5.94114	-6.30954	-6.26617	6.26911	6.27578	6.17136
ENSG00000005513	30812	SOX8	SRY-box transcription factor 8	SOX8	-9.72175	-1.50887	-118.856	4.41e-11	3.62e-09	16.5141	-844.379	3.46187	3.266	3.32815	-6.35042	-6.25487	-6.50393
ENSG00000115380	2202	EFEMP1	EGF containing fibulin extracellular matrix protein 1	EFEMP1	4.70861	5.17383	118.683	4.44e-11	3.62e-09	16.5069	26.1477	2.84349	2.79112	2.82394	7.46866	7.5682	7.54753
ENSG00000120093	3213	HOXB3	homeobox B3	HOXB3	12.4944	0.0749265	118.608	4.46e-11	3.62e-09	16.5038	5770.26	-5.94114	-6.30954	-6.26617	6.35457	6.36695	6.24489
ENSG00000154556	8470	SORBS2	sorbin and SH3 domain containing 2	SORBS2	-4.08361	7.3839	-118.291	4.53e-11	3.63e-09	16.4906	-16.9547	9.45168	9.39331	9.43212	5.35392	5.30785	5.3645
ENSG00000108342	1440	CSF3	colony stimulating factor 3	CSF3	12.9068	0.281102	118.252	4.54e-11	3.63e-09	16.489	7679.37	-5.94114	-6.30954	-6.26617	6.75434	6.63635	6.81277
ENSG00000166342	81832	NETO1	neuropilin and tolloid like 1	NETO1	11.857	-0.243787	117.864	4.63e-11	3.67e-09	16.4727	3709.46	-5.94114	-6.30954	-6.26617	5.67438	5.67698	5.70278
ENSG00000160307	6285	S100B	S100 calcium binding protein B	S100B	-8.09804	-2.32072	-117.378	4.74e-11	3.74e-09	16.4522	-274.002	1.69548	1.77261	1.71682	-6.35042	-6.25487	-6.50393
ENSG00000136869	7099	TLR4	toll like receptor 4	TLR4	12.3323	-0.00611269	116.873	4.86e-11	3.76e-09	16.4308	5157.09	-5.94114	-6.30954	-6.26617	6.22157	6.17218	6.08642
ENSG00000118503	7128	TNFAIP3	TNF alpha induced protein 3	TNFAIP3	5.67149	5.74952	116.669	4.91e-11	3.76e-09	16.4221	50.9668	2.99255	2.83257	2.91622	8.59461	8.60151	8.55967
ENSG00000138061	1545	CYP1B1	cytochrome P450 family 1 subfamily B member 1	CYP1B1	-8.49524	5.57013	-116.63	4.92e-11	3.76e-09	16.4204	-360.847	9.82127	9.84783	9.78416	1.25691	1.47984	1.23078
ENSG00000136155	8796	SCEL	sciellin	SCEL	12.6363	0.145873	116.618	4.92e-11	3.76e-09	16.4199	6366.63	-5.94114	-6.30954	-6.26617	6.39547	6.43666	6.55997
ENSG00000135547	23493	HEY2	hes related family bHLH transcription factor with YRPW motif 2	HEY2	-9.91572	-1.41188	-116.581	4.93e-11	3.76e-09	16.4183	-965.894	3.42737	3.56237	3.64821	-6.35042	-6.25487	-6.50393
ENSG00000156052	2776	GNAQ	G protein subunit alpha q	GNAQ	6.05316	3.83824	114.712	5.42e-11	4.1e-09	16.3375	66.4022	0.773105	0.830013	0.831859	6.88634	6.76871	6.9394
ENSG00000053747	3909	LAMA3	laminin subunit alpha 3	LAMA3	6.82208	5.86051	113.561	5.75e-11	4.32e-09	16.2867	113.149	2.43824	2.50745	2.40271	9.24399	9.19076	9.37988
ENSG00000255248	399959	MIR100HG	mir-100-let-7a-2-mir-125b-1 cluster host gene	MIR100HG	11.8975	-0.223556	112.864	5.95e-11	4.43e-09	16.2556	3814.97	-5.94114	-6.30954	-6.26617	5.67852	5.80279	5.69421
ENSG00000115414	2335	FN1	fibronectin 1	FN1	8.3325	6.58549	112.843	5.96e-11	4.43e-09	16.2546	322.354	2.33033	2.44201	2.48536	10.8019	10.6166	10.8368
ENSG00000005884	3675	ITGA3	integrin subunit alpha 3	ITGA3	6.18508	7.74031	111.389	6.43e-11	4.71e-09	16.1887	72.7604	4.61824	4.72319	4.60188	10.8259	10.761	10.9117
ENSG00000134138	4212	MEIS2	Meis homeobox 2	MEIS2	11.5123	-0.416157	111.292	6.46e-11	4.71e-09	16.1842	2921.01	-5.94114	-6.30954	-6.26617	5.35305	5.38493	5.28193
ENSG00000229676	57615	ZNF492	zinc finger protein 492	ZNF492	-10.0727	-1.33341	-111.263	6.47e-11	4.71e-09	16.1829	-1076.9	3.58002	3.69183	3.83693	-6.35042	-6.25487	-6.50393
ENSG00000197956	6277	S100A6	S100 calcium binding protein A6	S100A6	5.28482	5.73769	110.326	6.8e-11	4.92e-09	16.1397	38.9842	3.084	3.18031	3.02154	8.36345	8.38724	8.38961
ENSG00000221946	53822	FXYD7	FXYD domain containing ion transport regulator 7	FXYD7	-7.9484	-2.39554	-109.953	6.93e-11	4.94e-09	16.1223	-247.006	1.51007	1.60335	1.62257	-6.35042	-6.25487	-6.50393
ENSG00000079257	56925	LXN	latexin	LXN	-8.24425	-2.24762	-109.932	6.94e-11	4.94e-09	16.1213	-303.225	1.82041	1.84528	1.95783	-6.35042	-6.25487	-6.50393
ENSG00000100302	23551	RASD2	RASD family member 2	RASD2	-5.81266	2.7102	-109.899	6.95e-11	4.94e-09	16.1198	-56.2064	5.70136	5.60746	5.54078	-0.241894	-0.146343	-0.200151
ENSG00000156463	153769	SH3RF2	SH3 domain containing ring finger 2	SH3RF2	11.2146	-0.565003	109.769	7e-11	4.94e-09	16.1137	2376.4	-5.94114	-6.30954	-6.26617	5.04458	5.00075	5.0815
ENSG00000117122	4237	MFAP2	microfibril associated protein 2	MFAP2	3.37536	5.21515	109.34	7.16e-11	4.96e-09	16.0936	10.3773	3.54066	3.52493	3.51683	6.87675	6.90642	6.92534
ENSG00000196136	12	SERPINA3	serpin family A member 3	SERPINA3	-5.30766	1.58846	-109.271	7.19e-11	4.96e-09	16.0903	-39.6064	4.27196	4.26883	4.18607	-0.992867	-1.12558	-1.07767
ENSG00000131620	55107	ANO1	anoctamin 1	ANO1	4.53912	7.02573	109.186	7.22e-11	4.96e-09	16.0863	23.2494	4.77053	4.7232	4.7748	9.3595	9.27807	9.24832
ENSG00000185634	399694	SHC4	SHC adaptor protein 4	SHC4	-5.39549	2.26592	-109.177	7.22e-11	4.96e-09	16.0859	-42.0926	4.90983	4.96717	5.01402	-0.467776	-0.473508	-0.354185
ENSG00000170430	4255	MGMT	O-6-methylguanine-DNA methyltransferase	MGMT	-9.36616	-1.68666	-109.017	7.29e-11	4.96e-09	16.0783	-659.925	2.9012	3.123	2.96505	-6.35042	-6.25487	-6.50393
ENSG00000104133	80208	SPG11	SPG11 vesicle trafficking associated, spatacsin	SPG11	12.2341	-0.055216	109.001	7.29e-11	4.96e-09	16.0776	4817.72	-5.94114	-6.30954	-6.26617	6.06294	5.95611	6.1665
ENSG00000140945	1012	CDH13	cadherin 13	CDH13	13.0696	0.362513	108.702	7.41e-11	4.99e-09	16.0634	8596.86	-5.94114	-6.30954	-6.26617	6.81559	6.81911	7.05724
ENSG00000163874	80149	ZC3H12A	zinc finger CCCH-type containing 12A	ZC3H12A	4.98492	5.92083	108.683	7.42e-11	4.99e-09	16.0625	31.6674	3.38304	3.48	3.42208	8.48054	8.3783	8.38105
ENSG00000077238	3566	IL4R	interleukin 4 receptor	IL4R	4.50394	4.2905	108.511	7.49e-11	4.99e-09	16.0543	22.6893	1.9955	2.08707	2.03303	6.56602	6.49102	6.57038
ENSG00000166250	79827	CLMP	CXADR like membrane protein	CLMP	10.9318	-0.70639	108.468	7.5e-11	4.99e-09	16.0522	1953.42	-5.94114	-6.30954	-6.26617	4.73638	4.76819	4.77394
ENSG00000135373	26298	EHF	ETS homologous factor	EHF	4.36352	7.0021	107.915	7.73e-11	5.11e-09	16.0258	20.585	4.76535	4.8191	4.87657	9.2042	9.15575	9.19165
ENSG00000189334	57402	S100A14	S100 calcium binding protein A14	S100A14	-6.90442	4.79452	-107.71	7.82e-11	5.14e-09	16.0159	-119.794	8.14558	8.22422	8.3704	1.38429	1.30737	1.33527
ENSG00000168528	347735	SERINC2	serine incorporator 2	SERINC2	4.49301	7.70587	107.177	8.05e-11	5.26e-09	15.9902	22.5181	5.48565	5.39998	5.49247	9.90647	9.97051	9.98015
ENSG00000145996	54901	CDKAL1	CDK5 regulatory subunit associated protein 1 like 1	CDKAL1	3.98883	6.0318	106.598	8.3e-11	5.33e-09	15.962	15.8766	4.03184	4.09027	3.99004	8.04049	8.02264	8.01552
ENSG00000134070	3656	IRAK2	interleukin 1 receptor associated kinase 2	IRAK2	6.61611	6.3585	106.574	8.31e-11	5.33e-09	15.9609	98.0949	2.96274	3.13961	3.04898	9.6229	9.62383	9.75292
ENSG00000123892	23682	RAB38	RAB38, member RAS oncogene family	RAB38	10.9805	-0.682048	106.493	8.35e-11	5.33e-09	15.9569	2020.47	-5.94114	-6.30954	-6.26617	4.76006	4.85953	4.80498
ENSG00000241399	9936	CD302	CD302 molecule	CD302	10.867	-0.738768	106.453	8.37e-11	5.33e-09	15.9549	1867.68	-5.94114	-6.30954	-6.26617	4.67818	4.66623	4.73984
ENSG00000100239	9701	PPP6R2	protein phosphatase 6 regulatory subunit 2	PPP6R2	11.7169	-0.313848	106.418	8.39e-11	5.33e-09	15.9532	3366.12	-5.94114	-6.30954	-6.26617	5.49546	5.6539	5.4844
ENSG00000058085	3918	LAMC2	laminin subunit gamma 2	LAMC2	6.95498	7.54574	105.056	9.04e-11	5.68e-09	15.8858	124.067	4.06589	4.07524	4.06362	10.9304	10.9735	11.1657
ENSG00000165355	254170	FBXO33	F-box protein 33	FBXO33	11.1775	-0.58352	105.055	9.04e-11	5.68e-09	15.8858	2316.17	-5.94114	-6.30954	-6.26617	4.92629	5.07325	5.0162
ENSG00000128567	5420	PODXL	podocalyxin like	PODXL	4.39323	8.36306	104.78	9.18e-11	5.74e-09	15.872	21.0133	6.22345	6.15322	6.12265	10.5489	10.6038	10.5262
ENSG00000152931	25859	PART1	prostate androgen-regulated transcript 1	PART1	-9.74016	-1.49966	-104.296	9.43e-11	5.86e-09	15.8477	-855.226	3.21621	3.48	3.41507	-6.35042	-6.25487	-6.50393
ENSG00000178726	7056	THBD	thrombomodulin	THBD	12.4121	0.0337749	103.885	9.65e-11	5.96e-09	15.8269	5450.29	-5.94114	-6.30954	-6.26617	6.18607	6.13933	6.3941
ENSG00000157168	3084	NRG1	neuregulin 1	NRG1	11.0107	-0.666912	103.63	9.79e-11	6.02e-09	15.8139	2063.31	-5.94114	-6.30954	-6.26617	4.76006	4.85038	4.90493
ENSG00000125089	54436	SH3TC1	SH3 domain and tetratricopeptide repeats 1	SH3TC1	11.2001	-0.57222	103.411	9.91e-11	6.06e-09	15.8027	2352.74	-5.94114	-6.30954	-6.26617	5.00988	5.12072	4.95293
ENSG00000251322	85358	SHANK3	SH3 and multiple ankyrin repeat domains 3	SHANK3	10.4032	-0.97066	103.292	9.98e-11	6.07e-09	15.7967	1354.22	-5.94114	-6.30954	-6.26617	4.24484	4.20968	4.23838
ENSG00000184221	116448	OLIG1	oligodendrocyte transcription factor 1	OLIG1	-9.71743	-1.51102	-103.114	1.01e-10	6.1e-09	15.7875	-841.858	3.298	3.50571	3.23936	-6.35042	-6.25487	-6.50393
ENSG00000141756	60681	FKBP10	FKBP prolyl isomerase 10	FKBP10	4.50076	4.15157	102.805	1.03e-10	6.14e-09	15.7716	22.6394	1.91061	1.83512	1.95783	6.36747	6.43448	6.4039
ENSG00000029153	56938	ARNTL2	aryl hydrocarbon receptor nuclear translocator like 2	ARNTL2	4.1058	5.33472	102.767	1.03e-10	6.14e-09	15.7697	17.2175	3.28527	3.33251	3.22768	7.37484	7.36798	7.42005
ENSG00000122592	3204	HOXA7	homeobox A7	HOXA7	3.78265	3.44804	102.71	1.03e-10	6.14e-09	15.7667	13.7623	1.60575	1.52967	1.53473	5.3634	5.34365	5.31105
ENSG00000131398	3748	KCNC3	potassium voltage-gated channel subfamily C member 3	KCNC3	-10.3287	-1.20539	-102.404	1.05e-10	6.21e-09	15.7509	-1286.03	4.1236	3.94667	3.80663	-6.35042	-6.25487	-6.50393
ENSG00000149948	8091	HMGA2	high mobility group AT-hook 2	HMGA2	6.66872	4.58849	100.909	1.14e-10	6.74e-09	15.6726	101.739	1.19841	1.26789	1.29607	7.86701	7.84686	8.05467
ENSG00000153246	22925	PLA2R1	phospholipase A2 receptor 1	PLA2R1	10.3097	-1.01745	100.807	1.15e-10	6.74e-09	15.6672	1269.18	-5.94114	-6.30954	-6.26617	4.18388	4.10378	4.12451
ENSG00000150782	3606	IL18	interleukin 18	IL18	8.50212	1.52204	100.466	1.17e-10	6.84e-09	15.6491	362.571	-2.77122	-2.85011	-2.56573	5.7274	5.72706	5.86485
ENSG00000145632	10769	PLK2	polo like kinase 2	PLK2	3.84452	5.52006	100.293	1.18e-10	6.86e-09	15.6398	14.3654	3.59219	3.55	3.6512	7.45724	7.41899	7.45072
ENSG00000163347	9076	CLDN1	claudin 1	CLDN1	9.31768	5.05578	100.203	1.19e-10	6.86e-09	15.635	638.119	0.598019	0.319818	0.272986	9.67401	9.68758	9.78228
ENSG00000126890	30848	CTAG2	cancer/testis antigen 2	CTAG2	-8.54364	-2.09792	-100.072	1.2e-10	6.86e-09	15.628	-373.158	2.30358	2.11368	2.10445	-6.35042	-6.25487	-6.50393
ENSG00000148841	85450	ITPRIP	inositol 1,4,5-trisphosphate receptor interacting protein	ITPRIP	3.67789	3.84311	100.061	1.2e-10	6.86e-09	15.6275	12.7984	1.97175	2.01689	2.02385	5.70045	5.63502	5.71069
ENSG00000121410	1	A1BG	alpha-1-B glycoprotein	A1BG	-8.90948	-1.915	-99.793	1.22e-10	6.94e-09	15.6131	-480.863	2.61728	2.60634	2.39561	-6.35042	-6.25487	-6.50393
ENSG00000164647	26872	STEAP1	STEAP family member 1	STEAP1	6.67523	2.50863	99.5663	1.24e-10	6.99e-09	15.6008	102.198	-0.695873	-0.937074	-0.854001	5.8726	5.85918	5.80695
ENSG00000148346	3934	LCN2	lipocalin 2	LCN2	10.0533	6.19037	99.4679	1.24e-10	7e-09	15.5955	1062.57	1.27803	0.94785	1.26521	11.1697	11.1733	11.3081
ENSG00000187527	344905	ATP13A5	ATPase 13A5	ATP13A5	-9.60607	-1.5667	-98.8443	1.29e-10	7.22e-09	15.5617	-779.319	3.17	3.40642	3.13257	-6.35042	-6.25487	-6.50393
ENSG00000160293	7410	VAV2	vav guanine nucleotide exchange factor 2	VAV2	4.32173	5.67836	98.4657	1.32e-10	7.35e-09	15.541	19.9973	3.55671	3.43698	3.55879	7.84534	7.84653	7.82579
ENSG00000144460	57624	NYAP2	neuronal tyrosine-phosphorylated phosphoinositide-3-kinase adaptor 2	NYAP2	10.1642	-1.09018	98.0706	1.35e-10	7.49e-09	15.5193	1147.44	-5.94114	-6.30954	-6.26617	3.92919	4.02009	4.02647
ENSG00000143768	7044	LEFTY2	left-right determination factor 2	LEFTY2	-10.3906	-1.17444	-97.9194	1.36e-10	7.52e-09	15.5109	-1342.4	4.22078	3.91993	3.92186	-6.35042	-6.25487	-6.50393
ENSG00000104368	5327	PLAT	plasminogen activator, tissue type	PLAT	4.97805	6.41876	97.6286	1.39e-10	7.59e-09	15.4948	31.5167	3.91839	4.009	3.86182	8.87513	8.88376	8.96447
ENSG00000118257	8828	NRP2	neuropilin 2	NRP2	8.12488	3.68748	97.6073	1.39e-10	7.59e-09	15.4936	279.147	-0.21322	-0.426895	-0.484761	7.8141	7.66036	7.77532
ENSG00000135960	10913	EDAR	ectodysplasin A receptor	EDAR	10.3966	-0.973964	97.3288	1.41e-10	7.68e-09	15.4782	1348.03	-5.94114	-6.30954	-6.26617	4.2411	4.14067	4.2913
ENSG00000196562	55959	SULF2	sulfatase 2	SULF2	3.56832	6.3158	96.9351	1.44e-10	7.82e-09	15.4562	11.8624	4.56566	4.48244	4.54681	8.12043	8.1066	8.07285
ENSG00000140379	597	BCL2A1	BCL2 related protein A1	BCL2A1	9.98796	-1.17831	96.7804	1.46e-10	7.86e-09	15.4475	1015.49	-5.94114	-6.30954	-6.26617	3.76982	3.80718	3.87002
ENSG00000124459	7596	ZNF45	zinc finger protein 45	ZNF45	10.01	-1.1673	96.5492	1.48e-10	7.93e-09	15.4345	1031.09	-5.94114	-6.30954	-6.26617	3.79296	3.89868	3.82137
ENSG00000123080	1031	CDKN2C	cyclin dependent kinase inhibitor 2C	CDKN2C	-3.58456	4.09	-96.1987	1.51e-10	8.02e-09	15.4147	-11.9966	5.87384	5.90569	5.86729	2.30422	2.34132	2.24761
ENSG00000139211	347902	AMIGO2	adhesion molecule with Ig like domain 2	AMIGO2	3.67949	6.44573	96.1581	1.51e-10	8.02e-09	15.4124	12.8126	4.60286	4.56314	4.65194	8.25302	8.28717	8.31623
ENSG00000108960	23531	MMD	monocyte to macrophage differentiation associated	MMD	3.52376	5.5797	96.1302	1.52e-10	8.02e-09	15.4108	11.5016	3.82539	3.8081	3.81996	7.29985	7.32974	7.39514
ENSG00000142910	64129	TINAGL1	tubulointerstitial nephritis antigen like 1	TINAGL1	4.9025	7.44685	95.6648	1.56e-10	8.22e-09	15.3843	29.9089	5.09435	4.9449	4.94754	9.87221	9.89565	9.92644
ENSG00000133477	113828	FAM83F	family with sequence similarity 83 member F	FAM83F	-9.3953	-1.67209	-95.4303	1.58e-10	8.3e-09	15.3709	-673.39	3.05604	3.1601	2.86053	-6.35042	-6.25487	-6.50393
ENSG00000112242	1871	E2F3	E2F transcription factor 3	E2F3	3.48666	8.30975	95.214	1.6e-10	8.35e-09	15.3585	11.2096	6.5674	6.52671	6.60515	10.0678	10.0729	10.0185
ENSG00000163064	2019	EN1	engrailed homeobox 1	EN1	-3.78909	4.57553	-95.1812	1.61e-10	8.35e-09	15.3566	-13.8239	6.48329	6.44556	6.48139	2.61825	2.70223	2.72248
ENSG00000157557	2114	ETS2	ETS proto-oncogene 2, transcription factor	ETS2	2.76799	5.53886	94.9516	1.63e-10	8.43e-09	15.3434	6.81158	4.1503	4.14064	4.17366	6.9241	6.92489	6.91958
ENSG00000137726	53826	FXYD6	FXYD domain containing ion transport regulator 6	FXYD6	-10.4316	-1.15392	-94.8702	1.64e-10	8.43e-09	15.3387	-1381.14	3.88064	4.05788	4.24721	-6.35042	-6.25487	-6.50393
ENSG00000101311	55612	FERMT1	FERM domain containing kindlin 1	FERMT1	5.27588	5.03828	94.7845	1.65e-10	8.44e-09	15.3337	38.7435	2.31153	2.50103	2.38846	7.66055	7.65493	7.71319
ENSG00000137747	84000	TMPRSS13	transmembrane serine protease 13	TMPRSS13	-9.70053	-1.51948	-93.8056	1.75e-10	8.92e-09	15.2767	-832.05	3.49973	3.16822	3.32441	-6.35042	-6.25487	-6.50393
ENSG00000156521	219743	TYSND1	trypsin like peroxisomal matrix peptidase 1	TYSND1	-3.20397	3.83651	-92.8295	1.86e-10	9.43e-09	15.2191	-9.2149	5.46027	5.42051	5.4347	2.24578	2.26477	2.19303
ENSG00000063660	2817	GPC1	glypican 1	GPC1	3.0486	6.94957	92.768	1.86e-10	9.43e-09	15.2154	8.27411	5.44634	5.38525	5.4442	8.47916	8.48011	8.46235
ENSG00000157227	4323	MMP14	matrix metallopeptidase 14	MMP14	10.5696	4.51743	92.4988	1.9e-10	9.52e-09	15.1993	1519.71	-0.811857	-0.951986	-0.538253	9.75531	9.738	9.91334
ENSG00000166974	10982	MAPRE2	microtubule associated protein RP/EB family member 2	MAPRE2	-5.53265	1.65159	-92.4811	1.9e-10	9.52e-09	15.1983	-46.2907	4.32447	4.39696	4.5323	-1.14097	-1.12558	-1.07767
ENSG00000105974	857	CAV1	caveolin 1	CAV1	6.76011	6.46357	92.3049	1.92e-10	9.59e-09	15.1877	108.392	3.084	3.21598	2.95057	9.83896	9.79713	9.8948
ENSG00000170745	3790	KCNS3	potassium voltage-gated channel modifier subfamily S member 3	KCNS3	5.41854	2.9695	92.2137	1.93e-10	9.6e-09	15.1822	42.7703	0.248684	0.198256	0.33374	5.591	5.68801	5.75728
ENSG00000139209	55089	SLC38A4	solute carrier family 38 member 4	SLC38A4	10.6032	-0.870675	91.8217	1.98e-10	9.75e-09	15.1586	1555.56	-5.94114	-6.30954	-6.26617	4.29614	4.52403	4.47263
ENSG00000111700	28234	SLCO1B3	solute carrier organic anion transporter family member 1B3	SLCO1B3	10.3567	-0.993915	91.7983	1.98e-10	9.75e-09	15.1572	1311.26	-5.94114	-6.30954	-6.26617	4.19744	4.28526	4.07066
ENSG00000136688	56300	IL36G	interleukin 36 gamma	IL36G	10.4453	-0.949647	91.7029	1.99e-10	9.75e-09	15.1514	1394.25	-5.94114	-6.30954	-6.26617	4.33696	4.14281	4.3392
ENSG00000100234	7078	TIMP3	TIMP metallopeptidase inhibitor 3	TIMP3	8.03212	3.40828	91.6966	1.99e-10	9.75e-09	15.1511	261.763	-0.583588	-0.754949	-0.484813	7.3635	7.3618	7.5477
ENSG00000168685	3575	IL7R	interleukin 7 receptor	IL7R	11.1657	-0.589427	91.5195	2.02e-10	9.81e-09	15.1403	2297.28	-5.94114	-6.30954	-6.26617	4.83011	5.04262	5.10755
ENSG00000178187	285676	ZNF454	zinc finger protein 454	ZNF454	-9.25781	-1.74083	-91.4607	2.03e-10	9.81e-09	15.1367	-612.18	2.863	3.05897	2.74226	-6.35042	-6.25487	-6.50393
ENSG00000137642	6653	SORL1	sortilin related receptor 1	SORL1	13.1704	0.412897	91.3544	2.04e-10	9.84e-09	15.1303	9218.79	-5.94114	-6.30954	-6.26617	6.9798	6.7914	7.22303
ENSG00000204140	340204	CLPSL1	colipase like 1	CLPSL1	-6.97833	-2.88057	-91.1481	2.07e-10	9.89e-09	15.1177	-126.092	0.688216	0.609325	0.528243	-6.35042	-6.25487	-6.50393
ENSG00000271605	284021	MILR1	mast cell immunoglobulin like receptor 1	MILR1	9.76672	-1.28892	91.134	2.07e-10	9.89e-09	15.1169	871.118	-5.94114	-6.30954	-6.26617	3.50601	3.62011	3.6572
ENSG00000139289	22822	PHLDA1	pleckstrin homology like domain family A member 1	PHLDA1	3.36352	7.33331	90.9344	2.09e-10	9.97e-09	15.1047	10.2925	5.66573	5.68588	5.60304	9.04106	9.01576	8.98839
ENSG00000143590	1944	EFNA3	ephrin A3	EFNA3	-3.85343	4.14341	-90.8803	2.1e-10	9.97e-09	15.1013	-14.4543	6.05921	6.07498	6.07618	2.28258	2.21681	2.1507
ENSG00000171243	25928	SOSTDC1	sclerostin domain containing 1	SOSTDC1	-9.15221	-1.79363	-90.7852	2.11e-10	9.99e-09	15.0955	-568.97	2.65505	2.73212	2.96024	-6.35042	-6.25487	-6.50393
ENSG00000164283	11082	ESM1	endothelial cell specific molecule 1	ESM1	9.5068	-1.41888	90.5405	2.15e-10	1.01e-08	15.0805	727.499	-5.94114	-6.30954	-6.26617	3.30601	3.40869	3.28886
ENSG00000158186	22808	MRAS	muscle RAS oncogene homolog	MRAS	-2.95586	5.26999	-90.2779	2.18e-10	1.02e-08	15.0643	-7.75893	6.76471	6.76276	6.71629	3.81825	3.77993	3.778
ENSG00000135929	1593	CYP27A1	cytochrome P450 family 27 subfamily A member 1	CYP27A1	3.87784	3.13947	89.734	2.26e-10	1.06e-08	15.0305	14.701	1.25853	1.14167	1.20143	5.04136	5.11418	5.07962
ENSG00000196154	6275	S100A4	S100 calcium binding protein A4	S100A4	-8.17714	3.60092	-89.2173	2.34e-10	1.09e-08	14.9982	-289.443	7.57493	7.72053	7.773	-0.517529	-0.32413	-0.621289
ENSG00000060982	586	BCAT1	branched chain amino acid transaminase 1	BCAT1	5.54048	5.38645	89.1511	2.35e-10	1.09e-08	14.994	46.5427	2.64006	2.49459	2.71397	8.17858	8.12051	8.17098
ENSG00000131634	79652	TMEM204	transmembrane protein 204	TMEM204	9.48011	-1.43223	88.9031	2.39e-10	1.1e-08	14.9784	714.165	-5.94114	-6.30954	-6.26617	3.24017	3.29395	3.38937
ENSG00000148680	3363	HTR7	5-hydroxytryptamine receptor 7	HTR7	10.2703	-1.03714	88.6356	2.43e-10	1.12e-08	14.9614	1234.99	-5.94114	-6.30954	-6.26617	4.08317	4.22592	3.98491
ENSG00000057294	5318	PKP2	plakophilin 2	PKP2	2.96323	4.38756	88.5176	2.45e-10	1.12e-08	14.954	7.79868	2.87584	2.94076	2.90125	5.86602	5.85071	5.8908
ENSG00000156011	23362	PSD3	pleckstrin and Sec7 domain containing 3	PSD3	5.97842	3.832	88.386	2.47e-10	1.13e-08	14.9456	63.0498	0.929225	0.767277	0.831859	6.84079	6.71326	6.90956
ENSG00000156150	257	ALX3	ALX homeobox 3	ALX3	8.89569	-1.72444	88.1407	2.51e-10	1.13e-08	14.93	476.288	-5.94114	-6.30954	-6.26617	2.69671	2.73665	2.73686
ENSG00000118515	6446	SGK1	serum/glucocorticoid regulated kinase 1	SGK1	4.09577	5.85744	88.1159	2.52e-10	1.13e-08	14.9284	17.0981	3.72597	3.86164	3.84104	7.92723	7.87659	7.91214
ENSG00000120708	7045	TGFBI	transforming growth factor beta induced	TGFBI	8.67723	4.55282	88.0966	2.52e-10	1.13e-08	14.9271	409.36	0.433899	0.0998528	0.108866	8.8913	8.94385	8.83915
ENSG00000170954	55786	ZNF415	zinc finger protein 415	ZNF415	-7.47867	-1.04544	-88.032	2.53e-10	1.13e-08	14.923	-178.363	2.6019	2.81717	2.66261	-4.76546	-4.66991	-4.91897
ENSG00000076716	2239	GPC4	glypican 4	GPC4	2.65448	6.6074	87.9186	2.55e-10	1.14e-08	14.9157	6.29619	5.2677	5.2964	5.27638	7.92825	7.91998	7.95569
ENSG00000155760	8324	FZD7	frizzled class receptor 7	FZD7	-3.26753	5.9676	-87.8422	2.56e-10	1.14e-08	14.9108	-9.62994	7.56999	7.6358	7.5983	4.36811	4.29106	4.34234
ENSG00000132950	9205	ZMYM5	zinc finger MYM-type containing 5	ZMYM5	9.60263	-1.37097	87.7715	2.57e-10	1.14e-08	14.9063	777.463	-5.94114	-6.30954	-6.26617	3.44237	3.51497	3.33369
ENSG00000131459	9945	GFPT2	glutamine-fructose-6-phosphate transaminase 2	GFPT2	2.87996	5.15743	87.6715	2.59e-10	1.14e-08	14.8999	7.36131	3.74361	3.72801	3.68073	6.5864	6.61453	6.5913
ENSG00000249641	100874366	HOXC13-AS	HOXC13 antisense RNA	HOXC13-AS	-8.05181	-2.34383	-87.2085	2.67e-10	1.17e-08	14.87	-265.361	1.60575	1.60335	1.83711	-6.35042	-6.25487	-6.50393
ENSG00000235884	NA	LINC00941	long intergenic non-protein coding RNA 941	LINC00941	8.80007	-1.77225	87.0261	2.7e-10	1.18e-08	14.8581	445.742	-5.94114	-6.30954	-6.26617	2.61248	2.61241	2.65846
ENSG00000204832	100128098	ST8SIA6-AS1	ST8SIA6 antisense RNA 1	ST8SIA6-AS1	-8.76017	-1.98966	-86.7411	2.76e-10	1.2e-08	14.8396	-433.584	2.52238	2.4353	2.21361	-6.35042	-6.25487	-6.50393
ENSG00000105976	4233	MET	MET proto-oncogene, receptor tyrosine kinase	MET	5.23113	7.1938	86.7337	2.76e-10	1.2e-08	14.8391	37.5601	4.49869	4.62489	4.61111	9.79986	9.72686	9.90136
ENSG00000120068	3218	HOXB8	homeobox B8	HOXB8	10.0885	-1.12806	86.4932	2.8e-10	1.21e-08	14.8234	1088.75	-5.94114	-6.30954	-6.26617	3.8006	4.04777	3.90015
ENSG00000086991	50507	NOX4	NADPH oxidase 4	NOX4	9.77641	-1.28408	86.4876	2.8e-10	1.21e-08	14.823	876.986	-5.94114	-6.30954	-6.26617	3.62543	3.70078	3.48617
ENSG00000173267	6623	SNCG	synuclein gamma	SNCG	10.4776	-0.933481	86.2512	2.85e-10	1.22e-08	14.8075	1425.85	-5.94114	-6.30954	-6.26617	4.32466	4.15346	4.43785
ENSG00000065618	1308	COL17A1	collagen type XVII alpha 1 chain	COL17A1	9.8474	4.15634	86.1663	2.87e-10	1.23e-08	14.8019	921.221	-0.811857	-0.581618	-0.908621	9.02506	8.95539	9.25967
ENSG00000091409	3655	ITGA6	integrin subunit alpha 6	ITGA6	6.37018	7.87382	86.0655	2.88e-10	1.23e-08	14.7953	82.7208	4.64476	4.62489	4.79655	11.013	10.9813	11.1824
ENSG00000112273	154150	HDGFL1	HDGF like 1	HDGFL1	8.77898	-1.78279	85.982	2.9e-10	1.23e-08	14.7898	439.275	-5.94114	-6.30954	-6.26617	2.60087	2.64901	2.57021
ENSG00000168135	3761	KCNJ4	potassium inwardly rectifying channel subfamily J member 4	KCNJ4	-9.67486	-1.53231	-85.9256	2.91e-10	1.23e-08	14.786	-817.378	3.49973	3.29594	3.11969	-6.35042	-6.25487	-6.50393
ENSG00000124134	3787	KCNS1	potassium voltage-gated channel modifier subfamily S member 1	KCNS1	9.57625	-1.38416	85.8226	2.93e-10	1.24e-08	14.7792	763.378	-5.94114	-6.30954	-6.26617	3.46816	3.28623	3.45752
ENSG00000153714	286343	LURAP1L	leucine rich adaptor protein 1 like	LURAP1L	-4.01739	4.47738	-85.7413	2.95e-10	1.24e-08	14.7738	-16.194	6.49271	6.43382	6.53169	2.44724	2.42109	2.53773
ENSG00000125730	718	C3	complement C3	C3	4.86447	8.02635	85.5816	2.98e-10	1.25e-08	14.7632	29.1307	5.63959	5.60522	5.53755	10.4357	10.3828	10.5573
ENSG00000163814	64866	CDCP1	CUB domain containing protein 1	CDCP1	5.82722	5.37102	85.547	2.99e-10	1.25e-08	14.7609	56.7764	2.32095	2.4751	2.57618	8.27706	8.27145	8.30538
ENSG00000140092	10516	FBLN5	fibulin 5	FBLN5	-3.87511	4.83382	-85.3139	3.04e-10	1.26e-08	14.7454	-14.6732	6.79463	6.72852	6.79097	2.82201	2.94235	2.92443
ENSG00000008441	4784	NFIX	nuclear factor I X	NFIX	-2.89309	8.27896	-85.1424	3.07e-10	1.27e-08	14.734	-7.42859	9.72799	9.70346	9.74508	6.87192	6.8171	6.80824
ENSG00000141510	7157	TP53	tumor protein p53	TP53	3.5885	5.80196	84.7534	3.15e-10	1.3e-08	14.7079	12.0294	3.99697	3.95138	4.07479	7.60732	7.61135	7.56996
ENSG00000102471	54602	NDFIP2	Nedd4 family interacting protein 2	NDFIP2	2.68571	5.72603	84.7416	3.16e-10	1.3e-08	14.7071	6.43395	4.37966	4.40213	4.36773	7.04792	7.06099	7.09772
ENSG00000122861	5328	PLAU	plasminogen activator, urokinase	PLAU	7.06396	6.70626	84.7117	3.16e-10	1.3e-08	14.7051	133.802	3.22125	3.30333	2.99827	10.2887	10.2241	10.2018
ENSG00000141753	3487	IGFBP4	insulin like growth factor binding protein 4	IGFBP4	3.93064	6.57494	84.5738	3.19e-10	1.3e-08	14.6958	15.249	4.64664	4.5273	4.65492	8.50839	8.56875	8.54366
ENSG00000165799	84659	RNASE7	ribonuclease A family member 7	RNASE7	10.2839	-1.03035	84.4493	3.22e-10	1.31e-08	14.6873	1246.67	-5.94114	-6.30954	-6.26617	3.95222	4.14921	4.23332
ENSG00000176697	627	BDNF	brain derived neurotrophic factor	BDNF	10.214	-1.06527	84.2271	3.27e-10	1.32e-08	14.6723	1187.76	-5.94114	-6.30954	-6.26617	3.96586	3.95337	4.20601
ENSG00000087077	7205	TRIP6	thyroid hormone receptor interactor 6	TRIP6	6.23331	4.05771	84.1759	3.28e-10	1.32e-08	14.6688	75.2339	0.879039	1.09134	0.852768	7.21218	7.20392	7.10698
ENSG00000254986	10072	DPP3	dipeptidyl peptidase 3	DPP3	2.62867	5.62258	84.173	3.28e-10	1.32e-08	14.6686	6.18454	4.30084	4.30793	4.31597	6.96431	6.9382	6.90824
ENSG00000275482	2051	EPHB6	EPH receptor B6	EPHB6	2.96339	4.66776	84.1574	3.29e-10	1.32e-08	14.6676	7.79955	3.14367	3.23156	3.18298	6.15564	6.15213	6.1406
ENSG00000157064	23057	NMNAT2	nicotinamide nucleotide adenylyltransferase 2	NMNAT2	4.7426	3.29801	84.06	3.31e-10	1.32e-08	14.6609	26.7711	0.879039	0.928867	0.972232	5.63293	5.60195	5.77306
ENSG00000128340	5880	RAC2	Rac family small GTPase 2	RAC2	6.5993	3.53594	84.0011	3.32e-10	1.32e-08	14.6569	96.9586	0.39871	0.133405	0.176771	6.7716	6.85284	6.88233
ENSG00000288257	64220	STRA6	signaling receptor and transporter of retinol STRA6	STRA6	9.27261	-1.53598	83.4257	3.46e-10	1.37e-08	14.6176	618.491	-5.94114	-6.30954	-6.26617	3.17118	3.14388	2.98592
ENSG00000275565	240	ALOX5	arachidonate 5-lipoxygenase	ALOX5	10.7338	-0.805385	83.4137	3.46e-10	1.37e-08	14.6167	1702.92	-5.94114	-6.30954	-6.26617	4.50678	4.42725	4.75051
ENSG00000213190	10962	MLLT11	MLLT11 transcription factor 7 cofactor	MLLT11	4.21	5.77467	83.3466	3.48e-10	1.37e-08	14.6121	18.507	3.58829	3.76058	3.66012	7.88043	7.86383	7.89475
ENSG00000267254	284408	ZNF790-AS1	ZNF790 antisense RNA 1	ZNF790-AS1	-8.01458	-2.36245	-83.2147	3.51e-10	1.38e-08	14.603	-258.601	1.47671	1.71837	1.73945	-6.35042	-6.25487	-6.50393
ENSG00000235098	441869	ANKRD65	ankyrin repeat domain 65	ANKRD65	8.88056	1.53443	83.1937	3.51e-10	1.38e-08	14.6016	471.321	-2.77122	-3.13961	-2.80674	5.90195	6.04405	5.97812
ENSG00000134352	3572	IL6ST	interleukin 6 cytokine family signal transducer	IL6ST	3.16278	6.24869	83.0007	3.56e-10	1.39e-08	14.5883	8.95552	4.67975	4.69959	4.62254	7.86977	7.79821	7.82224
ENSG00000285222	2651	GCNT2	glucosaminyl (N-acetyl) transferase 2 (I blood group)	GCNT2	-3.16263	5.73303	-82.7242	3.63e-10	1.41e-08	14.5691	-8.95462	7.29173	7.3423	7.30901	4.1344	4.11473	4.20601
ENSG00000144366	51454	GULP1	GULP PTB domain containing engulfment adaptor 1	GULP1	4.64232	3.45586	82.3481	3.73e-10	1.45e-08	14.5429	24.9733	1.04754	1.22184	1.13471	5.81417	5.7156	5.80127
ENSG00000056998	8908	GYG2	glycogenin 2	GYG2	-4.05867	3.65917	-82.0792	3.8e-10	1.46e-08	14.524	-16.6641	5.73966	5.70901	5.61685	1.58621	1.6935	1.60981
ENSG00000099139	5125	PCSK5	proprotein convertase subtilisin/kexin type 5	PCSK5	9.02632	-1.65912	82.0769	3.8e-10	1.46e-08	14.5239	521.428	-5.94114	-6.30954	-6.26617	2.78657	2.81391	2.96163
ENSG00000198948	9848	MFAP3L	microfibril associated protein 3 like	MFAP3L	-3.14479	4.96788	-81.9633	3.83e-10	1.47e-08	14.5159	-8.84454	6.54242	6.53379	6.5446	3.38598	3.45422	3.34625
ENSG00000003096	90293	KLHL13	kelch like family member 13	KLHL13	3.52832	3.96618	81.9257	3.84e-10	1.47e-08	14.5133	11.538	2.18298	2.22574	2.19735	5.66255	5.79192	5.73656
ENSG00000179715	91523	PCED1B	PC-esterase domain containing 1B	PCED1B	5.55525	3.06403	81.5988	3.93e-10	1.49e-08	14.4902	47.0215	0.362641	0.319818	0.176771	5.74267	5.88883	5.89348
ENSG00000106069	1124	CHN2	chimerin 2	CHN2	9.05445	-1.64506	81.5581	3.95e-10	1.49e-08	14.4873	531.693	-5.94114	-6.30954	-6.26617	2.96019	2.77027	2.91603
ENSG00000179674	80117	ARL14	ADP ribosylation factor like GTPase 14	ARL14	8.55624	-1.89417	81.5524	3.95e-10	1.49e-08	14.4869	376.43	-5.94114	-6.30954	-6.26617	2.33258	2.45594	2.36335
ENSG00000067798	89795	NAV3	neuron navigator 3	NAV3	7.0053	1.67455	81.3097	4.02e-10	1.52e-08	14.4697	128.471	-1.69321	-1.91722	-1.87386	5.2123	5.04147	5.27784
ENSG00000145623	9180	OSMR	oncostatin M receptor	OSMR	3.37514	5.32678	81.2017	4.05e-10	1.52e-08	14.462	10.3757	3.68274	3.66344	3.57145	7.00755	6.9941	7.04139
ENSG00000144857	91653	BOC	BOC cell adhesion associated, oncogene regulated	BOC	-4.03049	4.51455	-80.9303	4.13e-10	1.55e-08	14.4426	-16.3417	6.57469	6.46381	6.55087	2.4793	2.44839	2.57021
ENSG00000006042	26022	TMEM98	transmembrane protein 98	TMEM98	4.84322	3.68463	80.8943	4.14e-10	1.55e-08	14.4401	28.7049	1.13568	1.32709	1.32628	6.1154	6.10571	6.09761
ENSG00000185215	7127	TNFAIP2	TNF alpha induced protein 2	TNFAIP2	4.92926	6.65603	80.411	4.28e-10	1.59e-08	14.4053	30.4688	4.18427	4.22671	4.16323	9.19359	9.17344	8.99496
ENSG00000184254	220	ALDH1A3	aldehyde dehydrogenase 1 family member A3	ALDH1A3	6.95099	7.85905	80.3772	4.29e-10	1.59e-08	14.4029	123.725	4.47143	4.30425	4.37498	11.2944	11.2097	11.4995
ENSG00000239697	8742	TNFSF12	TNF superfamily member 12	TNFSF12	8.9745	-1.68504	80.2827	4.32e-10	1.6e-08	14.3961	503.029	-5.94114	-6.30954	-6.26617	2.76555	2.91861	2.72248
ENSG00000076554	7163	TPD52	tumor protein D52	TPD52	-2.72732	6.76234	-80.1719	4.36e-10	1.61e-08	14.3881	-6.62223	8.09151	8.11902	8.16748	5.38471	5.402	5.40933
ENSG00000167749	9622	KLK4	kallikrein related peptidase 4	KLK4	-8.75739	-1.99104	-80.1238	4.37e-10	1.61e-08	14.3846	-432.75	2.31153	2.25652	2.59491	-6.35042	-6.25487	-6.50393
ENSG00000273529	388585	HES5	hes family bHLH transcription factor 5	HES5	-8.03621	-2.35163	-80.0208	4.41e-10	1.62e-08	14.3771	-262.507	1.84676	1.55465	1.59801	-6.35042	-6.25487	-6.50393
ENSG00000183742	346389	MACC1	MET transcriptional regulator MACC1	MACC1	4.58481	6.66164	79.8135	4.47e-10	1.63e-08	14.362	23.9974	4.31743	4.37433	4.41594	9.05841	8.92142	8.8823
ENSG00000070190	27071	DAPP1	dual adaptor of phosphotyrosine and 3-phosphoinositides 1	DAPP1	6.25225	2.86107	79.7143	4.51e-10	1.64e-08	14.3548	76.2281	-0.386551	-0.119714	-0.288893	6.03948	5.90469	6.01742
ENSG00000057019	131566	DCBLD2	discoidin, CUB and LCCL domain containing 2	DCBLD2	4.85529	7.92384	79.6647	4.52e-10	1.64e-08	14.3512	28.946	5.58683	5.53085	5.3709	10.3696	10.345	10.3399
ENSG00000172803	254122	SNX32	sorting nexin 32	SNX32	-8.62905	-2.05522	-79.6392	4.53e-10	1.64e-08	14.3493	-395.915	2.45546	2.21794	2.10451	-6.35042	-6.25487	-6.50393
ENSG00000113070	1839	HBEGF	heparin binding EGF like growth factor	HBEGF	4.21379	5.39678	79.635	4.53e-10	1.64e-08	14.349	18.5557	3.25115	3.33972	3.27879	7.57374	7.52413	7.41316
ENSG00000163734	2921	CXCL3	C-X-C motif chemokine ligand 3	CXCL3	8.44745	2.07201	79.4138	4.61e-10	1.65e-08	14.3329	349.089	-2.03425	-2.06161	-2.35928	6.41673	6.2855	6.18497
ENSG00000184785	644538	SMIM10	small integral membrane protein 10	SMIM10	8.27655	-2.03401	79.3982	4.61e-10	1.65e-08	14.3317	310.093	-5.94114	-6.30954	-6.26617	2.0376	2.12451	2.1507
ENSG00000128641	4430	MYO1B	myosin IB	MYO1B	4.77414	7.11146	79.2634	4.66e-10	1.66e-08	14.3218	27.3627	4.7357	4.61156	4.82592	9.53105	9.47499	9.48956
ENSG00000154096	7070	THY1	Thy-1 cell surface antigen	THY1	9.21844	-1.56307	79.1175	4.71e-10	1.68e-08	14.3111	595.697	-5.94114	-6.30954	-6.26617	2.91402	3.0648	3.15963
ENSG00000088881	57593	EBF4	EBF family member 4	EBF4	-3.74921	2.83199	-78.9985	4.75e-10	1.69e-08	14.3023	-13.447	4.76363	4.61602	4.74015	0.944184	0.964301	0.963674
ENSG00000151364	65987	KCTD14	potassium channel tetramerization domain containing 14	KCTD14	9.31645	-1.51406	78.9463	4.77e-10	1.69e-08	14.2985	637.574	-5.94114	-6.30954	-6.26617	3.1748	3.256	3.0017
ENSG00000185033	10509	SEMA4B	semaphorin 4B	SEMA4B	2.41661	6.01622	78.9147	4.78e-10	1.69e-08	14.2961	5.33914	4.81792	4.7852	4.82063	7.24005	7.20623	7.22728
ENSG00000110848	969	CD69	CD69 molecule	CD69	9.38331	-1.48063	78.8326	4.81e-10	1.69e-08	14.2901	667.816	-5.94114	-6.30954	-6.26617	3.08629	3.19428	3.35249
ENSG00000181374	6357	CCL13	C-C motif chemokine ligand 13	CCL13	7.94718	-2.19869	78.8211	4.81e-10	1.69e-08	14.2892	246.797	-5.94114	-6.30954	-6.26617	1.75287	1.79498	1.77684
ENSG00000214049	NA	UCA1	urothelial cancer associated 1	UCA1	11.3158	3.17453	78.7015	4.85e-10	1.7e-08	14.2804	2549.13	-2.2407	-2.40265	-2.80674	8.78645	8.83785	8.87297
ENSG00000114115	5947	RBP1	retinol binding protein 1	RBP1	6.91763	4.77633	78.6063	4.89e-10	1.7e-08	14.2733	120.897	1.44256	1.12509	1.38488	8.26768	8.25076	8.18699
ENSG00000170458	929	CD14	CD14 molecule	CD14	-6.73809	1.94008	-78.4648	4.94e-10	1.72e-08	14.2628	-106.75	5.30857	5.38264	5.23616	-1.59553	-1.39689	-1.29448
ENSG00000165816	340706	VWA2	von Willebrand factor A domain containing 2	VWA2	7.30621	1.10092	78.2453	5.02e-10	1.74e-08	14.2464	158.266	-2.48171	-2.6091	-2.56573	4.61175	4.70151	4.94882
ENSG00000127824	7277	TUBA4A	tubulin alpha 4a	TUBA4A	3.72647	5.79534	78.0898	5.08e-10	1.76e-08	14.2348	13.2367	4.00284	3.84654	3.94693	7.64084	7.67226	7.66262
ENSG00000183347	163351	GBP6	guanylate binding protein family member 6	GBP6	10.2119	-1.06634	77.8524	5.17e-10	1.78e-08	14.217	1185.99	-5.94114	-6.30954	-6.26617	4.22417	4.02242	3.87219
ENSG00000196917	27198	HCAR1	hydroxycarboxylic acid receptor 1	HCAR1	2.4321	3.38796	77.681	5.24e-10	1.8e-08	14.2041	5.39677	2.1726	2.14579	2.19735	4.58989	4.60389	4.61825
ENSG00000189108	26280	IL1RAPL2	interleukin 1 receptor accessory protein like 2	IL1RAPL2	9.04863	-1.64797	77.5129	5.3e-10	1.82e-08	14.1914	529.554	-5.94114	-6.30954	-6.26617	2.78144	2.82994	3.01767
ENSG00000124762	1026	CDKN1A	cyclin dependent kinase inhibitor 1A	CDKN1A	4.11596	6.2596	77.4756	5.32e-10	1.82e-08	14.1886	17.3391	4.29607	4.1773	4.1315	8.34573	8.33671	8.27029
ENSG00000136167	3936	LCP1	lymphocyte cytosolic protein 1	LCP1	5.79955	5.79596	77.1789	5.44e-10	1.85e-08	14.1661	55.6978	3.01014	2.73759	2.94084	8.70321	8.65826	8.72575
ENSG00000105176	8725	URI1	URI1 prefoldin like chaperone	URI1	-2.80689	6.79068	-77.0391	5.5e-10	1.86e-08	14.1554	-6.99774	8.18838	8.20721	8.18678	5.41321	5.33244	5.41605
ENSG00000272168	NA	CASC15	cancer susceptibility 15	CASC15	6.62133	2.45101	77.0215	5.5e-10	1.86e-08	14.1541	98.4506	-0.986944	-0.817685	-0.77432	5.71466	5.90595	5.66443
ENSG00000157445	55799	CACNA2D3	calcium voltage-gated channel auxiliary subunit alpha2delta 3	CACNA2D3	9.98527	-1.17965	76.9679	5.53e-10	1.86e-08	14.15	1013.6	-5.94114	-6.30954	-6.26617	3.84802	3.62625	3.96469
ENSG00000100504	5836	PYGL	glycogen phosphorylase L	PYGL	5.50583	5.78973	76.9052	5.55e-10	1.87e-08	14.1452	45.438	3.15426	3.00561	2.95057	8.49669	8.48634	8.6449
ENSG00000013016	30845	EHD3	EH domain containing 3	EHD3	5.6349	2.37993	76.7464	5.62e-10	1.88e-08	14.1331	49.6905	-0.386551	-0.332258	-0.593748	5.21611	5.15929	5.21674
ENSG00000109113	83871	RAB34	RAB34, member RAS oncogene family	RAB34	3.00843	6.39789	76.6604	5.66e-10	1.89e-08	14.1265	8.04689	4.95728	4.85527	4.86849	7.91961	7.89134	7.89537
ENSG00000154978	81552	VOPP1	VOPP1 WW domain binding protein	VOPP1	2.88526	6.59279	76.5986	5.68e-10	1.89e-08	14.1217	7.38838	5.09709	5.15552	5.19786	8.04973	8.02002	8.0365
ENSG00000281758	80333	KCNIP4	potassium voltage-gated channel interacting protein 4	KCNIP4	8.39288	-1.97584	76.5638	5.7e-10	1.89e-08	14.1191	336.132	-5.94114	-6.30954	-6.26617	2.28258	2.26477	2.11445
ENSG00000137563	8836	GGH	gamma-glutamyl hydrolase	GGH	-4.06453	4.81513	-76.5048	5.72e-10	1.9e-08	14.1145	-16.7319	6.78401	6.91401	6.84415	2.75024	2.86148	2.73686
ENSG00000108107	6158	RPL28	ribosomal protein L28	RPL28	-2.85795	9.16571	-76.4438	5.75e-10	1.9e-08	14.1098	-7.24985	10.572	10.5915	10.6206	7.68704	7.7461	7.77706
ENSG00000110492	4192	MDK	midkine	MDK	2.55327	7.83756	76.3534	5.79e-10	1.91e-08	14.1029	5.86965	6.57234	6.51959	6.59084	9.10988	9.10697	9.12574
ENSG00000171488	84230	LRRC8C	leucine rich repeat containing 8 VRAC subunit C	LRRC8C	2.77866	4.75904	76.0269	5.94e-10	1.95e-08	14.0776	6.86217	3.36492	3.36112	3.38308	6.13616	6.1079	6.20105
ENSG00000105088	93145	OLFM2	olfactomedin 2	OLFM2	-5.7692	4.35421	-75.9739	5.96e-10	1.95e-08	14.0735	-54.5384	7.30367	7.18344	7.22931	1.31492	1.55891	1.53499
ENSG00000015171	10771	ZMYND11	zinc finger MYND-type containing 11	ZMYND11	-3.27025	5.59608	-74.8053	6.52e-10	2.13e-08	13.982	-9.64812	7.21794	7.23989	7.23579	3.93151	3.9113	4.04007
ENSG00000162738	57216	VANGL2	VANGL planar cell polarity protein 2	VANGL2	2.33874	5.19696	74.5201	6.67e-10	2.17e-08	13.9594	5.05862	4.06027	4.00674	4.01576	6.35759	6.36787	6.37354
ENSG00000137843	56924	PAK6	p21 (RAC1) activated kinase 6	PAK6	3.78785	5.62136	74.4795	6.69e-10	2.17e-08	13.9562	13.812	3.82046	3.71698	3.64484	7.51428	7.52519	7.50638
ENSG00000063241	79763	ISOC2	isochorismatase domain containing 2	ISOC2	-2.71576	5.78575	-74.1117	6.89e-10	2.23e-08	13.9268	-6.5694	7.10342	7.13767	7.1898	4.42354	4.45336	4.40671
ENSG00000144824	90102	PHLDB2	pleckstrin homology like domain family B member 2	PHLDB2	4.09801	5.72876	74.0745	6.91e-10	2.23e-08	13.9239	17.1247	3.77139	3.62268	3.64522	7.8257	7.7113	7.7963
ENSG00000203995	440590	ZYG11A	zyg-11 family member A, cell cycle regulator	ZYG11A	-3.23185	2.49755	-74.0384	6.93e-10	2.23e-08	13.921	-9.39473	4.16608	4.07092	4.10342	0.82949	0.884684	0.930696
ENSG00000139926	122786	FRMD6	FERM domain containing 6	FRMD6	2.89648	6.49034	73.9871	6.95e-10	2.23e-08	13.9169	7.4461	4.97996	5.08439	5.06194	7.9201	7.94856	7.94709
ENSG00000136379	58489	ABHD17C	abhydrolase domain containing 17C, depalmitoylase	ABHD17C	3.1821	3.92381	73.9623	6.97e-10	2.23e-08	13.9149	9.0763	2.33032	2.28665	2.38129	5.54023	5.45809	5.54626
ENSG00000113140	6678	SPARC	secreted protein acidic and cysteine rich	SPARC	-3.37896	6.81001	-73.9243	6.99e-10	2.23e-08	13.9118	-10.4032	8.51387	8.50149	8.48312	5.19213	5.12505	5.04441
ENSG00000175928	57633	LRRN1	leucine rich repeat neuronal 1	LRRN1	2.54546	5.52927	73.8918	7.01e-10	2.23e-08	13.9092	5.83794	4.24001	4.23832	4.29129	6.77386	6.83243	6.79971
ENSG00000102554	688	KLF5	Kruppel like factor 5	KLF5	3.58994	6.03053	73.8498	7.03e-10	2.23e-08	13.9058	12.0415	4.1503	4.25937	4.29702	7.86322	7.80101	7.81228
ENSG00000134072	8536	CAMK1	calcium/calmodulin dependent protein kinase I	CAMK1	5.65045	3.6409	73.795	7.06e-10	2.24e-08	13.9014	50.2292	0.773105	0.701689	0.972232	6.49683	6.49353	6.40802
ENSG00000074181	4854	NOTCH3	notch receptor 3	NOTCH3	-4.13461	7.76091	-73.4616	7.25e-10	2.28e-08	13.8745	-17.5647	9.87227	9.8415	9.77088	5.79137	5.62127	5.66818
ENSG00000163216	6703	SPRR2D	small proline rich protein 2D	SPRR2D	9.28035	-1.53211	73.4553	7.25e-10	2.28e-08	13.874	621.82	-5.94114	-6.30954	-6.26617	3.25196	2.93496	3.13729
ENSG00000019549	6591	SNAI2	snail family transcriptional repressor 2	SNAI2	4.1705	3.65418	73.3297	7.33e-10	2.3e-08	13.8638	18.0072	1.51007	1.66201	1.53473	5.66674	5.76577	5.7858
ENSG00000100065	29775	CARD10	caspase recruitment domain family member 10	CARD10	2.62527	5.30739	73.315	7.33e-10	2.3e-08	13.8626	6.16999	3.94608	4.02474	4.01344	6.62811	6.63407	6.59788
ENSG00000135480	3855	KRT7	keratin 7	KRT7	2.24435	9.52134	73.2845	7.35e-10	2.3e-08	13.8602	4.73824	8.41166	8.39798	8.38785	10.6264	10.6699	10.6342
ENSG00000128394	200316	APOBEC3F	apolipoprotein B mRNA editing enzyme catalytic subunit 3F	APOBEC3F	4.03213	4.08606	73.1651	7.42e-10	2.31e-08	13.8505	16.3603	2.16388	1.96785	2.07826	6.11768	6.09763	6.09106
ENSG00000075426	2355	FOSL2	FOS like 2, AP-1 transcription factor subunit	FOSL2	2.80773	7.06464	73.1139	7.45e-10	2.32e-08	13.8463	7.00181	5.69594	5.68799	5.5984	8.47806	8.45889	8.46855
ENSG00000107438	9124	PDLIM1	PDZ and LIM domain 1	PDLIM1	3.69679	5.30839	73.0753	7.47e-10	2.32e-08	13.8432	12.9671	3.37853	3.53124	3.47023	7.11068	7.19596	7.16373
ENSG00000151726	2180	ACSL1	acyl-CoA synthetase long chain family member 1	ACSL1	-5.0621	5.60496	-72.9041	7.58e-10	2.34e-08	13.8292	-33.4075	8.08201	8.16207	8.16395	2.93267	3.12234	3.16672
ENSG00000146666	84847	LINC00525	long intergenic non-protein coding RNA 525	LINC00525	7.31922	-2.51267	72.7977	7.64e-10	2.36e-08	13.8205	159.7	-5.94114	-6.30954	-6.26617	1.1334	1.14601	1.1614
ENSG00000242173	398	ARHGDIG	Rho GDP dissociation inhibitor gamma	ARHGDIG	-8.12062	-2.30943	-72.7427	7.68e-10	2.36e-08	13.816	-278.324	1.87264	1.84528	1.53473	-6.35042	-6.25487	-6.50393
ENSG00000154122	56172	ANKH	ANKH inorganic pyrophosphate transport regulator	ANKH	-2.52538	6.29997	-72.6596	7.73e-10	2.37e-08	13.8092	-5.75723	7.54305	7.55203	7.59288	4.99997	5.0665	5.04537
ENSG00000151651	101	ADAM8	ADAM metallopeptidase domain 8	ADAM8	4.83021	4.5372	72.5616	7.79e-10	2.38e-08	13.8011	28.4471	2.25362	2.0169	2.09577	6.94032	6.99439	6.9222
ENSG00000185432	25840	METTL7A	methyltransferase like 7A	METTL7A	-5.00505	3.93083	-72.4296	7.87e-10	2.4e-08	13.7903	-32.1122	6.40952	6.4956	6.39494	1.55045	1.42461	1.30985
ENSG00000133169	55859	BEX1	brain expressed X-linked 1	BEX1	-7.17752	-2.78098	-72.319	7.94e-10	2.42e-08	13.7812	-144.76	0.977723	0.769264	0.676342	-6.35042	-6.25487	-6.50393
ENSG00000111145	2004	ELK3	ETS transcription factor ELK3	ELK3	3.8711	5.64583	72.2548	7.98e-10	2.42e-08	13.7759	14.6324	3.61537	3.71422	3.80126	7.60532	7.56302	7.5758
ENSG00000087495	116154	PHACTR3	phosphatase and actin regulator 3	PHACTR3	9.55578	-1.39439	72.203	8.02e-10	2.42e-08	13.7716	752.621	-5.94114	-6.30954	-6.26617	3.45855	3.17767	3.51427
ENSG00000164649	55536	CDCA7L	cell division cycle associated 7 like	CDCA7L	3.59856	6.17174	72.0574	8.11e-10	2.44e-08	13.7595	12.1136	4.30797	4.37082	4.4386	7.94269	7.93411	8.03626
ENSG00000172831	8824	CES2	carboxylesterase 2	CES2	-2.25897	5.60324	-72.0403	8.12e-10	2.44e-08	13.7581	-4.78651	6.71193	6.76109	6.72517	4.45935	4.4722	4.48971
ENSG00000084636	1307	COL16A1	collagen type XVI alpha 1 chain	COL16A1	3.85031	5.08778	71.7702	8.3e-10	2.49e-08	13.7357	14.4231	3.16477	3.06767	3.25543	6.99263	7.01762	7.02855
ENSG00000114805	23007	PLCH1	phospholipase C eta 1	PLCH1	-3.71946	3.59085	-71.6285	8.4e-10	2.51e-08	13.7238	-13.1725	5.456	5.39911	5.49662	1.66639	1.81659	1.71039
ENSG00000164690	6469	SHH	sonic hedgehog signaling molecule	SHH	8.58137	-1.8816	71.5881	8.42e-10	2.51e-08	13.7205	383.045	-5.94114	-6.30954	-6.26617	2.52303	2.25688	2.44735
ENSG00000133216	2048	EPHB2	EPH receptor B2	EPHB2	6.69706	5.21731	71.5621	8.44e-10	2.51e-08	13.7183	103.756	1.70991	2.06984	1.82658	8.59177	8.57758	8.52816
ENSG00000167216	83473	KATNAL2	katanin catalytic subunit A1 like 2	KATNAL2	-5.08907	0.734808	-71.5543	8.45e-10	2.51e-08	13.7176	-34.038	3.18556	3.26222	3.39025	-1.70656	-1.86255	-1.86008
ENSG00000149798	10435	CDC42EP2	CDC42 effector protein 2	CDC42EP2	3.01834	4.71974	71.4202	8.54e-10	2.53e-08	13.7064	8.10233	3.26587	3.21206	3.15379	6.26774	6.22011	6.19889
ENSG00000174672	9024	BRSK2	BR serine/threonine kinase 2	BRSK2	-5.20835	3.22313	-71.2484	8.66e-10	2.56e-08	13.692	-36.9717	5.87784	5.75487	5.8492	0.638266	0.733817	0.484776
ENSG00000090339	3383	ICAM1	intercellular adhesion molecule 1	ICAM1	4.95836	4.42301	71.0213	8.82e-10	2.6e-08	13.6729	31.0897	2.0304	1.94313	1.85795	6.85431	6.83276	7.01951
ENSG00000168917	80723	SLC35G2	solute carrier family 35 member G2	SLC35G2	4.08529	1.92077	70.9997	8.84e-10	2.6e-08	13.671	16.9744	-0.159781	-0.00575741	-0.200084	3.9545	3.98949	3.94625
ENSG00000205642	425054	VCX3B	variable charge X-linked 3B	VCX3B	-9.52456	-1.60746	-70.9793	8.85e-10	2.6e-08	13.6693	-736.511	3.2486	3.33783	2.87805	-6.35042	-6.25487	-6.50393
ENSG00000109062	9368	SLC9A3R1	SLC9A3 regulator 1	SLC9A3R1	-2.74936	7.42125	-70.8383	8.96e-10	2.62e-08	13.6574	-6.72419	8.84763	8.77813	8.76204	6.03625	6.08359	6.01988
ENSG00000142065	57677	ZFP14	ZFP14 zinc finger protein	ZFP14	-2.79964	3.70729	-70.6061	9.13e-10	2.66e-08	13.6377	-6.96267	5.07915	5.13496	5.10724	2.25321	2.35616	2.31305
ENSG00000114251	7474	WNT5A	Wnt family member 5A	WNT5A	10.1471	1.78852	70.5989	9.14e-10	2.66e-08	13.6371	1133.9	-3.61921	-3.13961	-3.09625	6.86678	6.80903	6.91036
ENSG00000156804	114907	FBXO32	F-box protein 32	FBXO32	2.9702	6.11307	70.3446	9.33e-10	2.71e-08	13.6154	7.83643	4.68366	4.57997	4.62029	7.59384	7.56002	7.64065
ENSG00000106976	1759	DNM1	dynamin 1	DNM1	3.33664	5.69531	70.2729	9.38e-10	2.71e-08	13.6093	10.1025	3.97921	4.0292	4.07257	7.41808	7.38142	7.2914
ENSG00000126803	3306	HSPA2	heat shock protein family A (Hsp70) member 2	HSPA2	-3.99463	4.35161	-70.2664	9.39e-10	2.71e-08	13.6087	-15.9406	6.37429	6.31731	6.35519	2.26797	2.46281	2.33212
ENSG00000146373	154214	RNF217	ring finger protein 217	RNF217	2.54605	4.84497	70.2205	9.43e-10	2.71e-08	13.6048	5.84035	3.52034	3.59284	3.60265	6.13616	6.10131	6.11652
ENSG00000171119	4902	NRTN	neurturin	NRTN	-5.3126	1.17432	-70.1847	9.45e-10	2.72e-08	13.6017	-39.7423	3.93997	3.85662	3.69528	-1.39622	-1.49998	-1.54974
ENSG00000131016	9590	AKAP12	A-kinase anchoring protein 12	AKAP12	10.2641	5.13677	70.1117	9.51e-10	2.73e-08	13.5955	1229.7	-0.159781	0.290375	-0.116426	10.3002	10.0864	10.4198
ENSG00000165959	79789	CLMN	calmin	CLMN	-2.47235	5.3038	-70.0493	9.56e-10	2.73e-08	13.5901	-5.54945	6.56194	6.54669	6.51129	4.04297	4.05005	4.10986
ENSG00000023318	23071	ERP44	endoplasmic reticulum protein 44	ERP44	-2.12506	6.53537	-69.8242	9.74e-10	2.78e-08	13.5708	-4.36222	7.58573	7.59123	7.61676	5.49232	5.45465	5.47156
ENSG00000136717	274	BIN1	bridging integrator 1	BIN1	5.86092	2.98302	69.7143	9.83e-10	2.8e-08	13.5613	58.1183	0.208607	0.0655013	-0.116426	5.88948	5.90343	5.94754
ENSG00000105971	858	CAV2	caveolin 2	CAV2	3.90397	6.40462	69.6337	9.9e-10	2.81e-08	13.5543	14.9697	4.34079	4.52256	4.49455	8.34192	8.33998	8.3879
ENSG00000183723	146223	CMTM4	CKLF like MARVEL transmembrane domain containing 4	CMTM4	-2.2988	7.12708	-69.5674	9.95e-10	2.82e-08	13.5486	-4.92048	8.2629	8.27842	8.28812	6.003	5.93835	5.99167
ENSG00000221887	284293	HMSD	histocompatibility minor serpin domain containing	HMSD	8.83254	-1.75602	69.3502	1.01e-09	2.86e-08	13.5298	455.888	-5.94114	-6.30954	-6.26617	2.63542	2.83524	2.51009
ENSG00000180385	NA	EMC3-AS1	EMC3 antisense RNA 1	EMC3-AS1	2.92897	5.1114	69.2597	1.02e-09	2.88e-08	13.5219	7.61568	3.7117	3.59284	3.6362	6.59594	6.58768	6.54404
ENSG00000144802	64332	NFKBIZ	NFKB inhibitor zeta	NFKBIZ	5.23554	4.966	69.132	1.03e-09	2.9e-08	13.5108	37.6751	2.48931	2.21794	2.33745	7.57904	7.53028	7.64201
ENSG00000163251	7855	FZD5	frizzled class receptor 5	FZD5	2.73444	3.93582	68.9398	1.05e-09	2.93e-08	13.494	6.655	2.52238	2.57616	2.60727	5.25922	5.33806	5.31185
ENSG00000111319	6337	SCNN1A	sodium channel epithelial 1 subunit alpha	SCNN1A	2.63801	5.32435	68.935	1.05e-09	2.93e-08	13.4935	6.22472	3.98219	3.97471	4.05913	6.67593	6.62797	6.62616
ENSG00000136158	10253	SPRY2	sprouty RTK signaling antagonist 2	SPRY2	3.60098	3.09301	68.6725	1.07e-09	2.99e-08	13.4705	12.134	1.23877	1.28292	1.35588	4.85721	4.97575	4.84756
ENSG00000237724	3303	HSPA1A	heat shock protein family A (Hsp70) member 1A	HSPA1A	-6.49151	6.23539	-68.6594	1.07e-09	2.99e-08	13.4693	-89.9784	9.49481	9.3688	9.57983	2.82501	3.13543	3.00847
ENSG00000206075	5268	SERPINB5	serpin family B member 5	SERPINB5	3.15545	6.17051	68.6106	1.08e-09	2.99e-08	13.465	8.91015	4.50491	4.64102	4.63243	7.7472	7.75225	7.74526
ENSG00000273944	112724	RDH13	retinol dehydrogenase 13	RDH13	-2.18023	4.17506	-68.5905	1.08e-09	2.99e-08	13.4633	-4.53226	5.28226	5.23591	5.27734	3.08212	3.10488	3.06782
ENSG00000135046	301	ANXA1	annexin A1	ANXA1	4.25778	7.4548	68.3004	1.11e-09	3.06e-08	13.4377	19.1301	5.24683	5.27213	5.45877	9.5912	9.56907	9.59079
ENSG00000013561	9604	RNF14	ring finger protein 14	RNF14	-2.17906	6.03183	-68.2284	1.11e-09	3.07e-08	13.4313	-4.52858	7.10001	7.1472	7.11686	4.94017	4.96491	4.92181
ENSG00000105171	10775	POP4	POP4 homolog, ribonuclease P/MRP subunit	POP4	-2.61792	5.48429	-68.2087	1.12e-09	3.07e-08	13.4295	-6.13864	6.78188	6.82119	6.77668	4.14244	4.23197	4.1516
ENSG00000099812	126353	MISP	mitotic spindle positioning	MISP	8.32963	2.99298	68.0453	1.13e-09	3.1e-08	13.415	321.712	-1.08316	-1.45156	-0.980771	7.18765	7.15067	7.13507
ENSG00000104332	6422	SFRP1	secreted frizzled related protein 1	SFRP1	-3.62777	6.9547	-68.0026	1.14e-09	3.11e-08	13.4112	-12.3614	8.79943	8.73626	8.77004	5.03921	5.17506	5.20817
ENSG00000003989	6542	SLC7A2	solute carrier family 7 member 2	SLC7A2	3.91633	3.33703	67.9146	1.14e-09	3.12e-08	13.4034	15.0985	1.35348	1.3558	1.42731	5.22559	5.25441	5.40559
ENSG00000039560	26064	RAI14	retinoic acid induced 14	RAI14	2.61613	6.96879	67.9114	1.14e-09	3.12e-08	13.4031	6.13105	5.62634	5.64865	5.70717	8.2632	8.24927	8.31809
ENSG00000174950	388611	CD164L2	CD164 molecule like 2	CD164L2	-8.5934	-2.07304	-67.8845	1.15e-09	3.12e-08	13.4007	-386.252	1.98367	2.25652	2.43079	-6.35042	-6.25487	-6.50393
ENSG00000113494	5618	PRLR	prolactin receptor	PRLR	-4.99239	4.86892	-67.7131	1.16e-09	3.15e-08	13.3854	-31.8317	7.34441	7.36012	7.39081	2.52916	2.25688	2.33212
ENSG00000100092	23616	SH3BP1	SH3 domain binding protein 1	SH3BP1	2.49132	5.41472	67.6964	1.17e-09	3.15e-08	13.3839	5.6229	4.20988	4.15092	4.1464	6.64658	6.63407	6.70049
ENSG00000153317	50807	ASAP1	ArfGAP with SH3 domain, ankyrin repeat and PH domain 1	ASAP1	2.25222	6.9256	67.6212	1.17e-09	3.17e-08	13.3772	4.76416	5.82	5.7809	5.79756	8.08519	8.04927	8.02067
ENSG00000152076	91409	CCDC74B	coiled-coil domain containing 74B	CCDC74B	4.81334	1.65957	67.5748	1.18e-09	3.17e-08	13.373	28.1165	-0.779172	-0.631523	-0.830611	3.98478	4.0514	4.16255
ENSG00000107554	23268	DNMBP	dynamin binding protein	DNMBP	3.13319	4.6601	67.5608	1.18e-09	3.17e-08	13.3717	8.77371	3.15952	3.072	3.04898	6.2418	6.17009	6.26818
ENSG00000136295	80727	TTYH3	tweety family member 3	TTYH3	2.79757	8.11146	67.3285	1.2e-09	3.21e-08	13.3508	6.95267	6.78316	6.6857	6.66918	9.49043	9.51407	9.52624
ENSG00000198879	57713	SFMBT2	Scm like with four mbt domains 2	SFMBT2	6.59392	1.09176	67.3042	1.21e-09	3.21e-08	13.3487	96.5982	-2.03425	-2.40265	-2.17871	4.46096	4.36444	4.34077
ENSG00000237512	728978	UNC5B-AS1	UNC5B antisense RNA 1	UNC5B-AS1	6.78824	-2.77816	67.2951	1.21e-09	3.21e-08	13.3478	110.526	-5.94114	-6.30954	-6.26617	0.638266	0.615497	0.5941
ENSG00000179059	132625	ZFP42	ZFP42 zinc finger protein	ZFP42	-8.56498	0.840961	-67.2688	1.21e-09	3.21e-08	13.3455	-378.717	5.09983	5.1162	5.15431	-3.18049	-3.44751	-3.69658
ENSG00000163513	7048	TGFBR2	transforming growth factor beta receptor 2	TGFBR2	4.34345	4.33905	67.2679	1.21e-09	3.21e-08	13.3454	20.3006	2.11956	2.28665	2.09577	6.49213	6.45916	6.58104
ENSG00000131089	23229	ARHGEF9	Cdc42 guanine nucleotide exchange factor 9	ARHGEF9	-2.40465	5.81205	-67.2428	1.21e-09	3.21e-08	13.3431	-5.29506	7.02879	7.00745	7.00689	4.56322	4.61318	4.65278
ENSG00000175274	9537	TP53I11	tumor protein p53 inducible protein 11	TP53I11	-10.5094	0.715589	-67.1282	1.22e-09	3.23e-08	13.3328	-1457.64	6.05074	5.90083	5.95934	-4.76546	-4.66991	-4.182
ENSG00000275498	23042	PDXDC1	pyridoxal dependent decarboxylase domain containing 1	PDXDC1	-2.29414	6.94283	-67.0576	1.23e-09	3.25e-08	13.3264	-4.90463	8.07435	8.12716	8.0682	5.80765	5.81305	5.76657
ENSG00000042980	10863	ADAM28	ADAM metallopeptidase domain 28	ADAM28	10.0957	-1.12444	66.8698	1.25e-09	3.29e-08	13.3093	1094.23	-5.94114	-6.30954	-6.26617	4.03867	4.07941	3.65215
ENSG00000046653	2824	GPM6B	glycoprotein M6B	GPM6B	-2.20112	3.85548	-66.7223	1.27e-09	3.33e-08	13.2959	-4.59836	4.9725	4.95783	4.93779	2.75549	2.78679	2.72248
ENSG00000108511	3216	HOXB6	homeobox B6	HOXB6	10.9472	-0.698703	66.6063	1.28e-09	3.35e-08	13.2853	1974.35	-5.94114	-6.30954	-6.26617	4.83755	5.01016	4.47692
ENSG00000100345	4627	MYH9	myosin heavy chain 9	MYH9	5.47258	7.7054	66.4803	1.3e-09	3.38e-08	13.2738	44.403	5.06097	4.87472	4.97163	10.5214	10.289	10.5148
ENSG00000276613	4585	MUC4	mucin 4, cell surface associated	MUC4	12.2425	-0.0510379	66.3177	1.31e-09	3.42e-08	13.2589	4845.71	-5.94114	-6.30954	-6.26617	6.43932	5.83359	5.93772
ENSG00000049130	4254	KITLG	KIT ligand	KITLG	4.1281	3.8877	66.2884	1.32e-09	3.43e-08	13.2562	17.4856	1.75235	1.92408	1.79452	5.89781	5.92099	6.03644
ENSG00000145147	9353	SLIT2	slit guidance ligand 2	SLIT2	4.82527	2.23061	66.1272	1.34e-09	3.47e-08	13.2414	28.3498	-0.268715	-0.119714	-0.157648	4.77306	4.5436	4.61306
ENSG00000073060	949	SCARB1	scavenger receptor class B member 1	SCARB1	-2.92094	6.06019	-65.9832	1.35e-09	3.5e-08	13.2281	-7.57337	7.55684	7.52009	7.48506	4.67126	4.55971	4.5682
ENSG00000154760	146857	SLFN13	schlafen family member 13	SLFN13	3.93087	4.66169	65.6612	1.39e-09	3.59e-08	13.1983	15.2514	2.68932	2.61338	2.78608	6.64794	6.68321	6.55023
ENSG00000145428	285533	RNF175	ring finger protein 175	RNF175	3.9448	0.810671	65.6524	1.39e-09	3.59e-08	13.1975	15.3994	-1.08316	-1.18026	-1.22178	2.87599	2.70803	2.7652
ENSG00000198807	5083	PAX9	paired box 9	PAX9	2.65163	2.4086	65.6057	1.4e-09	3.6e-08	13.1932	6.28377	1.09228	1.02138	1.13471	3.71702	3.75776	3.72849
ENSG00000173852	23333	DPY19L1	dpy-19 like C-mannosyltransferase 1	DPY19L1	2.77033	5.54901	65.406	1.42e-09	3.65e-08	13.1745	6.82264	4.10643	4.214	4.1711	6.90144	6.97671	6.92437
ENSG00000169242	1942	EFNA1	ephrin A1	EFNA1	-2.99277	5.35349	-65.3788	1.43e-09	3.65e-08	13.172	-7.96	6.7942	6.9025	6.85293	3.79806	3.87313	3.90015
ENSG00000144749	26018	LRIG1	leucine rich repeats and immunoglobulin like domains 1	LRIG1	2.15433	5.29947	65.3624	1.43e-09	3.65e-08	13.1705	4.45161	4.24001	4.23059	4.19633	6.39714	6.34435	6.38842
ENSG00000075213	10371	SEMA3A	semaphorin 3A	SEMA3A	8.32187	3.96727	65.3055	1.44e-09	3.66e-08	13.1652	319.988	-0.21322	0.0655013	-0.433283	8.11763	8.06318	8.2038
ENSG00000156467	7381	UQCRB	ubiquinol-cytochrome c reductase binding protein	UQCRB	-2.35904	7.46353	-65.2412	1.45e-09	3.67e-08	13.1591	-5.13031	8.61789	8.67106	8.6402	6.24263	6.28742	6.32197
ENSG00000103355	260429	PRSS33	serine protease 33	PRSS33	-8.86732	-1.93608	-65.06	1.47e-09	3.73e-08	13.1422	-467.012	2.72774	2.23349	2.53149	-6.35042	-6.25487	-6.50393
ENSG00000104140	171177	RHOV	ras homolog family member V	RHOV	-4.52603	4.43365	-64.8272	1.5e-09	3.8e-08	13.1202	-23.0394	6.71148	6.76377	6.61475	2.28258	2.1672	2.06212
ENSG00000103966	30844	EHD4	EH domain containing 4	EHD4	2.08646	6.23563	64.6388	1.53e-09	3.84e-08	13.1024	4.24705	5.22439	5.18382	5.16898	7.2879	7.25849	7.29018
ENSG00000141526	9123	SLC16A3	solute carrier family 16 member 3	SLC16A3	4.80221	6.00269	64.6177	1.53e-09	3.84e-08	13.1004	27.9003	3.59219	3.73895	3.47361	8.43692	8.43431	8.34014
ENSG00000100290	638	BIK	BCL2 interacting killer	BIK	3.52011	3.70388	64.6145	1.53e-09	3.84e-08	13.1001	11.4725	2.0304	1.94313	1.85795	5.51493	5.4512	5.4257
ENSG00000111328	8099	CDK2AP1	cyclin dependent kinase 2 associated protein 1	CDK2AP1	-1.88676	6.93949	-64.604	1.53e-09	3.84e-08	13.0991	-3.69805	7.89027	7.87154	7.88682	5.99526	5.98204	6.01103
ENSG00000084234	334	APLP2	amyloid beta precursor like protein 2	APLP2	2.14036	8.79679	64.4934	1.55e-09	3.87e-08	13.0887	4.40873	7.72697	7.75949	7.69338	9.84697	9.87846	9.8755
ENSG00000011422	5329	PLAUR	plasminogen activator, urokinase receptor	PLAUR	4.71542	4.75538	64.4282	1.56e-09	3.88e-08	13.0825	26.2714	2.5467	2.2941	2.35221	7.15477	7.12654	7.05795
ENSG00000142634	79180	EFHD2	EF-hand domain family member D2	EFHD2	3.26647	6.62806	64.4189	1.56e-09	3.88e-08	13.0816	9.62286	5.05392	4.89809	5.03246	8.29033	8.25373	8.2398
ENSG00000033170	2530	FUT8	fucosyltransferase 8	FUT8	5.97065	5.48401	64.3491	1.57e-09	3.89e-08	13.0749	62.7111	2.30203	2.52651	2.66752	8.46531	8.48549	8.4572
ENSG00000101417	11264	PXMP4	peroxisomal membrane protein 4	PXMP4	-3.15478	4.0546	-64.3172	1.57e-09	3.9e-08	13.0719	-8.90602	5.64429	5.65949	5.5922	2.40113	2.47645	2.55406
ENSG00000228630	100124700	HOTAIR	HOX transcript antisense RNA	HOTAIR	-8.88815	-1.92566	-64.2231	1.58e-09	3.92e-08	13.0629	-473.807	2.72064	2.2335	2.60111	-6.35042	-6.25487	-6.50393
ENSG00000198910	3897	L1CAM	L1 cell adhesion molecule	L1CAM	-5.11534	3.73432	-64.1866	1.59e-09	3.93e-08	13.0595	-34.6634	6.27894	6.27519	6.32184	1.34307	1.03975	1.14712
ENSG00000134762	1825	DSC3	desmocollin 3	DSC3	-2.25807	6.45984	-64.0849	1.6e-09	3.95e-08	13.0497	-4.78352	7.59182	7.60363	7.57116	5.35823	5.28284	5.35133
ENSG00000089159	5829	PXN	paxillin	PXN	2.13479	7.97968	64.0353	1.61e-09	3.96e-08	13.045	4.39174	6.94969	6.89519	6.89196	9.05009	9.06505	9.02608
ENSG00000106484	4232	MEST	mesoderm specific transcript	MEST	-4.12035	6.09621	-63.9847	1.62e-09	3.97e-08	13.0401	-17.3919	8.09288	8.16461	8.21165	4.13239	4.05233	3.92338
ENSG00000144136	6574	SLC20A1	solute carrier family 20 member 1	SLC20A1	2.73098	6.96422	63.9705	1.62e-09	3.97e-08	13.0388	6.63909	5.63203	5.54883	5.61532	8.36388	8.35425	8.27101
ENSG00000124766	6659	SOX4	SRY-box transcription factor 4	SOX4	2.17183	9.55717	63.8934	1.63e-09	3.99e-08	13.0314	4.50594	8.49746	8.47474	8.44156	10.6489	10.6687	10.6116
ENSG00000166670	4319	MMP10	matrix metallopeptidase 10	MMP10	12.8284	0.241899	63.8626	1.64e-09	3.99e-08	13.0284	7273.16	-5.94114	-6.30954	-6.26617	6.82902	6.90106	6.23817
ENSG00000130433	59285	CACNG6	calcium voltage-gated channel auxiliary subunit gamma 6	CACNG6	7.68788	-2.32835	63.7724	1.65e-09	4.01e-08	13.0198	206.197	-5.94114	-6.30954	-6.26617	1.39777	1.66994	1.47906
ENSG00000125148	4502	MT2A	metallothionein 2A	MT2A	5.88925	5.45096	63.762	1.65e-09	4.01e-08	13.0188	59.2709	2.5785	2.30885	2.63167	8.32449	8.42136	8.44092
ENSG00000008517	9235	IL32	interleukin 32	IL32	5.98552	4.07184	63.715	1.66e-09	4.02e-08	13.0142	63.3608	1.23877	1.12509	0.873378	7.05006	7.06917	7.07456
ENSG00000131669	4814	NINJ1	ninjurin 1	NINJ1	-2.48817	6.10692	-63.6254	1.67e-09	4.03e-08	13.0056	-5.61066	7.39885	7.34185	7.31232	4.8981	4.82528	4.86512
ENSG00000262860	26065	LSM14A	LSM14A mRNA processing body assembly factor	LSM14A	-1.84679	7.92975	-63.6244	1.67e-09	4.03e-08	13.0055	-3.597	8.85677	8.851	8.85167	6.99235	7.02373	7.003
ENSG00000163297	118429	ANTXR2	ANTXR cell adhesion molecule 2	ANTXR2	3.57303	5.21365	63.6154	1.67e-09	4.03e-08	13.0046	11.9012	3.36036	3.53438	3.38667	6.99152	6.96566	7.04332
ENSG00000205413	54809	SAMD9	sterile alpha motif domain containing 9	SAMD9	3.89369	5.42955	63.5821	1.68e-09	4.03e-08	13.0014	14.8634	3.4746	3.53752	3.436	7.39326	7.26735	7.4686
ENSG00000115602	9173	IL1RL1	interleukin 1 receptor like 1	IL1RL1	10.2551	-1.04475	63.5685	1.68e-09	4.03e-08	13.0001	1222.04	-5.94114	-6.30954	-6.26617	3.89156	3.97275	4.38405
ENSG00000130707	445	ASS1	argininosuccinate synthase 1	ASS1	-2.06537	7.4965	-63.4978	1.69e-09	4.05e-08	12.9933	-4.1854	8.54977	8.52478	8.51298	6.4937	6.43535	6.46239
ENSG00000161016	6132	RPL8	ribosomal protein L8	RPL8	-2.38295	10.4565	-63.4325	1.7e-09	4.06e-08	12.987	-5.21604	11.649	11.6623	11.6325	9.26489	9.21481	9.31532
ENSG00000021300	58473	PLEKHB1	pleckstrin homology domain containing B1	PLEKHB1	-2.80416	5.67275	-63.3233	1.72e-09	4.1e-08	12.9764	-6.98454	7.13082	7.0049	7.08877	4.28348	4.23398	4.29454
ENSG00000144063	7851	MALL	mal, T cell differentiation protein like	MALL	3.37773	5.80326	63.2391	1.73e-09	4.12e-08	12.9682	10.3944	4.11007	4.20123	4.03189	7.54051	7.47825	7.45761
ENSG00000101335	10398	MYL9	myosin light chain 9	MYL9	-3.9203	5.1252	-63.0303	1.77e-09	4.19e-08	12.9479	-15.14	7.08348	7.0324	7.14016	3.24391	3.20251	3.04874
ENSG00000140600	6457	SH3GL3	SH3 domain containing GRB2 like 3, endophilin A3	SH3GL3	4.25736	2.62644	62.9473	1.78e-09	4.21e-08	12.9398	19.1247	0.468251	0.632976	0.392039	4.78079	4.77235	4.71221
ENSG00000196139	8644	AKR1C3	aldo-keto reductase family 1 member C3	AKR1C3	3.87392	3.16696	62.9288	1.78e-09	4.21e-08	12.938	14.6611	1.23448	1.22184	1.23367	5.07866	5.00427	5.22884
ENSG00000164251	2150	F2RL1	F2R like trypsin receptor 1	F2RL1	3.61157	6.05228	62.8659	1.79e-09	4.23e-08	12.9318	12.2234	4.16084	4.362	4.21664	7.87486	7.85129	7.84804
ENSG00000148671	10974	ADIRF	adipogenesis regulatory factor	ADIRF	4.65976	3.29697	62.8461	1.8e-09	4.23e-08	12.9299	25.2771	0.853276	1.05678	0.991215	5.58732	5.55369	5.73954
ENSG00000067167	23471	TRAM1	translocation associated membrane protein 1	TRAM1	-2.23385	7.66967	-62.7912	1.81e-09	4.24e-08	12.9245	-4.70386	8.78715	8.79248	8.78014	6.60432	6.51807	6.53584
ENSG00000075618	6624	FSCN1	fascin actin-bundling protein 1	FSCN1	3.16341	8.24926	62.7641	1.81e-09	4.24e-08	12.9218	8.95947	6.70519	6.71404	6.58343	9.85806	9.85987	9.77497
ENSG00000161243	126433	FBXO27	F-box protein 27	FBXO27	-3.05433	4.29385	-62.6585	1.83e-09	4.27e-08	12.9115	-8.30702	5.80411	5.81102	5.84789	2.70215	2.85627	2.74162
ENSG00000157837	121665	SPPL3	signal peptide peptidase like 3	SPPL3	-2.14511	6.86232	-62.6555	1.83e-09	4.27e-08	12.9112	-4.42325	7.9214	7.9652	7.91801	5.7682	5.82628	5.77481
ENSG00000157014	9797	TATDN2	TatD DNase domain containing 2	TATDN2	1.85738	8.35063	62.6393	1.83e-09	4.27e-08	12.9096	3.6235	7.41407	7.44295	7.40879	9.27549	9.28995	9.27253
ENSG00000100979	5360	PLTP	phospholipid transfer protein	PLTP	-9.29161	1.04247	-62.5906	1.84e-09	4.28e-08	12.9048	-626.689	5.66665	5.70831	5.68984	-3.54306	-3.93294	-3.33401
ENSG00000078114	10529	NEBL	nebulette	NEBL	-4.70116	4.41804	-62.4925	1.86e-09	4.31e-08	12.8951	-26.013	6.73548	6.73639	6.834	2.208	1.93989	2.05449
ENSG00000120875	1846	DUSP4	dual specificity phosphatase 4	DUSP4	4.4304	5.85246	62.3451	1.88e-09	4.36e-08	12.8806	21.5618	3.72952	3.52809	3.65418	8.05359	7.98451	8.1649
ENSG00000117525	2152	F3	coagulation factor III, tissue factor	F3	4.94111	4.89458	62.0662	1.93e-09	4.46e-08	12.8529	30.7202	2.56269	2.27166	2.43773	7.34034	7.32763	7.42745
ENSG00000120075	3215	HOXB5	homeobox B5	HOXB5	9.30644	-1.51907	61.964	1.95e-09	4.5e-08	12.8428	633.164	-5.94114	-6.30954	-6.26617	3.03112	3.40156	2.96977
ENSG00000067141	4756	NEO1	neogenin 1	NEO1	4.61368	2.92996	61.9054	1.96e-09	4.51e-08	12.8369	24.4825	0.688216	0.458646	0.722512	5.23783	5.25243	5.22016
ENSG00000163171	10602	CDC42EP3	CDC42 effector protein 3	CDC42EP3	2.64475	6.32799	61.8188	1.98e-09	4.54e-08	12.8283	6.25388	4.971	4.96717	5.07868	7.65599	7.67096	7.62414
ENSG00000151617	1909	EDNRA	endothelin receptor type A	EDNRA	5.39061	1.7129	61.7861	1.98e-09	4.55e-08	12.825	41.9503	-1.08316	-0.883273	-0.980771	4.52993	4.25392	4.44078
ENSG00000164308	64167	ERAP2	endoplasmic reticulum aminopeptidase 2	ERAP2	2.76043	5.031	61.7417	1.99e-09	4.55e-08	12.8206	6.77599	3.6344	3.65191	3.66604	6.36404	6.37654	6.49307
ENSG00000144724	5793	PTPRG	protein tyrosine phosphatase receptor type G	PTPRG	3.86479	5.02775	61.733	1.99e-09	4.55e-08	12.8197	14.5686	3.07288	3.19627	3.01692	7.02258	6.88036	6.97749
ENSG00000288370	100128553	CTAGE4	CTAGE family member 4	CTAGE4	8.78337	-1.7806	61.641	2.01e-09	4.58e-08	12.8105	440.613	-5.94114	-6.30954	-6.26617	2.79846	2.65303	2.38176
ENSG00000071054	9448	MAP4K4	mitogen-activated protein kinase kinase kinase kinase 4	MAP4K4	2.08269	8.13273	61.4249	2.05e-09	4.67e-08	12.7888	4.23596	7.09761	7.06564	7.1109	9.16457	9.14724	9.21039
ENSG00000180787	124961	ZFP3	ZFP3 zinc finger protein	ZFP3	-6.35501	2.4177	-61.3698	2.06e-09	4.68e-08	12.7833	-81.8555	5.59947	5.61193	5.57421	-0.924154	-0.828603	-0.526652
ENSG00000166949	4088	SMAD3	SMAD family member 3	SMAD3	3.24397	7.10037	61.3453	2.07e-09	4.68e-08	12.7808	9.47395	5.4624	5.4441	5.52865	8.71773	8.64217	8.80714
ENSG00000079482	4983	OPHN1	oligophrenin 1	OPHN1	-2.21108	4.73728	-61.1678	2.1e-09	4.75e-08	12.7629	-4.63021	5.84961	5.80323	5.87562	3.66221	3.63235	3.60066
ENSG00000067715	6857	SYT1	synaptotagmin 1	SYT1	3.21292	3.55271	61.1468	2.11e-09	4.75e-08	12.7608	9.27228	2.01886	1.96192	1.85795	5.12785	5.21019	5.13947
ENSG00000196083	3556	IL1RAP	interleukin 1 receptor accessory protein	IL1RAP	4.47525	3.60425	61.058	2.13e-09	4.77e-08	12.7518	22.2425	1.42518	1.20616	1.46854	5.83971	5.8592	5.8267
ENSG00000184939	146198	ZFP90	ZFP90 zinc finger protein	ZFP90	-2.06653	5.87252	-61.0547	2.13e-09	4.77e-08	12.7515	-4.18877	6.92556	6.88506	6.90672	4.82638	4.81324	4.87815
ENSG00000271601	128077	LIX1L	limb and CNS expressed 1 like	LIX1L	2.50115	3.57418	61.0286	2.13e-09	4.77e-08	12.7488	5.66135	2.33963	2.27166	2.35954	4.79233	4.8092	4.87274
ENSG00000109929	6309	SC5D	sterol-C5-desaturase	SC5D	2.36454	4.77272	61.0199	2.13e-09	4.77e-08	12.7479	5.14988	3.5607	3.56544	3.64522	5.98358	5.92411	5.95729
ENSG00000115339	2591	GALNT3	polypeptide N-acetylgalactosaminyltransferase 3	GALNT3	2.7428	6.10111	60.9318	2.15e-09	4.81e-08	12.739	6.6937	4.68298	4.71018	4.79598	7.4779	7.42583	7.51381
ENSG00000235030	8870	IER3	immediate early response 3	IER3	2.88211	7.67227	60.8987	2.16e-09	4.81e-08	12.7356	7.37228	6.25392	6.29571	6.14401	9.09734	9.11531	9.12733
ENSG00000137845	102	ADAM10	ADAM metallopeptidase domain 10	ADAM10	1.79123	7.4254	60.8653	2.17e-09	4.81e-08	12.7322	3.46109	6.52672	6.53419	6.52845	8.31275	8.30779	8.34249
ENSG00000214078	8904	CPNE1	copine 1	CPNE1	-1.99401	6.79496	-60.8554	2.17e-09	4.81e-08	12.7312	-3.98344	7.81942	7.78079	7.7757	5.82404	5.77106	5.79877
ENSG00000247516	100505738	MIR4458HG	MIR4458 host gene	MIR4458HG	-2.47632	2.16823	-60.843	2.17e-09	4.81e-08	12.73	-5.56475	3.42299	3.41668	3.37949	0.962464	0.864073	0.963674
ENSG00000162645	2634	GBP2	guanylate binding protein 2	GBP2	7.70262	1.83633	60.7592	2.19e-09	4.84e-08	12.7214	208.314	-2.2407	-1.78598	-2.01825	5.64711	5.59023	5.82558
ENSG00000170558	1000	CDH2	cadherin 2	CDH2	7.88971	4.56197	60.6616	2.21e-09	4.87e-08	12.7115	237.159	0.598019	0.890134	0.363184	8.48252	8.53726	8.50068
ENSG00000138674	22872	SEC31A	SEC31 homolog A, COPII coat complex component	SEC31A	-1.91418	7.28842	-60.582	2.22e-09	4.9e-08	12.7033	-3.769	8.22526	8.25455	8.25671	6.31736	6.31617	6.36045
ENSG00000205593	414918	DENND6B	DENN domain containing 6B	DENND6B	8.28928	-2.02764	60.5549	2.23e-09	4.9e-08	12.7006	312.841	-5.94114	-6.30954	-6.26617	2.14543	2.29588	1.9097
ENSG00000063180	770	CA11	carbonic anhydrase 11	CA11	-4.00641	2.09887	-60.5258	2.24e-09	4.91e-08	12.6976	-16.0712	4.1765	4.13029	3.99944	0.0925246	0.0119188	0.182569
ENSG00000164543	9263	STK17A	serine/threonine kinase 17a	STK17A	3.40191	5.08362	60.4263	2.26e-09	4.95e-08	12.6874	10.5701	3.33731	3.4603	3.35038	6.79758	6.85382	6.70232
ENSG00000010030	51513	ETV7	ETS variant transcription factor 7	ETV7	5.30932	-0.372052	60.3386	2.28e-09	4.98e-08	12.6784	39.652	-3.13379	-2.85011	-3.09625	2.22322	2.24896	2.37565
ENSG00000169047	3667	IRS1	insulin receptor substrate 1	IRS1	3.09877	5.53251	60.1456	2.32e-09	5.06e-08	12.6585	8.56687	3.99402	4.05788	3.89748	7.09421	7.03645	7.11503
ENSG00000159335	5763	PTMS	parathymosin	PTMS	-3.03849	6.72728	-60.0886	2.33e-09	5.07e-08	12.6527	-8.21629	8.18597	8.23428	8.31932	5.14294	5.23648	5.24468
ENSG00000138587	55329	MNS1	meiosis specific nuclear structural 1	MNS1	2.43597	2.62585	60.0284	2.35e-09	5.07e-08	12.6464	5.41126	1.44256	1.42517	1.35588	3.80819	3.88852	3.8348
ENSG00000111348	397	ARHGDIB	Rho GDP dissociation inhibitor beta	ARHGDIB	4.96986	4.46149	60.0271	2.35e-09	5.07e-08	12.6463	31.3385	2.07567	2.01689	1.83711	6.87644	6.89536	7.06747
ENSG00000185697	4603	MYBL1	MYB proto-oncogene like 1	MYBL1	-2.6828	5.40646	-60.004	2.35e-09	5.07e-08	12.6439	-6.42099	6.70789	6.72955	6.80613	4.03436	4.0363	4.12451
ENSG00000187210	2650	GCNT1	glucosaminyl (N-acetyl) transferase 1	GCNT1	4.31773	2.77031	59.9876	2.36e-09	5.07e-08	12.6422	19.9419	0.534593	0.745744	0.554006	4.84987	4.93927	4.9984
ENSG00000169469	6699	SPRR1B	small proline rich protein 1B	SPRR1B	8.85715	-1.74371	59.9715	2.36e-09	5.07e-08	12.6405	463.731	-5.94114	-6.30954	-6.26617	2.8566	2.42813	2.76986
ENSG00000122068	84248	FYTTD1	forty-two-three domain containing 1	FYTTD1	-1.92849	6.69916	-59.969	2.36e-09	5.07e-08	12.6403	-3.80656	7.6423	7.67533	7.67258	5.75516	5.74619	5.70339
ENSG00000156127	10538	BATF	basic leucine zipper ATF-like transcription factor	BATF	-8.64321	-2.04813	-59.9102	2.37e-09	5.07e-08	12.6342	-399.821	2.10871	2.12925	2.58245	-6.35042	-6.25487	-6.50393
ENSG00000282986	27335	EIF3K	eukaryotic translation initiation factor 3 subunit K	EIF3K	-2.26322	6.90399	-59.9041	2.38e-09	5.07e-08	12.6336	-4.80063	8.02239	8.08097	8.00347	5.73406	5.80075	5.78234
ENSG00000132170	5468	PPARG	peroxisome proliferator activated receptor gamma	PPARG	7.18898	3.52394	59.9034	2.38e-09	5.07e-08	12.6335	145.914	-0.268715	-0.119714	0.176771	7.03558	7.10584	7.21385
ENSG00000186832	3868	KRT16	keratin 16	KRT16	-2.24736	4.44306	-59.8977	2.38e-09	5.07e-08	12.6329	-4.74814	5.52335	5.6183	5.55857	3.30496	3.34311	3.31006
ENSG00000122641	3624	INHBA	inhibin subunit beta A	INHBA	6.71833	5.17208	59.8941	2.38e-09	5.07e-08	12.6325	105.297	1.68091	1.76192	1.99592	8.42761	8.45373	8.7124
ENSG00000175793	2810	SFN	stratifin	SFN	2.92372	7.75047	59.8214	2.39e-09	5.1e-08	12.625	7.58799	6.22722	6.26387	6.37475	9.23287	9.23036	9.17376
ENSG00000162496	9249	DHRS3	dehydrogenase/reductase 3	DHRS3	3.73583	5.19413	59.7462	2.41e-09	5.13e-08	12.6172	13.3229	3.44902	3.24697	3.28265	7.03207	7.04018	7.11388
ENSG00000165238	65268	WNK2	WNK lysine deficient protein kinase 2	WNK2	-3.77652	5.81631	-59.7266	2.42e-09	5.13e-08	12.6151	-13.7039	7.81615	7.65958	7.63799	3.99277	3.85757	3.93382
ENSG00000141682	5366	PMAIP1	phorbol-12-myristate-13-acetate-induced protein 1	PMAIP1	3.04968	5.15802	59.6498	2.43e-09	5.16e-08	12.6072	8.2803	3.53257	3.68623	3.68073	6.67247	6.67013	6.70598
ENSG00000144959	57552	NCEH1	neutral cholesterol ester hydrolase 1	NCEH1	3.91764	4.54207	59.5801	2.45e-09	5.17e-08	12.5999	15.1122	2.464	2.61824	2.66752	6.51164	6.43141	6.55963
ENSG00000167645	90522	YIF1B	Yip1 interacting factor homolog B, membrane trafficking protein	YIF1B	-2.12224	5.21747	-59.5706	2.45e-09	5.17e-08	12.5989	-4.35369	6.25269	6.29154	6.29153	4.19358	4.16193	4.11353
ENSG00000174125	7096	TLR1	toll like receptor 1	TLR1	-3.4769	2.76411	-59.5663	2.45e-09	5.17e-08	12.5985	-11.134	4.5709	4.53727	4.39951	1.00518	0.982007	1.0898
ENSG00000187123	130574	LYPD6	LY6/PLAUR domain containing 6	LYPD6	2.92256	4.2558	59.5092	2.47e-09	5.18e-08	12.5925	7.58189	2.7135	2.87286	2.79722	5.72205	5.68728	5.74192
ENSG00000214944	64283	ARHGEF28	Rho guanine nucleotide exchange factor 28	ARHGEF28	4.20969	4.32319	59.4951	2.47e-09	5.18e-08	12.591	18.5031	2.18298	2.11253	2.35954	6.39126	6.41113	6.48173
ENSG00000198478	83699	SH3BGRL2	SH3 domain binding glutamate rich protein like 2	SH3BGRL2	2.39938	4.70783	59.4867	2.47e-09	5.18e-08	12.5901	5.27576	3.49557	3.46689	3.56196	5.90962	5.94266	5.87029
ENSG00000189064	26749	GAGE2A	G antigen 2A	GAGE2A	-6.44981	-3.14483	-59.3135	2.52e-09	5.26e-08	12.572	-87.4153	-0.116831	0.120513	0.23654	-6.35042	-6.25487	-6.50393
ENSG00000138162	10579	TACC2	transforming acidic coiled-coil containing protein 2	TACC2	-2.87282	5.54033	-59.2958	2.52e-09	5.26e-08	12.5702	-7.32497	7.03596	6.94475	6.94951	4.06427	4.17872	4.06877
ENSG00000179604	23580	CDC42EP4	CDC42 effector protein 4	CDC42EP4	-1.95734	7.95239	-59.1419	2.56e-09	5.33e-08	12.554	-3.88346	8.93715	8.9362	8.91983	6.93281	6.99854	6.9898
ENSG00000106605	644	BLVRA	biliverdin reductase A	BLVRA	1.83703	4.8809	59.0953	2.57e-09	5.34e-08	12.5491	3.57274	3.97025	3.97239	3.9445	5.82045	5.80414	5.77365
ENSG00000106078	23242	COBL	cordon-bleu WH2 repeat protein	COBL	-2.6529	4.599	-58.9144	2.62e-09	5.43e-08	12.53	-6.28929	5.93959	5.84939	5.98738	3.29164	3.24697	3.27906
ENSG00000067992	5165	PDK3	pyruvate dehydrogenase kinase 3	PDK3	-3.58887	7.38981	-58.7947	2.65e-09	5.48e-08	12.5174	-12.0326	9.20761	9.23684	9.10829	5.64075	5.49039	5.65499
ENSG00000166106	170689	ADAMTS15	ADAM metallopeptidase with thrombospondin type 1 motif 15	ADAMTS15	4.63827	2.86755	58.7731	2.65e-09	5.48e-08	12.5151	24.9035	0.468251	0.701689	0.475294	5.12987	5.15399	5.2762
ENSG00000109654	23321	TRIM2	tripartite motif containing 2	TRIM2	-3.46579	6.92112	-58.75	2.66e-09	5.48e-08	12.5126	-11.0486	8.65651	8.63256	8.67299	5.21421	5.071	5.27948
ENSG00000264230	728113	ANXA8L1	annexin A8 like 1	ANXA8L1	2.06639	5.76936	58.7453	2.66e-09	5.48e-08	12.5121	4.18836	4.77642	4.72174	4.71034	6.78314	6.79085	6.83367
ENSG00000095261	5711	PSMD5	proteasome 26S subunit, non-ATPase 5	PSMD5	2.18065	5.38679	58.7226	2.67e-09	5.48e-08	12.5097	4.53356	4.30797	4.33882	4.24261	6.46756	6.49312	6.47066
ENSG00000143162	8804	CREG1	cellular repressor of E1A stimulated genes 1	CREG1	-1.96722	6.31276	-58.5963	2.7e-09	5.54e-08	12.4963	-3.91013	7.28271	7.31834	7.28806	5.33914	5.29154	5.35677
ENSG00000198113	54863	TOR4A	torsin family 4 member A	TOR4A	3.71781	3.8946	58.499	2.73e-09	5.59e-08	12.486	13.1574	2.09778	1.90478	2.10451	5.7532	5.79055	5.71675
ENSG00000205133	286144	TRIQK	triple QxxK/R motif containing	TRIQK	-2.2183	3.85663	-58.4764	2.73e-09	5.59e-08	12.4836	-4.65344	4.92227	5.01183	4.96325	2.72907	2.78131	2.73208
ENSG00000115935	7456	WIPF1	WAS/WASL interacting protein family member 1	WIPF1	3.29798	4.51868	58.4105	2.75e-09	5.62e-08	12.4765	9.83538	2.87584	2.93601	2.79722	6.08186	6.19866	6.2225
ENSG00000086300	29887	SNX10	sorting nexin 10	SNX10	3.14462	4.09547	58.3449	2.77e-09	5.64e-08	12.4695	8.84352	2.42955	2.52651	2.61341	5.67645	5.69094	5.63594
ENSG00000162909	824	CAPN2	calpain 2	CAPN2	1.74708	8.98095	58.3038	2.78e-09	5.66e-08	12.4651	3.35678	8.10453	8.09766	8.12003	9.84935	9.8382	9.8759
ENSG00000136943	1515	CTSV	cathepsin V	CTSV	-1.75126	6.186	-58.1804	2.81e-09	5.72e-08	12.4519	-3.36653	7.08209	7.06591	7.03689	5.31091	5.30594	5.31425
ENSG00000196141	26010	SPATS2L	spermatogenesis associated serine rich 2 like	SPATS2L	2.68609	6.2666	58.0734	2.85e-09	5.77e-08	12.4404	6.43566	4.85895	4.92228	4.98945	7.57374	7.60107	7.65413
ENSG00000073417	5151	PDE8A	phosphodiesterase 8A	PDE8A	2.99429	6.19388	57.9752	2.87e-09	5.81e-08	12.4299	7.9684	4.75322	4.65552	4.68146	7.75147	7.71497	7.60663
ENSG00000108679	3959	LGALS3BP	galectin 3 binding protein	LGALS3BP	8.61541	4.06796	57.921	2.89e-09	5.84e-08	12.424	392.19	-0.449287	-0.378801	0.108866	8.39594	8.38848	8.34259
ENSG00000173848	10276	NET1	neuroepithelial cell transforming 1	NET1	2.43294	8.40183	57.8794	2.9e-09	5.84e-08	12.4195	5.39994	7.12478	7.17918	7.25211	9.62527	9.62837	9.60126
ENSG00000113580	2908	NR3C1	nuclear receptor subfamily 3 group C member 1	NR3C1	1.98783	5.02246	57.8604	2.91e-09	5.84e-08	12.4175	3.96639	4.02896	4.0225	4.03418	6.00245	5.98384	6.06284
ENSG00000116157	2882	GPX7	glutathione peroxidase 7	GPX7	4.35675	1.63682	57.853	2.91e-09	5.84e-08	12.4167	20.4886	-0.449287	-0.637113	-0.538253	3.74366	3.75776	3.94418
ENSG00000135919	5270	SERPINE2	serpin family E member 2	SERPINE2	3.13785	5.88604	57.841	2.91e-09	5.84e-08	12.4154	8.8021	4.21241	4.34599	4.39293	7.42612	7.47592	7.46284
ENSG00000101160	1522	CTSZ	cathepsin Z	CTSZ	6.66202	4.88428	57.8155	2.92e-09	5.84e-08	12.4126	101.267	1.57456	1.31251	1.77275	8.17529	8.24454	8.22606
ENSG00000156983	7862	BRPF1	bromodomain and PHD finger containing 1	BRPF1	2.51469	7.33294	57.8082	2.92e-09	5.84e-08	12.4118	5.71477	6.15195	6.02501	6.04983	8.608	8.57203	8.59085
ENSG00000186020	57711	ZNF529	zinc finger protein 529	ZNF529	-3.16	4.0338	-57.7697	2.93e-09	5.85e-08	12.4077	-8.93831	5.58487	5.66667	5.58986	2.55346	2.41402	2.39391
ENSG00000281459	29943	PADI1	peptidyl arginine deiminase 1	PADI1	9.41552	-1.46452	57.7009	2.95e-09	5.88e-08	12.4002	682.895	-5.94114	-6.30954	-6.26617	3.40614	3.39079	2.93278
ENSG00000147604	6129	RPL7	ribosomal protein L7	RPL7	-2.58922	10.4303	-57.6801	2.96e-09	5.88e-08	12.398	-6.01774	11.706	11.7412	11.7275	9.09152	9.09769	9.21783
ENSG00000088808	23368	PPP1R13B	protein phosphatase 1 regulatory subunit 13B	PPP1R13B	-1.90703	5.26567	-57.6719	2.96e-09	5.88e-08	12.3971	-3.75036	6.24156	6.18757	6.22843	4.32818	4.3235	4.28479
ENSG00000125864	631	BFSP1	beaded filament structural protein 1	BFSP1	-3.7938	1.96782	-57.63	2.97e-09	5.89e-08	12.3926	-13.8691	3.79526	3.86663	3.93227	-0.0105332	0.188076	0.0352269
ENSG00000168661	90075	ZNF30	zinc finger protein 30	ZNF30	-1.79926	2.42831	-57.6283	2.98e-09	5.89e-08	12.3924	-3.48042	3.34195	3.33251	3.30937	1.53832	1.54603	1.50169
ENSG00000065923	84679	SLC9A7	solute carrier family 9 member A7	SLC9A7	2.28746	6.5439	57.5353	3e-09	5.92e-08	12.3823	4.88196	5.43878	5.42475	5.33699	7.66787	7.68517	7.70986
ENSG00000118985	22936	ELL2	elongation factor for RNA polymerase II 2	ELL2	2.63346	5.90938	57.5245	3.01e-09	5.92e-08	12.3811	6.20511	4.52341	4.60709	4.64746	7.25216	7.24809	7.17808
ENSG00000261052	6818	SULT1A3	sulfotransferase family 1A member 3	SULT1A3	-11.149	-0.795227	-57.513	3.01e-09	5.92e-08	12.3799	-2270.86	5.05252	4.9409	4.34444	-6.35042	-6.25487	-6.50393
ENSG00000196150	58500	ZNF250	zinc finger protein 250	ZNF250	-2.45313	4.40044	-57.4846	3.02e-09	5.92e-08	12.3768	-5.47604	5.62349	5.60821	5.64933	3.12329	3.1524	3.24594
ENSG00000177410	441951	ZFAS1	ZNFX1 antisense RNA 1	ZFAS1	-2.68704	6.87749	-57.4772	3.02e-09	5.92e-08	12.376	-6.43991	8.23199	8.24954	8.18149	5.45331	5.57604	5.57255
ENSG00000151689	3628	INPP1	inositol polyphosphate-1-phosphatase	INPP1	4.24259	3.3592	57.476	3.02e-09	5.92e-08	12.3759	18.9299	1.37174	1.19029	1.15168	5.4525	5.41712	5.57188
ENSG00000104442	55156	ARMC1	armadillo repeat containing 1	ARMC1	-1.82161	6.40285	-57.3575	3.06e-09	5.98e-08	12.363	-3.53475	7.28392	7.31902	7.33803	5.48445	5.48196	5.50974
ENSG00000136877	2356	FPGS	folylpolyglutamate synthase	FPGS	1.89379	6.23495	57.3431	3.06e-09	5.98e-08	12.3614	3.71609	5.29547	5.31571	5.25297	7.19636	7.18743	7.16174
ENSG00000114541	23150	FRMD4B	FERM domain containing 4B	FRMD4B	2.64669	4.60607	57.3091	3.07e-09	5.99e-08	12.3577	6.2623	3.3233	3.20419	3.32067	5.9701	5.90343	5.91471
ENSG00000198189	51170	HSD17B11	hydroxysteroid 17-beta dehydrogenase 11	HSD17B11	3.09342	3.83361	57.281	3.08e-09	5.99e-08	12.3546	8.53519	2.23379	2.37346	2.25346	5.36082	5.33244	5.44772
ENSG00000164434	2173	FABP7	fatty acid binding protein 7	FABP7	-7.93278	-2.40335	-57.2621	3.09e-09	5.99e-08	12.3525	-244.345	1.33498	1.51701	1.83711	-6.35042	-6.25487	-6.50393
ENSG00000138131	84171	LOXL4	lysyl oxidase like 4	LOXL4	8.20394	2.04325	57.2333	3.1e-09	6e-08	12.3494	294.871	-2.2407	-1.91722	-2.01825	5.926	6.10351	6.40615
ENSG00000282899	1870	E2F2	E2F transcription factor 2	E2F2	-4.00557	3.80086	-57.2096	3.1e-09	6.01e-08	12.3468	-16.0619	5.80831	5.822	5.78061	1.67749	1.93989	1.77684
ENSG00000090776	1947	EFNB1	ephrin B1	EFNB1	2.82785	5.55302	57.0627	3.15e-09	6.09e-08	12.3307	7.10015	4.20224	4.10726	4.10778	6.92876	6.92923	7.04284
ENSG00000141385	10939	AFG3L2	AFG3 like matrix AAA peptidase subunit 2	AFG3L2	-1.78082	6.84214	-57.0273	3.16e-09	6.1e-08	12.3268	-3.43622	7.74328	7.73426	7.72011	5.9791	5.92597	5.95011
ENSG00000131435	8572	PDLIM4	PDZ and LIM domain 4	PDLIM4	10.7828	1.04975	56.9877	3.17e-09	6.11e-08	12.3225	1761.79	-4.35618	-4.72458	-3.94424	6.43278	6.46815	6.42255
ENSG00000104408	3646	EIF3E	eukaryotic translation initiation factor 3 subunit E	EIF3E	-2.78289	9.06678	-56.9091	3.2e-09	6.15e-08	12.3138	-6.8823	10.4512	10.45	10.4735	7.60677	7.65193	7.76731
ENSG00000213030	94115	CGB8	chorionic gonadotropin subunit beta 8	CGB8	7.49049	-2.42704	56.8758	3.21e-09	6.15e-08	12.3102	179.83	-5.94114	-6.30954	-6.26617	1.28583	1.15829	1.51051
ENSG00000203875	NA	SNHG5	small nucleolar RNA host gene 5	SNHG5	-4.13356	4.46186	-56.865	3.22e-09	6.15e-08	12.309	-17.552	6.46692	6.66899	6.45	2.3809	2.33385	2.47048
ENSG00000113851	51185	CRBN	cereblon	CRBN	-2.0765	5.16693	-56.8603	3.22e-09	6.15e-08	12.3085	-4.21783	6.17032	6.18906	6.25616	4.14843	4.12775	4.10986
ENSG00000104388	5862	RAB2A	RAB2A, member RAS oncogene family	RAB2A	-1.92676	7.43417	-56.7996	3.24e-09	6.18e-08	12.3018	-3.80201	8.36043	8.42671	8.40553	6.47076	6.44925	6.49237
ENSG00000168137	55209	SETD5	SET domain containing 5	SETD5	1.9393	9.02858	56.7198	3.26e-09	6.19e-08	12.293	3.83519	8.07175	8.02131	8.08373	10.0225	9.97382	9.99832
ENSG00000140043	145482	PTGR2	prostaglandin reductase 2	PTGR2	-3.24674	4.06069	-56.7174	3.26e-09	6.19e-08	12.2927	-9.4922	5.6832	5.62009	5.74889	2.52916	2.37084	2.41195
ENSG00000140263	6652	SORD	sorbitol dehydrogenase	SORD	1.71072	6.31584	56.7131	3.27e-09	6.19e-08	12.2922	3.27325	5.4846	5.44577	5.45108	7.15899	7.17545	7.17917
ENSG00000275555	28514	DLL1	delta like canonical Notch ligand 1	DLL1	4.38273	3.45637	56.713	3.27e-09	6.19e-08	12.2922	20.861	1.31625	1.32709	1.15168	5.56434	5.60117	5.77771
ENSG00000168453	55806	HR	HR lysine demethylase and nuclear receptor corepressor	HR	-4.34007	5.51301	-56.7022	3.27e-09	6.19e-08	12.291	-20.2531	7.74438	7.6698	7.63498	3.45855	3.19015	3.38024
ENSG00000164171	3673	ITGA2	integrin subunit alpha 2	ITGA2	5.71488	6.21975	56.5438	3.32e-09	6.28e-08	12.2735	52.5231	3.58438	3.23928	3.26326	9.13425	9.00829	9.08902
ENSG00000122756	1271	CNTFR	ciliary neurotrophic factor receptor	CNTFR	-6.05999	0.00702067	-56.5019	3.34e-09	6.3e-08	12.2689	-66.7175	3.09503	2.93125	3.08477	-3.18049	-3.08494	-2.80349
ENSG00000128928	3712	IVD	isovaleryl-CoA dehydrogenase	IVD	3.16012	4.38461	56.4542	3.35e-09	6.32e-08	12.2636	8.93902	2.84349	2.70448	2.86568	5.91197	6.01455	5.96749
ENSG00000041353	5874	RAB27B	RAB27B, member RAS oncogene family	RAB27B	4.25629	3.22059	56.4297	3.36e-09	6.32e-08	12.2609	19.1105	1.21873	1.12509	0.933499	5.36854	5.33806	5.3396
ENSG00000004660	84254	CAMKK1	calcium/calmodulin dependent protein kinase kinase 1	CAMKK1	-2.96612	2.62851	-56.3824	3.38e-09	6.34e-08	12.2556	-7.81434	4.10735	4.15705	4.07033	1.05046	1.19634	1.18956
ENSG00000167635	7705	ZNF146	zinc finger protein 146	ZNF146	-2.01598	8.10234	-56.3616	3.39e-09	6.35e-08	12.2533	-4.04455	9.07684	9.12616	9.12799	7.12797	7.09952	7.05556
ENSG00000105963	11033	ADAP1	ArfGAP with dual PH domains 1	ADAP1	2.87214	4.33733	56.3284	3.4e-09	6.36e-08	12.2496	7.32153	2.87584	2.86289	2.96505	5.74465	5.72277	5.8528
ENSG00000069399	602	BCL3	BCL3 transcription coactivator	BCL3	2.25299	3.0746	56.2994	3.41e-09	6.36e-08	12.2464	4.76669	1.98367	1.96192	1.89873	4.18971	4.24597	4.16761
ENSG00000223573	257000	TINCR	TINCR ubiquitin domain containing	TINCR	-6.11218	4.43221	-56.296	3.41e-09	6.36e-08	12.246	-69.175	7.45613	7.5187	7.49007	1.18096	1.33759	1.60981
ENSG00000050405	51474	LIMA1	LIM domain and actin binding 1	LIMA1	3.14259	6.50577	56.2669	3.42e-09	6.37e-08	12.2427	8.83107	4.9725	4.8846	4.94632	8.02713	8.02264	8.18142
ENSG00000136490	80774	LIMD2	LIM domain containing 2	LIMD2	2.57684	5.51911	56.2299	3.43e-09	6.38e-08	12.2386	5.96631	4.24745	4.15909	4.28553	6.83956	6.81944	6.76359
ENSG00000170852	25948	KBTBD2	kelch repeat and BTB domain containing 2	KBTBD2	2.22676	5.57935	56.2027	3.44e-09	6.39e-08	12.2356	4.68082	4.46719	4.44451	4.48621	6.6299	6.7308	6.7175
ENSG00000186088	54103	GSAP	gamma-secretase activating protein	GSAP	2.01424	3.63292	56.1916	3.45e-09	6.39e-08	12.2343	4.03968	2.58634	2.65336	2.63771	4.66569	4.60544	4.64899
ENSG00000173559	64859	NABP1	nucleic acid binding protein 1	NABP1	2.35032	4.64619	56.1008	3.48e-09	6.44e-08	12.2242	5.09938	3.42299	3.48974	3.50036	5.86663	5.82961	5.76782
ENSG00000135269	26136	TES	testin LIM domain protein	TES	1.78605	7.3446	56.0717	3.49e-09	6.44e-08	12.2209	3.44869	6.46214	6.46463	6.42797	8.26228	8.21344	8.23717
ENSG00000171345	3880	KRT19	keratin 19	KRT19	1.6162	9.82734	56.0147	3.51e-09	6.47e-08	12.2146	3.06566	9.01119	9.01454	9.032	10.6451	10.6255	10.6357
ENSG00000163719	64419	MTMR14	myotubularin related protein 14	MTMR14	2.08019	6.66019	55.8717	3.56e-09	6.56e-08	12.1985	4.22862	5.61776	5.66595	5.57657	7.72798	7.69432	7.67854
ENSG00000123104	3709	ITPR2	inositol 1,4,5-trisphosphate receptor type 2	ITPR2	-2.37902	6.23926	-55.8371	3.57e-09	6.56e-08	12.1946	-5.20184	7.43675	7.40439	7.44517	5.0349	4.99484	5.11949
ENSG00000185442	400451	FAM174B	family with sequence similarity 174 member B	FAM174B	-2.71711	1.99863	-55.8348	3.58e-09	6.56e-08	12.1944	-6.57555	3.37401	3.3289	3.36864	0.704864	0.663995	0.551351
ENSG00000117308	2582	GALE	UDP-galactose-4-epimerase	GALE	2.19706	4.24912	55.7478	3.61e-09	6.6e-08	12.1846	4.58542	3.16477	3.18031	3.10669	5.30287	5.35108	5.38899
ENSG00000124225	56937	PMEPA1	prostate transmembrane protein, androgen induced 1	PMEPA1	3.1831	7.4479	55.7457	3.61e-09	6.6e-08	12.1843	9.0826	5.96988	5.82264	5.77651	9.01361	9.04115	9.06358
ENSG00000131941	85415	RHPN2	rhophilin Rho GTPase binding protein 2	RHPN2	-2.14422	6.1746	-55.5802	3.67e-09	6.71e-08	12.1657	-4.42053	7.29083	7.25616	7.19313	5.12278	5.07437	5.11032
ENSG00000157150	7079	TIMP4	TIMP metallopeptidase inhibitor 4	TIMP4	7.91433	-2.21512	55.5349	3.69e-09	6.73e-08	12.1605	241.241	-5.94114	-6.30954	-6.26617	1.82451	1.89995	1.50169
ENSG00000185630	5087	PBX1	PBX homeobox 1	PBX1	-2.54672	7.13045	-55.5039	3.7e-09	6.74e-08	12.157	-5.84303	8.41139	8.39507	8.40498	5.8642	5.77821	5.92887
ENSG00000119397	11064	CNTRL	centriolin	CNTRL	3.4711	4.47336	55.467	3.72e-09	6.76e-08	12.1529	11.0893	2.60961	2.812	2.79182	6.22299	6.16851	6.23522
ENSG00000188060	115273	RAB42	RAB42, member RAS oncogene family	RAB42	7.42684	-2.45886	55.4315	3.73e-09	6.77e-08	12.1488	172.069	-5.94114	-6.30954	-6.26617	1.06743	1.43862	1.25762
ENSG00000060762	51660	MPC1	mitochondrial pyruvate carrier 1	MPC1	-2.37164	4.79712	-55.3161	3.78e-09	6.84e-08	12.1357	-5.17531	5.94646	6.04002	5.96235	3.62256	3.65052	3.56081
ENSG00000109099	5376	PMP22	peripheral myelin protein 22	PMP22	-3.59604	5.19739	-55.3086	3.78e-09	6.84e-08	12.1349	-12.0925	6.9883	6.96993	7.02802	3.26245	3.47815	3.45752
ENSG00000196372	79754	ASB13	ankyrin repeat and SOCS box containing 13	ASB13	-2.37369	4.98594	-55.2897	3.79e-09	6.84e-08	12.1327	-5.18266	6.20829	6.14605	6.16402	3.74893	3.78268	3.86567
ENSG00000196730	1612	DAPK1	death associated protein kinase 1	DAPK1	-1.75291	6.83083	-55.2336	3.81e-09	6.86e-08	12.1264	-3.37037	7.71226	7.70178	7.70779	5.93006	5.94388	5.98917
ENSG00000157224	9069	CLDN12	claudin 12	CLDN12	1.61709	6.78985	55.2322	3.81e-09	6.86e-08	12.1262	3.06755	5.97884	5.98422	5.98086	7.61148	7.60573	7.57797
ENSG00000131748	10948	STARD3	StAR related lipid transfer domain containing 3	STARD3	1.68769	5.53316	55.1923	3.82e-09	6.87e-08	12.1216	3.22141	4.70001	4.69819	4.66973	6.39924	6.36283	6.36894
ENSG00000173482	5797	PTPRM	protein tyrosine phosphatase receptor type M	PTPRM	5.86613	2.2669	55.191	3.83e-09	6.87e-08	12.1215	58.3284	-0.731687	-0.426895	-0.839908	5.20848	5.19273	5.19867
ENSG00000164379	94234	FOXQ1	forkhead box Q1	FOXQ1	5.53509	3.26199	55.1222	3.85e-09	6.9e-08	12.1137	46.3691	0.688216	0.319818	0.475294	5.94334	6.04348	6.10178
ENSG00000173726	9804	TOMM20	translocase of outer mitochondrial membrane 20	TOMM20	-1.96613	8.90936	-55.1188	3.85e-09	6.9e-08	12.1133	-3.90718	9.8577	9.9377	9.88186	7.93915	7.90156	7.93816
ENSG00000181045	284129	SLC26A11	solute carrier family 26 member 11	SLC26A11	-3.31108	3.89223	-55.0469	3.88e-09	6.94e-08	12.1051	-9.92509	5.57308	5.58111	5.48913	2.16134	2.34876	2.19998
ENSG00000214336	344167	FOXI3	forkhead box I3	FOXI3	-7.89778	-2.42085	-54.9968	3.9e-09	6.96e-08	12.0993	-238.49	1.77996	1.55465	1.24953	-6.35042	-6.25487	-6.50393
ENSG00000188641	1806	DPYD	dihydropyrimidine dehydrogenase	DPYD	6.45077	2.15409	54.9876	3.91e-09	6.96e-08	12.0983	87.4731	-0.811857	-1.18026	-1.22178	5.32245	5.35015	5.46581
ENSG00000151491	2059	EPS8	epidermal growth factor receptor pathway substrate 8	EPS8	2.6305	5.20147	54.9651	3.92e-09	6.97e-08	12.0957	6.19242	3.84839	3.84401	3.96625	6.48701	6.49814	6.56501
ENSG00000175895	79666	PLEKHF2	pleckstrin homology and FYVE domain containing 2	PLEKHF2	-1.72605	5.48516	-54.8995	3.94e-09	7e-08	12.0882	-3.30821	6.32125	6.37499	6.34831	4.63756	4.61318	4.61566
ENSG00000132698	57111	RAB25	RAB25, member RAS oncogene family	RAB25	-4.55432	4.24733	-54.8959	3.95e-09	7e-08	12.0878	-23.4956	6.45627	6.53301	6.58421	2.12936	1.9497	1.83146
ENSG00000107130	23413	NCS1	neuronal calcium sensor 1	NCS1	1.78056	7.3095	54.8491	3.97e-09	7.02e-08	12.0824	3.43559	6.43254	6.39761	6.42753	8.17993	8.18659	8.23284
ENSG00000278211	140691	TRIM69	tripartite motif containing 69	TRIM69	8.22488	-2.05984	54.8223	3.98e-09	7.03e-08	12.0793	299.182	-5.94114	-6.30954	-6.26617	2.00273	1.84842	2.30664
ENSG00000226950	57291	DANCR	differentiation antagonizing non-protein coding RNA	DANCR	-2.60054	6.23046	-54.8097	3.98e-09	7.03e-08	12.0779	-6.06515	7.53523	7.54971	7.50728	4.95735	4.99009	4.84314
ENSG00000089327	53827	FXYD5	FXYD domain containing ion transport regulator 5	FXYD5	-2.42303	6.60881	-54.7126	4.02e-09	7.09e-08	12.0667	-5.36296	7.81051	7.80021	7.85025	5.32421	5.41269	5.45498
ENSG00000163519	50852	TRAT1	T cell receptor associated transmembrane adaptor 1	TRAT1	7.88257	-2.231	54.7022	4.03e-09	7.09e-08	12.0655	235.989	-5.94114	-6.30954	-6.26617	1.57439	1.59688	1.95959
ENSG00000162444	116362	RBP7	retinol binding protein 7	RBP7	-5.65987	2.86719	-54.6823	4.04e-09	7.09e-08	12.0632	-50.5582	5.66388	5.73041	5.69708	0.157376	0.154523	-0.200151
ENSG00000162545	55450	CAMK2N1	calcium/calmodulin dependent protein kinase II inhibitor 1	CAMK2N1	4.1633	3.98854	54.6678	4.04e-09	7.09e-08	12.0616	17.9175	1.76622	2.02585	1.92858	6.01125	6.05376	6.14555
ENSG00000198182	84775	ZNF607	zinc finger protein 607	ZNF607	-2.64283	4.27634	-54.6425	4.05e-09	7.1e-08	12.0586	-6.24555	5.5592	5.63334	5.60072	2.89513	2.93248	3.03716
ENSG00000196220	9901	SRGAP3	SLIT-ROBO Rho GTPase activating protein 3	SRGAP3	1.90358	3.56832	54.5785	4.08e-09	7.13e-08	12.0513	3.7414	2.57061	2.65336	2.62561	4.52993	4.52239	4.50799
ENSG00000018510	8540	AGPS	alkylglycerone phosphate synthase	AGPS	2.34248	6.51466	54.5726	4.08e-09	7.13e-08	12.0506	5.07173	5.3552	5.40256	5.2725	7.66665	7.70015	7.6909
ENSG00000100906	4792	NFKBIA	NFKB inhibitor alpha	NFKBIA	2.02865	6.83619	54.4973	4.12e-09	7.18e-08	12.0419	4.08022	5.85206	5.84939	5.76415	7.83747	7.86009	7.85396
ENSG00000134077	25917	THUMPD3	THUMP domain containing 3	THUMPD3	1.75896	7.81208	54.3489	4.18e-09	7.27e-08	12.0247	3.38454	6.91197	6.92423	6.96159	8.66982	8.69071	8.71414
ENSG00000099194	6319	SCD	stearoyl-CoA desaturase	SCD	-1.76637	9.59813	-54.3472	4.18e-09	7.27e-08	12.0245	-3.40196	10.4653	10.4801	10.4985	8.69094	8.70482	8.74907
ENSG00000198604	11177	BAZ1A	bromodomain adjacent to zinc finger domain 1A	BAZ1A	1.83603	7.36142	54.1977	4.25e-09	7.38e-08	12.0071	3.57027	6.40676	6.47775	6.44571	8.29799	8.26151	8.27881
ENSG00000088367	2036	EPB41L1	erythrocyte membrane protein band 4.1 like 1	EPB41L1	-1.70882	6.28808	-54.1185	4.29e-09	7.43e-08	11.9979	-3.26893	7.12948	7.12522	7.17275	5.43544	5.41711	5.44845
ENSG00000041982	3371	TNC	tenascin C	TNC	4.28196	8.45554	54.1065	4.29e-09	7.43e-08	11.9965	19.4535	6.33003	6.36487	6.24879	10.6688	10.432	10.6887
ENSG00000187848	22953	P2RX2	purinergic receptor P2X 2	P2RX2	-9.18868	-1.7754	-54.0923	4.3e-09	7.43e-08	11.9948	-583.537	3.19585	2.64757	2.61341	-6.35042	-6.25487	-6.50393
ENSG00000166128	51762	RAB8B	RAB8B, member RAS oncogene family	RAB8B	2.56384	4.43762	54.0298	4.33e-09	7.47e-08	11.9876	5.91279	3.1752	3.21598	3.0759	5.71331	5.68801	5.75728
ENSG00000141579	79755	ZNF750	zinc finger protein 750	ZNF750	-7.15186	1.10446	-53.9792	4.35e-09	7.49e-08	11.9816	-142.208	4.62396	4.67986	4.73734	-2.64998	-2.1674	-2.59704
ENSG00000075223	10512	SEMA3C	semaphorin 3C	SEMA3C	2.28701	7.99844	53.7703	4.45e-09	7.63e-08	11.9572	4.88045	6.84329	6.80111	6.92041	9.15586	9.10889	9.1611
ENSG00000008513	6482	ST3GAL1	ST3 beta-galactoside alpha-2,3-sialyltransferase 1	ST3GAL1	3.73083	6.50149	53.7437	4.46e-09	7.63e-08	11.954	13.2767	4.6597	4.73417	4.51437	8.31597	8.33589	8.44885
ENSG00000288411	6288	SAA1	serum amyloid A1	SAA1	6.537	3.33132	53.7319	4.47e-09	7.63e-08	11.9527	92.8613	0.209298	0.169498	-0.190341	6.63663	6.473	6.68983
ENSG00000012983	11183	MAP4K5	mitogen-activated protein kinase kinase kinase kinase 5	MAP4K5	1.59019	6.54594	53.7276	4.47e-09	7.63e-08	11.9522	3.01088	5.758	5.73315	5.76139	7.35294	7.32692	7.34322
ENSG00000070756	26986	PABPC1	poly(A) binding protein cytoplasmic 1	PABPC1	-2.5136	10.8826	-53.7159	4.48e-09	7.63e-08	11.9508	-5.71042	12.1475	12.0983	12.1723	9.57455	9.59881	9.70394
ENSG00000143067	90874	ZNF697	zinc finger protein 697	ZNF697	2.35389	5.08313	53.7024	4.48e-09	7.63e-08	11.9492	5.11202	3.832	3.9372	3.94936	6.26544	6.2855	6.2293
ENSG00000198121	1902	LPAR1	lysophosphatidic acid receptor 1	LPAR1	5.96612	3.55392	53.7016	4.48e-09	7.63e-08	11.9491	62.5144	0.362641	0.560827	0.789109	6.48701	6.50648	6.61744
ENSG00000071575	28951	TRIB2	tribbles pseudokinase 2	TRIB2	3.69225	5.02814	53.6984	4.49e-09	7.63e-08	11.9487	12.9264	3.29487	3.08063	3.17054	6.91768	6.91772	6.78738
ENSG00000114547	152015	ROPN1B	rhophilin associated tail protein 1B	ROPN1B	-4.69724	0.988061	-53.5892	4.54e-09	7.71e-08	11.9359	-25.9424	3.28048	3.25487	3.47469	-1.22114	-1.39689	-1.46365
ENSG00000108828	10493	VAT1	vesicle amine transport 1	VAT1	2.39675	7.85199	53.5796	4.54e-09	7.71e-08	11.9347	5.26616	6.64547	6.68464	6.63073	8.9919	9.03504	9.12414
ENSG00000185112	131583	FAM43A	family with sequence similarity 43 member A	FAM43A	4.7649	3.22916	53.5359	4.57e-09	7.73e-08	11.9296	27.188	0.658773	0.890134	0.991215	5.64287	5.63349	5.55845
ENSG00000103811	1512	CTSH	cathepsin H	CTSH	3.17637	5.35101	53.5123	4.58e-09	7.74e-08	11.9268	9.04031	3.67541	3.73075	3.8823	6.91358	6.95504	6.94895
ENSG00000182963	10052	GJC1	gap junction protein gamma 1	GJC1	1.99763	6.70053	53.4838	4.59e-09	7.75e-08	11.9234	3.99342	5.70046	5.75014	5.65455	7.69372	7.68297	7.72135
ENSG00000066855	9650	MTFR1	mitochondrial fission regulator 1	MTFR1	-2.08017	6.62088	-53.4807	4.59e-09	7.75e-08	11.9231	-4.22856	7.61525	7.68243	7.6852	5.62579	5.54805	5.56854
ENSG00000146233	51302	CYP39A1	cytochrome P450 family 39 subfamily A member 1	CYP39A1	-2.06728	3.82987	-53.4686	4.6e-09	7.75e-08	11.9216	-4.19095	4.90514	4.86476	4.82063	2.83198	2.75915	2.79756
ENSG00000281429	56975	FAM20C	FAM20C golgi associated secretory pathway kinase	FAM20C	2.83862	5.49455	53.4416	4.61e-09	7.76e-08	11.9184	7.15334	4.1713	4.02026	4.03418	6.8686	6.95656	6.91642
ENSG00000125648	79085	SLC25A23	solute carrier family 25 member 23	SLC25A23	-2.08179	6.38414	-53.3994	4.63e-09	7.78e-08	11.9134	-4.23331	7.44863	7.39209	7.43438	5.31536	5.39932	5.31505
ENSG00000091986	151887	CCDC80	coiled-coil domain containing 80	CCDC80	2.52988	4.99177	53.3642	4.65e-09	7.8e-08	11.9093	5.77524	3.73658	3.70866	3.73524	6.22488	6.19917	6.34606
ENSG00000111110	57460	PPM1H	protein phosphatase, Mg2+/Mn2+ dependent 1H	PPM1H	-3.78711	3.66447	-53.3382	4.66e-09	7.81e-08	11.9062	-13.805	5.57505	5.6149	5.48412	1.90225	1.73949	1.67099
ENSG00000196576	23654	PLXNB2	plexin B2	PLXNB2	11.3485	2.36489	53.1578	4.76e-09	7.94e-08	11.8848	2607.64	-3.61921	-3.50218	-2.80674	8.05053	7.98197	8.08496
ENSG00000282049	5645	PRSS2	serine protease 2	PRSS2	7.37101	-2.48678	53.1562	4.76e-09	7.94e-08	11.8846	165.537	-5.94114	-6.30954	-6.26617	1.42437	1.12884	1.04296
ENSG00000187231	91404	SESTD1	SEC14 and spectrin domain containing 1	SESTD1	1.76091	5.7775	53.1443	4.76e-09	7.94e-08	11.8832	3.38912	4.91451	4.86476	4.91187	6.63525	6.68379	6.65484
ENSG00000189337	23254	KAZN	kazrin, periplakin interacting protein	KAZN	-3.80121	2.27423	-53.0714	4.8e-09	7.99e-08	11.8745	-13.9405	4.29607	4.14476	4.08366	0.278938	0.403344	0.438583
ENSG00000131370	9467	SH3BP5	SH3 domain binding protein 5	SH3BP5	-1.78754	6.11456	-53.0401	4.82e-09	8e-08	11.8708	-3.45226	7.02591	6.98666	7.01242	5.1834	5.24945	5.22951
ENSG00000119866	53335	BCL11A	BAF chromatin remodeling complex subunit BCL11A	BCL11A	-3.67289	2.7856	-53.0353	4.82e-09	8e-08	11.8702	-12.7541	4.68731	4.56006	4.61876	0.962464	1.05802	0.826985
ENSG00000182379	11247	NXPH4	neurexophilin 4	NXPH4	-2.99777	3.72696	-52.9888	4.85e-09	8.02e-08	11.8646	-7.98766	5.2067	5.24265	5.22818	2.11311	2.30355	2.26756
ENSG00000278062	90987	ZNF251	zinc finger protein 251	ZNF251	-2.87955	4.42707	-52.9868	4.85e-09	8.02e-08	11.8644	-7.35923	5.87304	5.79801	5.92951	2.95564	3.06931	2.93694
ENSG00000125633	54520	CCDC93	coiled-coil domain containing 93	CCDC93	1.68574	6.50862	52.9819	4.85e-09	8.02e-08	11.8638	3.21706	5.68137	5.63041	5.68548	7.36028	7.3498	7.3444
ENSG00000179361	10620	ARID3B	AT-rich interaction domain 3B	ARID3B	3.6241	4.01955	52.9567	4.86e-09	8.02e-08	11.8608	12.33	2.21368	2.33071	2.07812	5.80598	5.86828	5.82053
ENSG00000157214	261729	STEAP2	STEAP2 metalloreductase	STEAP2	4.50339	2.78832	52.9482	4.87e-09	8.02e-08	11.8598	22.6807	0.628715	0.560827	0.420328	5.11259	5.11745	4.88999
ENSG00000118939	7347	UCHL3	ubiquitin C-terminal hydrolase L3	UCHL3	2.36232	4.88425	52.9421	4.87e-09	8.02e-08	11.8591	5.14196	3.73658	3.64029	3.73242	6.121	6.03832	6.03692
ENSG00000136205	64759	TNS3	tensin 3	TNS3	2.86424	7.30431	52.7958	4.95e-09	8.13e-08	11.8416	7.28153	5.92807	5.83671	5.85179	8.77856	8.6398	8.79094
ENSG00000136802	56262	LRRC8A	leucine rich repeat containing 8 VRAC subunit A	LRRC8A	1.98624	7.5575	52.7755	4.96e-09	8.14e-08	11.8391	3.96203	6.56144	6.52038	6.6113	8.58055	8.53053	8.54076
ENSG00000120899	2185	PTK2B	protein tyrosine kinase 2 beta	PTK2B	3.75978	4.58711	52.7389	4.98e-09	8.16e-08	11.8347	13.5459	2.56269	2.82232	2.73665	6.45915	6.43579	6.50607
ENSG00000140464	5371	PML	PML nuclear body scaffold	PML	2.52712	6.24973	52.6188	5.05e-09	8.26e-08	11.8203	5.76421	4.971	4.94135	5.04614	7.54639	7.55077	7.4427
ENSG00000069869	4734	NEDD4	NEDD4 E3 ubiquitin protein ligase	NEDD4	3.71033	5.29222	52.5967	5.06e-09	8.27e-08	11.8176	13.0894	3.3186	3.5531	3.43946	7.14156	7.08289	7.2177
ENSG00000170540	23204	ARL6IP1	ADP ribosylation factor like GTPase 6 interacting protein 1	ARL6IP1	-1.69377	8.27332	-52.5788	5.07e-09	8.27e-08	11.8155	-3.23502	9.08724	9.15306	9.12033	7.42612	7.42076	7.43243
ENSG00000145715	5921	RASA1	RAS p21 protein activator 1	RASA1	1.64952	5.81813	52.539	5.09e-09	8.3e-08	11.8107	3.1373	4.97996	5.0107	4.98945	6.65503	6.61376	6.65988
ENSG00000175445	4023	LPL	lipoprotein lipase	LPL	9.61768	2.35882	52.4336	5.15e-09	8.38e-08	11.798	785.615	-2.48171	-2.06161	-2.80674	7.10581	7.16522	7.23194
ENSG00000278372	80179	MYO19	myosin XIX	MYO19	1.84552	6.37926	52.4223	5.16e-09	8.38e-08	11.7966	3.59383	5.46666	5.44493	5.45791	7.27037	7.35142	7.28428
ENSG00000173786	1267	CNP	2',3'-cyclic nucleotide 3' phosphodiesterase	CNP	1.65972	7.19138	52.4016	5.17e-09	8.39e-08	11.7941	3.15956	6.3635	6.36311	6.35794	8.03699	8.04112	7.9856
ENSG00000175505	23529	CLCF1	cardiotrophin like cytokine factor 1	CLCF1	2.87127	3.60887	52.2015	5.29e-09	8.56e-08	11.7699	7.31709	2.16215	2.10409	2.25346	5.09821	5.06198	4.97332
ENSG00000163131	1520	CTSS	cathepsin S	CTSS	4.36264	3.93436	52.1818	5.3e-09	8.57e-08	11.7675	20.5724	1.59024	1.88522	1.78368	6.04806	6.11446	6.18454
ENSG00000071242	6196	RPS6KA2	ribosomal protein S6 kinase A2	RPS6KA2	3.79154	6.15994	52.1531	5.32e-09	8.59e-08	11.764	13.8474	4.33382	4.1427	4.31597	8.0251	7.98257	8.15946
ENSG00000131711	4131	MAP1B	microtubule associated protein 1B	MAP1B	5.18385	5.20379	51.9648	5.43e-09	8.76e-08	11.741	36.3491	2.5785	2.73212	2.52499	7.95856	7.62155	7.80704
ENSG00000068366	2182	ACSL4	acyl-CoA synthetase long chain family member 4	ACSL4	2.52498	6.21997	51.9455	5.44e-09	8.76e-08	11.7387	5.75567	4.87344	5.02976	4.96924	7.49065	7.45303	7.50371
ENSG00000160190	54020	SLC37A1	solute carrier family 37 member 1	SLC37A1	2.83197	4.91666	51.9353	5.45e-09	8.76e-08	11.7374	7.12043	3.59996	3.48	3.42207	6.36876	6.33361	6.29555
ENSG00000221968	3995	FADS3	fatty acid desaturase 3	FADS3	2.1315	5.35151	51.908	5.46e-09	8.77e-08	11.7341	4.38174	4.23503	4.28572	4.33653	6.38873	6.45916	6.4039
ENSG00000171552	598	BCL2L1	BCL2 like 1	BCL2L1	1.88406	6.34092	51.8876	5.48e-09	8.77e-08	11.7316	3.69113	5.41366	5.3509	5.4321	7.30388	7.25824	7.28672
ENSG00000131067	2686	GGT7	gamma-glutamyltransferase 7	GGT7	-4.15259	2.56169	-51.8873	5.48e-09	8.77e-08	11.7316	-17.785	4.72508	4.62931	4.55958	0.336082	0.590622	0.529491
ENSG00000198453	374900	ZNF568	zinc finger protein 568	ZNF568	-4.2783	2.1086	-51.854	5.5e-09	8.78e-08	11.7275	-19.4042	4.23503	4.215	4.2932	0.125315	-0.188779	-0.0281984
ENSG00000023445	330	BIRC3	baculoviral IAP repeat containing 3	BIRC3	6.07357	4.13788	51.8507	5.5e-09	8.78e-08	11.7271	67.3484	1.21873	1.2527	0.831859	7.16072	7.14026	7.22303
ENSG00000167861	283987	HID1	HID1 domain containing	HID1	-1.95714	4.44841	-51.7684	5.55e-09	8.85e-08	11.717	-3.88291	5.43336	5.41028	5.4373	3.43258	3.52813	3.44881
ENSG00000117298	1889	ECE1	endothelin converting enzyme 1	ECE1	2.04895	7.62569	51.7021	5.59e-09	8.9e-08	11.7089	4.13806	6.65062	6.56025	6.59278	8.65832	8.61004	8.68214
ENSG00000047365	116984	ARAP2	ArfGAP with RhoGAP domain, ankyrin repeat and PH domain 2	ARAP2	1.59631	4.47816	51.6918	5.6e-09	8.9e-08	11.7076	3.02369	3.68274	3.70309	3.65418	5.28847	5.26428	5.2762
ENSG00000182759	389692	MAFA	MAF bZIP transcription factor A	MAFA	-4.55952	0.55079	-51.6398	5.63e-09	8.93e-08	11.7012	-23.5805	2.96274	2.76995	2.75897	-1.59553	-1.73131	-1.86008
ENSG00000085831	22996	TTC39A	tetratricopeptide repeat domain 39A	TTC39A	-3.8737	4.14237	-51.6371	5.63e-09	8.93e-08	11.7009	-14.6589	6.09881	6.07552	6.06334	2.29705	2.28041	2.0391
ENSG00000101670	9388	LIPG	lipase G, endothelial type	LIPG	7.12818	2.9354	51.5847	5.67e-09	8.97e-08	11.6945	139.893	-0.449287	-0.951986	-0.484813	6.53089	6.46045	6.50712
ENSG00000147669	5440	POLR2K	RNA polymerase II, I and III subunit K	POLR2K	-1.96108	6.20733	-51.5217	5.71e-09	9.02e-08	11.6867	-3.89352	7.14682	7.21904	7.19773	5.21801	5.19273	5.26962
ENSG00000142677	58985	IL22RA1	interleukin 22 receptor subunit alpha 1	IL22RA1	4.22945	1.97249	51.5029	5.72e-09	9.03e-08	11.6844	18.7582	-0.21322	0.0303118	-0.243805	4.01918	4.12343	4.11904
ENSG00000147862	4781	NFIB	nuclear factor I B	NFIB	-1.56602	6.59006	-51.3677	5.81e-09	9.15e-08	11.6677	-2.96086	7.3519	7.37137	7.39594	5.8148	5.7926	5.81376
ENSG00000164105	8819	SAP30	Sin3A associated protein 30	SAP30	-1.89839	4.53859	-51.3604	5.81e-09	9.15e-08	11.6668	-3.72798	5.44957	5.49983	5.51396	3.57588	3.56052	3.63178
ENSG00000034713	11345	GABARAPL2	GABA type A receptor associated protein like 2	GABARAPL2	-1.91987	6.08131	-51.3451	5.82e-09	9.16e-08	11.6649	-3.78389	7.0431	7.03323	7.04742	5.06691	5.1283	5.16894
ENSG00000158715	85414	SLC45A3	solute carrier family 45 member 3	SLC45A3	-2.17504	7.14896	-51.3099	5.84e-09	9.18e-08	11.6605	-4.516	8.29719	8.18275	8.22949	6.064	6.09358	6.02672
ENSG00000092470	79968	WDR76	WD repeat domain 76	WDR76	2.59859	4.84582	51.2474	5.89e-09	9.23e-08	11.6528	6.05696	3.51624	3.58377	3.53957	6.08655	6.11063	6.23817
ENSG00000266714	80022	MYO15B	myosin XVB	MYO15B	-3.46613	2.94813	-51.1968	5.92e-09	9.27e-08	11.6465	-11.0512	4.78423	4.54611	4.71325	1.25691	1.21274	1.17555
ENSG00000183943	5613	PRKX	protein kinase X-linked	PRKX	-1.54476	7.35466	-51.1048	5.98e-09	9.36e-08	11.6351	-2.91755	8.10589	8.13618	8.13903	6.57083	6.57617	6.59982
ENSG00000131470	29893	PSMC3IP	PSMC3 interacting protein	PSMC3IP	2.18646	4.30204	51.0928	5.99e-09	9.36e-08	11.6336	4.55186	3.14367	3.24313	3.23963	5.35305	5.42417	5.40858
ENSG00000178826	135932	TMEM139	transmembrane protein 139	TMEM139	-2.43838	5.07325	-51.0776	6e-09	9.36e-08	11.6317	-5.42033	6.36407	6.2615	6.25174	3.86996	3.79634	3.89588
ENSG00000116729	79971	WLS	Wnt ligand secretion mediator	WLS	1.68514	6.60923	50.9627	6.08e-09	9.47e-08	11.6174	3.21571	5.75539	5.79014	5.75446	7.41849	7.45777	7.47915
ENSG00000181873	200205	IBA57	iron-sulfur cluster assembly factor IBA57	IBA57	-1.71323	4.49791	-50.8962	6.13e-09	9.53e-08	11.6091	-3.27895	5.3483	5.37827	5.33699	3.6761	3.61087	3.6369
ENSG00000067066	6672	SP100	SP100 nuclear antigen	SP100	2.11731	4.46105	50.8798	6.14e-09	9.53e-08	11.607	4.33884	3.3373	3.42008	3.44979	5.50016	5.50793	5.55101
ENSG00000138769	8999	CDKL2	cyclin dependent kinase like 2	CDKL2	-5.00042	1.38788	-50.8637	6.15e-09	9.53e-08	11.605	-32.0094	3.71171	3.92528	4.0273	-0.992867	-1.12558	-1.21853
ENSG00000147416	526	ATP6V1B2	ATPase H+ transporting V1 subunit B2	ATP6V1B2	1.74096	6.21055	50.8585	6.15e-09	9.53e-08	11.6044	3.34257	5.31093	5.32663	5.38263	7.08251	7.06353	7.09703
ENSG00000127220	79575	ABHD8	abhydrolase domain containing 8	ABHD8	3.68327	3.31488	50.8318	6.17e-09	9.55e-08	11.601	12.8462	1.52647	1.56698	1.32628	5.19792	5.17611	5.09552
ENSG00000116285	54206	ERRFI1	ERBB receptor feedback inhibitor 1	ERRFI1	1.98214	6.46952	50.8035	6.19e-09	9.56e-08	11.5975	3.95079	5.4709	5.48285	5.4816	7.51676	7.4612	7.4038
ENSG00000146376	93663	ARHGAP18	Rho GTPase activating protein 18	ARHGAP18	1.88709	5.34714	50.7891	6.2e-09	9.56e-08	11.5957	3.69889	4.36834	4.39696	4.44549	6.32576	6.26009	6.28621
ENSG00000283100	22933	SIRT2	sirtuin 2	SIRT2	-2.51866	5.85591	-50.7766	6.21e-09	9.56e-08	11.5941	-5.73051	7.07445	7.10739	7.16389	4.54969	4.55971	4.68032
ENSG00000182134	11022	TDRKH	tudor and KH domain containing	TDRKH	-1.94718	4.85845	-50.7713	6.21e-09	9.56e-08	11.5934	-3.85621	5.80411	5.85065	5.84137	3.8357	3.93372	3.88516
ENSG00000089351	57655	GRAMD1A	GRAM domain containing 1A	GRAMD1A	-1.8434	6.93998	-50.7653	6.22e-09	9.56e-08	11.5927	-3.58854	7.88967	7.80997	7.8854	5.99803	6.02329	6.03353
ENSG00000145901	10318	TNIP1	TNFAIP3 interacting protein 1	TNIP1	1.95188	7.6465	50.7271	6.25e-09	9.58e-08	11.5879	3.86878	6.67793	6.65245	6.68128	8.6099	8.57688	8.68052
ENSG00000106571	2737	GLI3	GLI family zinc finger 3	GLI3	3.06102	4.74504	50.7126	6.26e-09	9.58e-08	11.5861	8.34561	3.14897	3.24313	3.2515	6.37431	6.1821	6.27024
ENSG00000198435	441478	NRARP	NOTCH regulated ankyrin repeat protein	NRARP	-2.74563	5.16676	-50.708	6.26e-09	9.58e-08	11.5855	-6.70684	6.56045	6.54864	6.50964	3.73306	3.90122	3.74755
ENSG00000156471	9791	PTDSS1	phosphatidylserine synthase 1	PTDSS1	-1.76926	6.85931	-50.6599	6.29e-09	9.61e-08	11.5795	-3.40879	7.74481	7.76016	7.72685	6.00851	5.98563	5.92991
ENSG00000137831	55075	UACA	uveal autoantigen with coiled-coil domains and ankyrin repeats	UACA	1.53994	5.75023	50.6553	6.3e-09	9.61e-08	11.5789	2.90782	4.9725	4.97529	4.99298	6.52052	6.49772	6.54234
ENSG00000138801	9061	PAPSS1	3'-phosphoadenosine 5'-phosphosulfate synthase 1	PAPSS1	-1.7274	7.29455	-50.5986	6.34e-09	9.65e-08	11.5718	-3.3113	8.13709	8.17384	8.16382	6.39042	6.46045	6.44169
ENSG00000160867	2264	FGFR4	fibroblast growth factor receptor 4	FGFR4	-5.44614	3.69547	-50.5965	6.34e-09	9.65e-08	11.5715	-43.5963	6.4584	6.42834	6.36886	1.18096	0.756359	0.979884
ENSG00000175592	8061	FOSL1	FOS like 1, AP-1 transcription factor subunit	FOSL1	7.33301	5.08334	50.5835	6.35e-09	9.65e-08	11.5699	161.234	1.27803	1.22184	1.75064	8.72067	8.70627	8.8226
ENSG00000186847	3861	KRT14	keratin 14	KRT14	-3.00773	4.45138	-50.5099	6.4e-09	9.72e-08	11.5606	-8.04299	5.87349	5.98331	6.00895	2.95366	2.86158	3.02731
ENSG00000114861	27086	FOXP1	forkhead box P1	FOXP1	1.82809	4.96111	50.4985	6.41e-09	9.72e-08	11.5591	3.55067	4.06869	3.99994	4.07256	5.8799	5.89773	5.84784
ENSG00000115468	80303	EFHD1	EF-hand domain family member D1	EFHD1	-3.43523	5.57673	-50.4656	6.44e-09	9.75e-08	11.555	-10.817	7.29472	7.26446	7.32383	3.99942	3.82328	3.75463
ENSG00000130675	3110	MNX1	motor neuron and pancreas homeobox 1	MNX1	-2.52324	2.69675	-50.4285	6.46e-09	9.77e-08	11.5503	-5.74871	4.05463	3.92048	3.89999	1.45048	1.41047	1.44444
ENSG00000137936	8412	BCAR3	BCAR3 adaptor protein, NSP family member	BCAR3	2.15036	5.81814	50.4258	6.47e-09	9.77e-08	11.55	4.43937	4.68548	4.78652	4.75689	6.85583	6.8842	6.93992
ENSG00000163430	11167	FSTL1	follistatin like 1	FSTL1	3.10642	7.98947	50.3885	6.49e-09	9.8e-08	11.5453	8.61244	6.51804	6.42961	6.36113	9.51093	9.47955	9.63756
ENSG00000106683	3984	LIMK1	LIM domain kinase 1	LIMK1	2.37355	6.38732	50.3754	6.5e-09	9.8e-08	11.5436	5.18215	5.22439	5.26458	5.11266	7.58078	7.57792	7.56359
ENSG00000132470	3691	ITGB4	integrin subunit beta 4	ITGB4	3.65227	8.56721	50.3643	6.51e-09	9.8e-08	11.5422	12.5731	6.82973	6.62986	6.76363	10.392	10.2982	10.4898
ENSG00000204381	143903	LAYN	layilin	LAYN	6.59077	0.293025	50.3282	6.54e-09	9.8e-08	11.5376	96.387	-2.77122	-3.13961	-3.09625	3.44562	3.53467	3.78493
ENSG00000184304	5587	PRKD1	protein kinase D1	PRKD1	4.27346	1.94921	50.3275	6.54e-09	9.8e-08	11.5376	19.3393	-0.32643	-0.159791	-0.0763484	4.02353	4.21172	4.02257
ENSG00000134531	2012	EMP1	epithelial membrane protein 1	EMP1	2.50577	5.77929	50.3241	6.54e-09	9.8e-08	11.5371	5.67952	4.46719	4.54611	4.56593	7.07467	6.95321	7.06865
ENSG00000126226	55795	PCID2	PCI domain containing 2	PCID2	-1.5569	6.18966	-50.2262	6.62e-09	9.9e-08	11.5247	-2.94222	6.95916	6.98149	6.9637	5.41818	5.38312	5.43234
ENSG00000132819	55544	RBM38	RNA binding motif protein 38	RBM38	-1.75726	6.1309	-50.2052	6.63e-09	9.91e-08	11.5221	-3.38056	7.04168	6.9609	7.026	5.26107	5.25441	5.24132
ENSG00000267855	4701	NDUFA7	NADH:ubiquinone oxidoreductase subunit A7	NDUFA7	-1.66505	5.34414	-50.1581	6.67e-09	9.95e-08	11.5161	-3.17125	6.18201	6.17201	6.17599	4.51299	4.4739	4.54796
ENSG00000170231	2172	FABP6	fatty acid binding protein 6	FABP6	-7.98841	-2.37553	-50.1321	6.69e-09	9.97e-08	11.5128	-253.952	1.70991	1.86539	1.28072	-6.35042	-6.25487	-6.50393
ENSG00000000419	8813	DPM1	dolichyl-phosphate mannosyltransferase subunit 1, catalytic	DPM1	-1.48637	6.69537	-50.0732	6.73e-09	1e-07	11.5053	-2.80183	7.43458	7.43981	7.44129	5.94908	5.93341	5.97408
ENSG00000115159	2820	GPD2	glycerol-3-phosphate dehydrogenase 2	GPD2	2.31457	6.58342	50.0531	6.75e-09	1e-07	11.5027	4.97457	5.35635	5.47959	5.44248	7.76324	7.69012	7.76877
ENSG00000163638	56999	ADAMTS9	ADAM metallopeptidase with thrombospondin type 1 motif 9	ADAMTS9	6.36846	3.62187	50.0243	6.77e-09	1.01e-07	11.499	82.6222	0.208607	0.656246	0.448073	6.95692	6.71901	6.74236
ENSG00000150551	116372	LYPD1	LY6/PLAUR domain containing 1	LYPD1	4.72938	4.45555	50.0056	6.79e-09	1.01e-07	11.4967	26.5269	2.21369	2.17024	1.88866	6.85033	6.86715	6.74325
ENSG00000181007	284406	ZFP82	ZFP82 zinc finger protein	ZFP82	-4.39385	2.82691	-49.949	6.83e-09	1.01e-07	11.4894	-21.0223	5.00796	5.02194	5.0416	0.704864	0.431633	0.753456
ENSG00000116962	4811	NID1	nidogen 1	NID1	2.79295	7.6182	49.9138	6.86e-09	1.01e-07	11.485	6.93047	6.21399	6.23277	6.2184	9.03204	8.9063	9.10568
ENSG00000149485	3992	FADS1	fatty acid desaturase 1	FADS1	1.75653	7.10212	49.7946	6.96e-09	1.03e-07	11.4697	3.37884	6.18653	6.26765	6.21739	7.97777	7.96332	8.00008
ENSG00000019144	23187	PHLDB1	pleckstrin homology like domain family B member 1	PHLDB1	1.95674	6.19203	49.7436	7e-09	1.03e-07	11.4632	3.88185	5.275	5.1918	5.17418	7.19322	7.16628	7.15171
ENSG00000132912	51164	DCTN4	dynactin subunit 4	DCTN4	-1.55139	6.47695	-49.7318	7.01e-09	1.03e-07	11.4617	-2.931	7.22172	7.27601	7.2602	5.69432	5.70911	5.70033
ENSG00000120756	5357	PLS1	plastin 1	PLS1	1.74933	6.05977	49.7318	7.01e-09	1.03e-07	11.4617	3.36201	5.16149	5.18781	5.20601	6.89112	6.9471	6.96507
ENSG00000115255	92840	REEP6	receptor accessory protein 6	REEP6	-2.18229	2.66717	-49.7261	7.01e-09	1.03e-07	11.4609	-4.53872	3.7401	3.74167	3.79317	1.63257	1.50668	1.58883
ENSG00000106261	7586	ZKSCAN1	zinc finger with KRAB and SCAN domains 1	ZKSCAN1	-1.97804	7.90788	-49.6818	7.05e-09	1.03e-07	11.4552	-3.93958	8.90939	8.91503	8.86629	6.97924	6.89662	6.88072
ENSG00000173334	10221	TRIB1	tribbles pseudokinase 1	TRIB1	2.31042	5.51083	49.6767	7.05e-09	1.03e-07	11.4546	4.96028	4.35463	4.42093	4.29129	6.64022	6.71542	6.64248
ENSG00000101365	3420	IDH3B	isocitrate dehydrogenase (NAD(+)) 3 non-catalytic subunit beta	IDH3B	-1.50658	6.16154	-49.6765	7.05e-09	1.03e-07	11.4546	-2.84135	6.93787	6.91401	6.89259	5.39735	5.41357	5.41381
ENSG00000285438	83595	SOX7	SRY-box transcription factor 7	SOX7	5.27034	3.70264	49.6252	7.1e-09	1.03e-07	11.448	38.5951	0.827044	1.14167	1.23367	6.35284	6.3157	6.34489
ENSG00000198908	80823	BHLHB9	basic helix-loop-helix family member b9	BHLHB9	-1.86752	3.53471	-49.6252	7.1e-09	1.03e-07	11.448	-3.64904	4.47987	4.45616	4.46938	2.6411	2.61857	2.5432
ENSG00000185909	200942	KLHDC8B	kelch domain containing 8B	KLHDC8B	-2.24854	4.83689	-49.6201	7.1e-09	1.03e-07	11.4473	-4.752	6.02284	5.97673	5.88389	3.7304	3.68618	3.72128
ENSG00000109790	51088	KLHL5	kelch like family member 5	KLHL5	1.73482	6.90963	49.6024	7.11e-09	1.03e-07	11.445	3.32837	6.02139	6.06794	6.03732	7.75295	7.75854	7.81962
ENSG00000005020	8935	SKAP2	src kinase associated phosphoprotein 2	SKAP2	2.23665	5.05245	49.602	7.12e-09	1.03e-07	11.445	4.713	3.887	3.93006	3.98531	6.10722	6.20533	6.19976
ENSG00000110841	8496	PPFIBP1	PPFIA binding protein 1	PPFIBP1	1.94184	6.04338	49.5948	7.12e-09	1.03e-07	11.4441	3.84195	5.07078	5.09932	5.04728	7.06149	6.96019	7.02122
ENSG00000048392	50484	RRM2B	ribonucleotide reductase regulatory TP53 inducible subunit M2B	RRM2B	-1.81075	5.30223	-49.5234	7.18e-09	1.04e-07	11.4349	-3.50824	6.15722	6.24769	6.21789	4.40363	4.37722	4.40971
ENSG00000126878	83543	AIF1L	allograft inflammatory factor 1 like	AIF1L	-1.73194	8.05982	-49.4541	7.24e-09	1.05e-07	11.4259	-3.32175	8.94508	8.9036	8.9287	7.15303	7.19827	7.23025
ENSG00000166073	11245	GPR176	G protein-coupled receptor 176	GPR176	3.72505	4.0441	49.4201	7.27e-09	1.05e-07	11.4215	13.2237	2.18298	2.30149	2.06026	5.90077	5.82695	5.99217
ENSG00000083444	5351	PLOD1	procollagen-lysine,2-oxoglutarate 5-dioxygenase 1	PLOD1	-2.154	7.71618	-49.4169	7.27e-09	1.05e-07	11.4211	-4.45059	8.84273	8.75735	8.77946	6.65257	6.68526	6.57971
ENSG00000172889	51162	EGFL7	EGF like domain multiple 7	EGFL7	-4.06911	2.99364	-49.4113	7.28e-09	1.05e-07	11.4204	-16.7851	4.9695	5.02976	5.08532	1.1334	0.864073	0.879772
ENSG00000183696	7378	UPP1	uridine phosphorylase 1	UPP1	2.36427	4.92721	49.3819	7.3e-09	1.05e-07	11.4166	5.14891	3.66804	3.7579	3.80931	6.07138	6.14841	6.10825
ENSG00000182583	26609	VCX	variable charge X-linked	VCX	-8.38929	-2.1751	-49.3516	7.33e-09	1.06e-07	11.4127	-335.295	1.65855	2.10376	2.29634	-6.35042	-6.25487	-6.50393
ENSG00000250451	100874363	HOXC-AS1	HOXC cluster antisense RNA 1	HOXC-AS1	-6.89888	-2.9203	-49.3366	7.34e-09	1.06e-07	11.4107	-119.336	0.773105	0.260317	0.554006	-6.35042	-6.25487	-6.50393
ENSG00000172840	57546	PDP2	pyruvate dehydrogenase phosphatase catalytic subunit 2	PDP2	-2.02816	5.50945	-49.3098	7.36e-09	1.06e-07	11.4073	-4.07883	6.49999	6.5934	6.47719	4.48957	4.48575	4.51079
ENSG00000141622	494470	RNF165	ring finger protein 165	RNF165	3.2156	3.28138	49.3043	7.37e-09	1.06e-07	11.4066	9.28949	1.80705	1.56698	1.64672	4.89097	4.87377	4.9028
ENSG00000283018	6183	MRPS12	mitochondrial ribosomal protein S12	MRPS12	-2.06412	5.64451	-49.2717	7.4e-09	1.06e-07	11.4023	-4.1818	6.64171	6.74184	6.64616	4.61176	4.58039	4.64518
ENSG00000128274	53947	A4GALT	alpha 1,4-galactosyltransferase (P blood group)	A4GALT	2.2832	4.18208	49.2333	7.43e-09	1.06e-07	11.3974	4.86757	2.97474	3.09773	3.04898	5.28394	5.31261	5.3745
ENSG00000185924	146760	RTN4RL1	reticulon 4 receptor like 1	RTN4RL1	-7.28146	1.62909	-49.174	7.48e-09	1.07e-07	11.3897	-155.574	5.36777	5.21451	5.22718	-1.82686	-2.34798	-1.86008
ENSG00000196937	10447	FAM3C	FAM3 metabolism regulating signaling molecule C	FAM3C	2.35076	7.56954	49.1406	7.51e-09	1.07e-07	11.3853	5.10093	6.35778	6.42665	6.39805	8.71302	8.69291	8.82884
ENSG00000107338	6461	SHB	SH2 domain containing adaptor protein B	SHB	2.49287	5.39205	49.0775	7.57e-09	1.08e-07	11.3771	5.62896	4.21747	4.10726	4.11212	6.67593	6.67384	6.56569
ENSG00000129194	6665	SOX15	SRY-box transcription factor 15	SOX15	5.23382	-0.748016	49.0607	7.58e-09	1.08e-07	11.3749	37.6304	-3.13379	-3.50218	-3.45882	1.78401	1.93001	1.89267
ENSG00000165102	138050	HGSNAT	heparan-alpha-glucosaminide N-acetyltransferase	HGSNAT	-1.85429	6.19039	-49.0599	7.58e-09	1.08e-07	11.3748	-3.61573	7.14018	7.10316	7.10927	5.20944	5.27407	5.30624
ENSG00000076351	113235	SLC46A1	solute carrier family 46 member 1	SLC46A1	2.84519	5.92562	49.0495	7.59e-09	1.08e-07	11.3735	7.18603	4.45867	4.62046	4.42993	7.33969	7.37847	7.32648
ENSG00000158220	83850	ESYT3	extended synaptotagmin 3	ESYT3	-2.26767	2.11718	-49.0389	7.6e-09	1.08e-07	11.3721	-4.81544	3.29008	3.23928	3.22368	1.03327	0.905004	1.01177
ENSG00000102003	6855	SYP	synaptophysin	SYP	-4.05235	1.22293	-49.0205	7.62e-09	1.08e-07	11.3697	-16.5913	3.41421	3.19627	3.13684	-0.858566	-0.828603	-0.722572
ENSG00000110328	374378	GALNT18	polypeptide N-acetylgalactosaminyltransferase 18	GALNT18	2.41819	2.56162	48.9502	7.68e-09	1.09e-07	11.3605	5.34502	1.38978	1.34151	1.32628	3.75156	3.70368	3.85692
ENSG00000148341	56904	SH3GLB2	SH3 domain containing GRB2 like, endophilin B2	SH3GLB2	1.87768	5.51124	48.9384	7.69e-09	1.09e-07	11.359	3.67484	4.59122	4.52256	4.60342	6.44745	6.4847	6.41809
ENSG00000021355	1992	SERPINB1	serpin family B member 1	SERPINB1	2.61843	4.33629	48.7917	7.83e-09	1.11e-07	11.3398	6.14083	2.95064	3.04581	3.08477	5.68266	5.5689	5.68497
ENSG00000127947	5782	PTPN12	protein tyrosine phosphatase non-receptor type 12	PTPN12	1.8026	7.73651	48.7594	7.86e-09	1.11e-07	11.3356	3.48849	6.81354	6.80013	6.89196	8.64265	8.62668	8.64411
ENSG00000182899	6165	RPL35A	ribosomal protein L35a	RPL35A	-1.65082	8.80487	-48.7396	7.88e-09	1.11e-07	11.333	-3.14012	9.62732	9.63588	9.62763	7.9339	8.00613	7.99834
ENSG00000172379	9915	ARNT2	aryl hydrocarbon receptor nuclear translocator 2	ARNT2	3.11708	3.43365	48.7132	7.9e-09	1.11e-07	11.3295	8.67629	1.79357	1.84528	1.98649	5.06901	4.94542	4.96214
ENSG00000078401	1906	EDN1	endothelin 1	EDN1	3.76729	3.75948	48.6876	7.93e-09	1.11e-07	11.3261	13.6166	1.95973	1.72938	1.9384	5.64429	5.56172	5.72338
ENSG00000137693	10413	YAP1	Yes1 associated transcriptional regulator	YAP1	1.82618	8.2687	48.6715	7.94e-09	1.11e-07	11.324	3.54597	7.31698	7.39339	7.35645	9.19155	9.14224	9.21157
ENSG00000158292	387509	GPR153	G protein-coupled receptor 153	GPR153	3.01732	5.78795	48.6574	7.96e-09	1.11e-07	11.3222	8.0966	4.21241	4.23253	4.39293	7.22807	7.32244	7.3393
ENSG00000129514	3169	FOXA1	forkhead box A1	FOXA1	2.55562	4.51192	48.6189	7.99e-09	1.12e-07	11.3171	5.87919	3.17	3.28479	3.24755	5.8148	5.84612	5.70826
ENSG00000145247	132299	OCIAD2	OCIA domain containing 2	OCIAD2	1.68171	6.40819	48.5972	8.01e-09	1.12e-07	11.3143	3.20808	5.52901	5.59171	5.58128	7.24262	7.27785	7.22664
ENSG00000076685	22978	NT5C2	5'-nucleotidase, cytosolic II	NT5C2	-1.65159	6.79609	-48.5853	8.03e-09	1.12e-07	11.3127	-3.1418	7.64511	7.63545	7.58509	5.99415	5.97124	5.94548
ENSG00000169252	154	ADRB2	adrenoceptor beta 2	ADRB2	8.86064	1.52446	48.5504	8.06e-09	1.12e-07	11.3081	464.856	-2.48171	-3.13961	-3.09625	5.93758	5.88308	6.04369
ENSG00000105677	10430	TMEM147	transmembrane protein 147	TMEM147	-1.92079	6.13153	-48.2753	8.33e-09	1.16e-07	11.2717	-3.7863	7.04595	7.13612	7.09371	5.15787	5.21427	5.14128
ENSG00000102786	26512	INTS6	integrator complex subunit 6	INTS6	-1.75368	5.43258	-48.2378	8.37e-09	1.16e-07	11.2668	-3.37218	6.28497	6.32005	6.32324	4.56172	4.5961	4.50939
ENSG00000180447	2619	GAS1	growth arrest specific 1	GAS1	-3.44887	3.82345	-48.2357	8.37e-09	1.16e-07	11.2665	-10.9198	5.56517	5.65949	5.41901	2.0376	2.1672	2.09226
ENSG00000157020	6396	SEC13	SEC13 homolog, nuclear pore and COPII coat complex component	SEC13	1.43797	8.61816	48.2258	8.38e-09	1.16e-07	11.2652	2.7094	7.90425	7.87789	7.91537	9.32925	9.34821	9.33397
ENSG00000234883	114614	MIR155HG	MIR155 host gene	MIR155HG	8.1939	-2.07533	48.0341	8.58e-09	1.19e-07	11.2397	292.826	-5.94114	-6.30954	-6.26617	1.91168	2.34876	1.80441
ENSG00000136237	9771	RAPGEF5	Rap guanine nucleotide exchange factor 5	RAPGEF5	2.54374	4.75532	48.0235	8.59e-09	1.19e-07	11.2383	5.83099	3.41861	3.4603	3.57145	6.02272	6.08024	5.97862
ENSG00000123131	10549	PRDX4	peroxiredoxin 4	PRDX4	-1.66789	7.10359	-47.961	8.65e-09	1.2e-07	11.2299	-3.17749	7.89718	7.95542	7.96001	6.26314	6.29756	6.24824
ENSG00000126267	1340	COX6B1	cytochrome c oxidase subunit 6B1	COX6B1	-1.76576	6.74003	-47.9223	8.69e-09	1.2e-07	11.2247	-3.40053	7.5945	7.6248	7.64943	5.86602	5.89393	5.8115
ENSG00000150712	54545	MTMR12	myotubularin related protein 12	MTMR12	-1.8328	6.57138	-47.9215	8.69e-09	1.2e-07	11.2246	-3.56228	7.47632	7.4957	7.49132	5.70656	5.59961	5.65877
ENSG00000275323	6203	RPS9	ribosomal protein S9	RPS9	-1.72374	9.32782	-47.9024	8.71e-09	1.2e-07	11.2221	-3.30291	10.1613	10.2134	10.1944	8.43017	8.45965	8.50804
ENSG00000127399	65999	LRRC61	leucine rich repeat containing 61	LRRC61	2.41493	4.90263	47.8729	8.74e-09	1.2e-07	11.2181	5.33293	3.73305	3.74981	3.60265	6.12961	6.13073	6.06995
ENSG00000159217	10642	IGF2BP1	insulin like growth factor 2 mRNA binding protein 1	IGF2BP1	-6.01717	1.79091	-47.846	8.77e-09	1.21e-07	11.2145	-64.7661	4.8229	4.82425	4.75133	-1.14097	-1.49998	-1.01208
ENSG00000142552	57333	RCN3	reticulocalbin 3	RCN3	-3.46378	2.33557	-47.8124	8.81e-09	1.21e-07	11.21	-11.0332	4.1503	4.06441	3.98767	0.615365	0.710917	0.484753
ENSG00000180263	55785	FGD6	FYVE, RhoGEF and PH domain containing 6	FGD6	2.86769	5.28939	47.8104	8.81e-09	1.21e-07	11.2098	7.29897	3.76794	3.85662	3.94206	6.75598	6.6443	6.76943
ENSG00000181929	5571	PRKAG1	protein kinase AMP-activated non-catalytic subunit gamma 1	PRKAG1	-2.15968	5.3144	-47.792	8.83e-09	1.21e-07	11.2073	-4.46814	6.3405	6.41774	6.42448	4.24484	4.17245	4.28642
ENSG00000049759	23327	NEDD4L	NEDD4 like E3 ubiquitin protein ligase	NEDD4L	2.96235	6.19047	47.7817	8.84e-09	1.21e-07	11.2059	7.7939	4.82953	4.65841	4.63996	7.72163	7.6227	7.6706
ENSG00000175550	10589	DRAP1	DR1 associated protein 1	DRAP1	1.82517	6.73413	47.7667	8.86e-09	1.21e-07	11.2039	3.54348	5.83324	5.80648	5.82493	7.59109	7.65324	7.69582
ENSG00000138386	4664	NAB1	NGFI-A binding protein 1	NAB1	1.96278	6.36329	47.7405	8.89e-09	1.21e-07	11.2004	3.89813	5.3483	5.34375	5.45364	7.33312	7.34911	7.35181
ENSG00000082641	4779	NFE2L1	NFE2 like bZIP transcription factor 1	NFE2L1	1.52112	8.30821	47.7287	8.9e-09	1.21e-07	11.1988	2.87013	7.54532	7.54912	7.54851	9.05143	9.04931	9.10556
ENSG00000138604	26035	GLCE	glucuronic acid epimerase	GLCE	2.08563	5.5011	47.7224	8.91e-09	1.21e-07	11.198	4.24461	4.41751	4.46113	4.49621	6.50892	6.51187	6.61095
ENSG00000176209	114926	SMIM19	small integral membrane protein 19	SMIM19	-1.77761	4.48839	-47.7201	8.91e-09	1.21e-07	11.1976	-3.42859	5.34368	5.43067	5.35725	3.57884	3.59844	3.62148
ENSG00000173530	8793	TNFRSF10D	TNF receptor superfamily member 10d	TNFRSF10D	3.07879	2.89022	47.7166	8.91e-09	1.21e-07	11.1972	8.44905	1.27803	1.47836	1.29607	4.38005	4.429	4.47977
ENSG00000104856	5971	RELB	RELB proto-oncogene, NF-kB subunit	RELB	1.65131	4.07618	47.6876	8.94e-09	1.21e-07	11.1933	3.14118	3.25115	3.28479	3.21563	4.90991	4.87377	4.92181
ENSG00000138594	29766	TMOD3	tropomodulin 3	TMOD3	1.7055	7.17134	47.6115	9.03e-09	1.22e-07	11.183	3.26142	6.33178	6.27613	6.34785	8.02115	7.99787	8.05323
ENSG00000101187	28231	SLCO4A1	solute carrier organic anion transporter family member 4A1	SLCO4A1	2.83714	6.22505	47.6029	9.04e-09	1.22e-07	11.1819	7.14603	4.87184	4.69679	4.85082	7.58594	7.6508	7.69413
ENSG00000119411	54836	BSPRY	B-box and SPRY domain containing	BSPRY	-3.64347	3.98936	-47.5175	9.13e-09	1.23e-07	11.1704	-12.4966	5.77182	5.79997	5.8615	2.02027	2.30355	2.17906
ENSG00000124496	55809	TRERF1	transcriptional regulating factor 1	TRERF1	4.62697	3.24041	47.4316	9.23e-09	1.24e-07	11.1588	24.7091	0.773105	0.890134	1.11753	5.56956	5.46066	5.63146
ENSG00000129353	57153	SLC44A2	solute carrier family 44 member 2	SLC44A2	-2.37895	8.36167	-47.4285	9.23e-09	1.24e-07	11.1584	-5.20158	9.61036	9.56422	9.47884	7.18692	7.21922	7.11043
ENSG00000285343	79660	PPP1R3B	protein phosphatase 1 regulatory subunit 3B	PPP1R3B	-2.07576	4.85887	-47.3914	9.27e-09	1.25e-07	11.1533	-4.21567	5.89294	5.93453	5.86279	3.76202	3.81794	3.88301
ENSG00000105698	7392	USF2	upstream transcription factor 2, c-fos interacting	USF2	-1.75068	7.02462	-47.3841	9.28e-09	1.25e-07	11.1523	-3.36517	7.92797	7.84678	7.92512	6.14118	6.13396	6.17269
ENSG00000163840	151636	DTX3L	deltex E3 ubiquitin ligase 3L	DTX3L	1.78409	5.31576	47.3695	9.3e-09	1.25e-07	11.1504	3.44401	4.39982	4.46772	4.4036	6.21777	6.16746	6.23817
ENSG00000242125	8420	SNHG3	small nucleolar RNA host gene 3	SNHG3	-3.14269	6.36243	-47.3136	9.36e-09	1.26e-07	11.1428	-8.83171	7.92281	7.95595	7.92258	4.7431	4.93238	4.69778
ENSG00000180155	66004	LYNX1	Ly6/neurotoxin 1	LYNX1	-3.69623	5.02647	-47.3049	9.37e-09	1.26e-07	11.1416	-12.9622	6.90455	6.90706	6.81214	3.26245	3.25886	3.01374
ENSG00000224470	342371	ATXN1L	ataxin 1 like	ATXN1L	-1.52441	6.48447	-47.259	9.43e-09	1.26e-07	11.1354	-2.87669	7.24482	7.2699	7.2253	5.75057	5.71344	5.70278
ENSG00000099994	56241	SUSD2	sushi domain containing 2	SUSD2	-5.00771	1.64243	-47.2525	9.43e-09	1.26e-07	11.1345	-32.1715	4.20479	4.06876	4.16532	-0.677994	-0.828603	-1.07767
ENSG00000169379	200894	ARL13B	ADP ribosylation factor like GTPase 13B	ARL13B	2.28669	4.35753	47.2004	9.49e-09	1.27e-07	11.1274	4.87936	3.29008	3.21989	3.13257	5.48603	5.52936	5.48724
ENSG00000137142	347252	IGFBPL1	insulin like growth factor binding protein like 1	IGFBPL1	4.53143	2.88677	47.1915	9.5e-09	1.27e-07	11.1262	23.1258	0.800327	0.458646	0.604192	5.05632	5.2234	5.17775
ENSG00000139725	54509	RHOF	ras homolog family member F, filopodia associated	RHOF	3.4959	4.66726	47.1701	9.53e-09	1.27e-07	11.1233	11.2816	2.78337	3.06333	2.91125	6.40217	6.45012	6.39335
ENSG00000089060	80024	SLC8B1	solute carrier family 8 member B1	SLC8B1	2.21072	4.30791	47.1671	9.53e-09	1.27e-07	11.1229	4.62906	3.12226	3.26978	3.21563	5.39399	5.40468	5.44115
ENSG00000106479	643641	ZNF862	zinc finger protein 862	ZNF862	-2.8103	3.72335	-47.167	9.53e-09	1.27e-07	11.1229	-7.0143	5.20288	5.00844	5.17418	2.33258	2.34132	2.2807
ENSG00000140284	11001	SLC27A2	solute carrier family 27 member 2	SLC27A2	4.83386	3.00395	47.1665	9.53e-09	1.27e-07	11.1228	28.5191	0.362641	0.745744	0.65269	5.37111	5.47178	5.41977
ENSG00000077232	54431	DNAJC10	DnaJ heat shock protein family (Hsp40) member C10	DNAJC10	1.85385	7.08674	47.1615	9.54e-09	1.27e-07	11.1221	3.61464	6.10837	6.21965	6.15142	8.02034	7.99802	8.02263
ENSG00000162755	126823	KLHDC9	kelch domain containing 9	KLHDC9	-2.76557	1.66594	-47.1299	9.58e-09	1.27e-07	11.1178	-6.80018	3.07845	2.98738	3.08034	0.391048	0.220866	0.237535
ENSG00000106080	55033	FKBP14	FKBP prolyl isomerase 14	FKBP14	1.62184	5.77455	47.1186	9.59e-09	1.27e-07	11.1163	3.07768	4.92382	4.97644	4.99063	6.57532	6.56949	6.6116
ENSG00000131375	23473	CAPN7	calpain 7	CAPN7	-1.87651	5.55558	-47.0977	9.61e-09	1.27e-07	11.1135	-3.67185	6.47487	6.50565	6.50098	4.67403	4.61781	4.56014
ENSG00000163466	10109	ARPC2	actin related protein 2/3 complex subunit 2	ARPC2	1.77758	7.91245	47.0775	9.64e-09	1.27e-07	11.1107	3.4285	6.97119	7.02264	7.07715	8.79897	8.80257	8.80217
ENSG00000146535	2768	GNA12	G protein subunit alpha 12	GNA12	1.78037	6.95273	47.0737	9.64e-09	1.27e-07	11.1102	3.43515	6.094	6.00306	6.09055	7.83856	7.85782	7.83237
ENSG00000186281	150763	GPAT2	glycerol-3-phosphate acyltransferase 2, mitochondrial	GPAT2	3.4005	4.13173	47.0659	9.65e-09	1.27e-07	11.1091	10.5597	2.32095	2.48813	2.48537	5.71735	5.87022	5.90837
ENSG00000180806	3225	HOXC9	homeobox C9	HOXC9	-5.14447	-0.0397683	-47.0387	9.68e-09	1.27e-07	11.1054	-35.3703	2.68457	2.4751	2.43773	-2.44353	-2.79544	-2.59704
ENSG00000278268	64112	MOAP1	modulator of apoptosis 1	MOAP1	-1.5216	5.07218	-46.9648	9.77e-09	1.28e-07	11.0953	-2.87109	5.86823	5.80843	5.82228	4.32642	4.30833	4.29939
ENSG00000137965	10561	IFI44	interferon induced protein 44	IFI44	7.25222	1.96262	46.8904	9.86e-09	1.3e-07	11.0851	152.453	-1.41758	-1.55465	-2.01825	5.55158	5.63805	5.57655
ENSG00000083290	9706	ULK2	unc-51 like autophagy activating kinase 2	ULK2	-2.09504	4.46445	-46.8795	9.88e-09	1.3e-07	11.0836	-4.27237	5.47618	5.54494	5.51478	3.35521	3.41224	3.48333
ENSG00000081320	9262	STK17B	serine/threonine kinase 17b	STK17B	1.52379	4.73546	46.8438	9.92e-09	1.3e-07	11.0788	2.87546	3.97324	3.99081	3.95662	5.50016	5.52608	5.46581
ENSG00000101146	8480	RAE1	ribonucleic acid export 1	RAE1	-1.55376	6.51616	-46.7167	1.01e-08	1.32e-07	11.0613	-2.93581	7.25377	7.32607	7.29929	5.73406	5.73417	5.74962
ENSG00000137193	5292	PIM1	Pim-1 proto-oncogene, serine/threonine kinase	PIM1	2.48026	5.83665	46.7081	1.01e-08	1.32e-07	11.0601	5.58	4.63912	4.61007	4.54038	7.07046	7.0006	7.15929
ENSG00000188313	5359	PLSCR1	phospholipid scramblase 1	PLSCR1	1.92709	5.27664	46.6991	1.01e-08	1.32e-07	11.0589	3.80287	4.28888	4.37258	4.27783	6.20824	6.23222	6.28009
ENSG00000156966	93010	B3GNT7	UDP-GlcNAc:betaGal beta-1,3-N-acetylglucosaminyltransferase 7	B3GNT7	3.58218	4.40011	46.617	1.02e-08	1.33e-07	11.0476	11.9769	2.63251	2.74303	2.4515	6.21777	6.1643	6.19151
ENSG00000126254	79171	RBM42	RNA binding motif protein 42	RBM42	-1.60922	6.55246	-46.6167	1.02e-08	1.33e-07	11.0475	-3.05087	7.36649	7.35768	7.34704	5.70452	5.78645	5.75257
ENSG00000002834	3927	LASP1	LIM and SH3 protein 1	LASP1	1.89504	8.41993	46.6058	1.02e-08	1.33e-07	11.046	3.71933	7.54079	7.43645	7.44	9.37721	9.34757	9.37759
ENSG00000143153	481	ATP1B1	ATPase Na+/K+ transporting subunit beta 1	ATP1B1	1.38326	7.02562	46.5993	1.02e-08	1.33e-07	11.0451	2.60857	6.32125	6.35513	6.32558	7.71137	7.72839	7.71198
ENSG00000149231	79780	CCDC82	coiled-coil domain containing 82	CCDC82	2.52257	5.42595	46.5216	1.03e-08	1.34e-07	11.0344	5.74606	4.1155	4.12405	4.25445	6.69175	6.74284	6.62712
ENSG00000187498	1282	COL4A1	collagen type IV alpha 1 chain	COL4A1	2.5919	7.89144	46.471	1.04e-08	1.35e-07	11.0274	6.02893	6.64453	6.61026	6.53169	9.25619	9.09576	9.21023
ENSG00000097007	25	ABL1	ABL proto-oncogene 1, non-receptor tyrosine kinase	ABL1	1.41021	7.19058	46.4588	1.04e-08	1.35e-07	11.0257	2.65776	6.48957	6.48589	6.48097	7.91688	7.86917	7.90101
ENSG00000278728	26047	CNTNAP2	contactin associated protein 2	CNTNAP2	5.31481	5.1372	46.3623	1.05e-08	1.36e-07	11.0124	39.8032	2.48931	2.70448	2.24558	7.8059	7.8232	7.75471
ENSG00000132603	51388	NIP7	nucleolar pre-rRNA processing protein NIP7	NIP7	-1.39627	5.88518	-46.3528	1.05e-08	1.36e-07	11.011	-2.6322	6.58805	6.58357	6.57834	5.20657	5.19273	5.16185
ENSG00000113739	8614	STC2	stanniocalcin 2	STC2	2.12726	6.80498	46.3175	1.06e-08	1.37e-07	11.0061	4.36886	5.72108	5.75756	5.7454	7.81142	7.84242	7.95197
ENSG00000213445	6494	SIPA1	signal-induced proliferation-associated 1	SIPA1	3.30602	4.94379	46.2818	1.06e-08	1.37e-07	11.0012	9.89035	3.20097	3.44368	3.22768	6.60068	6.62873	6.56098
ENSG00000144118	5899	RALB	RAS like proto-oncogene B	RALB	2.44403	5.92349	46.2671	1.07e-08	1.37e-07	10.9991	5.4416	4.60092	4.73007	4.77343	7.17351	7.12004	7.14296
ENSG00000129474	84962	AJUBA	ajuba LIM protein	AJUBA	2.03461	6.50321	46.2582	1.07e-08	1.37e-07	10.9979	4.09713	5.45921	5.51104	5.48746	7.50669	7.46249	7.59237
ENSG00000242265	23089	PEG10	paternally expressed 10	PEG10	-2.02402	8.62099	-46.254	1.07e-08	1.37e-07	10.9973	-4.06715	9.63667	9.61349	9.64884	7.56256	7.57733	7.68705
ENSG00000151883	79668	PARP8	poly(ADP-ribose) polymerase family member 8	PARP8	5.07206	2.58374	46.2351	1.07e-08	1.37e-07	10.9947	33.639	0.167384	-0.201014	0.176771	5.06056	5.15929	5.13947
ENSG00000116661	26232	FBXO2	F-box protein 2	FBXO2	-5.39166	3.83602	-46.2347	1.07e-08	1.37e-07	10.9946	-41.9809	6.5206	6.64047	6.43448	0.980498	1.38176	1.05831
ENSG00000188229	10383	TUBB4B	tubulin beta 4B class IVb	TUBB4B	1.48686	8.8866	46.2323	1.07e-08	1.37e-07	10.9943	2.80278	8.15953	8.13731	8.13267	9.63532	9.65697	9.59781
ENSG00000105186	84079	ANKRD27	ankyrin repeat domain 27	ANKRD27	-1.89551	6.59877	-46.2065	1.07e-08	1.37e-07	10.9907	-3.72055	7.49153	7.5753	7.57274	5.63436	5.69751	5.62116
ENSG00000156482	6156	RPL30	ribosomal protein L30	RPL30	-2.30402	9.20475	-46.1886	1.08e-08	1.38e-07	10.9882	-4.93833	10.3644	10.4366	10.2693	8.02943	8.06459	8.0642
ENSG00000123636	29994	BAZ2B	bromodomain adjacent to zinc finger domain 2B	BAZ2B	2.55375	5.28289	46.1583	1.08e-08	1.38e-07	10.984	5.8716	3.91839	4.10726	3.99239	6.58272	6.52588	6.57071
ENSG00000164211	134429	STARD4	StAR related lipid transfer domain containing 4	STARD4	1.54664	3.95228	46.1533	1.08e-08	1.38e-07	10.9833	2.92135	3.20606	3.14784	3.18298	4.73505	4.69715	4.74459
ENSG00000171444	4163	MCC	MCC regulator of WNT signaling pathway	MCC	2.82686	4.92376	46.1361	1.08e-08	1.38e-07	10.9809	7.09527	3.52443	3.48974	3.51683	6.31691	6.23623	6.45842
ENSG00000127329	5787	PTPRB	protein tyrosine phosphatase receptor type B	PTPRB	6.75577	1.18534	46.0718	1.09e-08	1.39e-07	10.9719	108.066	-2.48171	-1.91722	-2.17871	4.64323	4.44644	4.60001
ENSG00000085276	2122	MECOM	MDS1 and EVI1 complex locus	MECOM	4.87485	2.75442	46.0583	1.09e-08	1.39e-07	10.9701	29.3412	0.167384	0.229621	0.55398	5.24064	5.19273	5.14218
ENSG00000146950	357	SHROOM2	shroom family member 2	SHROOM2	2.42146	5.28642	46.0473	1.1e-08	1.39e-07	10.9685	5.35712	4.02031	4.07956	4.12722	6.53737	6.40936	6.54473
ENSG00000274873	147798	TMC4	transmembrane channel like 4	TMC4	-2.9891	4.77915	-46.0244	1.1e-08	1.39e-07	10.9653	-7.93978	6.38332	6.25247	6.1853	3.20609	3.33946	3.30825
ENSG00000173917	3212	HOXB2	homeobox B2	HOXB2	8.39696	-1.9738	46.0028	1.1e-08	1.39e-07	10.9623	337.084	-5.94114	-6.30954	-6.26617	2.3809	2.43513	1.85801
ENSG00000132256	85363	TRIM5	tripartite motif containing 5	TRIM5	2.0279	4.74543	46.0007	1.1e-08	1.39e-07	10.962	4.0781	3.7117	3.73349	3.74924	5.7274	5.83822	5.71251
ENSG00000139055	121506	ERP27	endoplasmic reticulum protein 27	ERP27	-4.12239	2.70997	-45.9868	1.1e-08	1.4e-07	10.9601	-17.4166	4.84758	4.63078	4.83515	0.660808	0.513317	0.772193
ENSG00000182378	55344	PLCXD1	phosphatidylinositol specific phospholipase C X domain containing 1	PLCXD1	-1.3998	5.66904	-45.9718	1.11e-08	1.4e-07	10.958	-2.63865	6.38557	6.35558	6.36569	4.98887	4.96974	4.94883
ENSG00000132612	27183	VPS4A	vacuolar protein sorting 4 homolog A	VPS4A	-1.34871	7.06387	-45.9607	1.11e-08	1.4e-07	10.9564	-2.54684	7.74984	7.71845	7.74636	6.39505	6.39192	6.38157
ENSG00000059378	64761	PARP12	poly(ADP-ribose) polymerase family member 12	PARP12	1.68776	4.66255	45.932	1.11e-08	1.4e-07	10.9524	3.22156	3.80201	3.82873	3.82526	5.47255	5.56092	5.48582
ENSG00000103034	65009	NDRG4	NDRG family member 4	NDRG4	3.7228	3.57005	45.9043	1.12e-08	1.4e-07	10.9485	13.203	1.73834	1.81458	1.57303	5.33126	5.43119	5.5319
ENSG00000090612	10795	ZNF268	zinc finger protein 268	ZNF268	-1.95292	3.67055	-45.8928	1.12e-08	1.4e-07	10.9469	-3.87158	4.66711	4.61453	4.65938	2.624	2.73097	2.72729
ENSG00000225733	100505641	FGD5-AS1	FGD5 antisense RNA 1	FGD5-AS1	-1.46167	7.23464	-45.8751	1.12e-08	1.41e-07	10.9444	-2.75428	7.97558	7.97188	7.94898	6.49879	6.53446	6.47817
ENSG00000064545	54929	TMEM161A	transmembrane protein 161A	TMEM161A	-1.57124	5.44906	-45.7938	1.13e-08	1.42e-07	10.933	-2.97159	6.24838	6.21329	6.24236	4.62328	4.67069	4.69635
ENSG00000130669	10298	PAK4	p21 (RAC1) activated kinase 4	PAK4	-1.95479	7.00327	-45.7672	1.14e-08	1.42e-07	10.9293	-3.8766	8.03694	7.99887	7.90618	6.02381	6.03198	6.02183
ENSG00000108947	1949	EFNB3	ephrin B3	EFNB3	-2.1289	5.15854	-45.7341	1.14e-08	1.43e-07	10.9246	-4.37385	6.27166	6.25437	6.14295	4.11413	4.05461	4.11354
ENSG00000173757	6777	STAT5B	signal transducer and activator of transcription 5B	STAT5B	1.44717	6.33192	45.7216	1.14e-08	1.43e-07	10.9228	2.72673	5.62721	5.6039	5.59391	7.08423	7.0482	7.0341
ENSG00000002919	29916	SNX11	sorting nexin 11	SNX11	1.90325	4.25324	45.6938	1.15e-08	1.43e-07	10.9189	3.74055	3.34195	3.29964	3.26326	5.24996	5.21528	5.14936
ENSG00000163485	134	ADORA1	adenosine A1 receptor	ADORA1	-9.43605	0.424558	-45.6856	1.15e-08	1.43e-07	10.9178	-692.682	5.12293	5.1463	5.15852	-4.76546	-3.93294	-4.182
ENSG00000185728	253943	YTHDF3	YTH N6-methyladenosine RNA binding protein 3	YTHDF3	-1.67598	6.95427	-45.6805	1.15e-08	1.43e-07	10.917	-3.19536	7.76136	7.82673	7.78869	6.15167	6.07745	6.11972
ENSG00000165186	139411	PTCHD1	patched domain containing 1	PTCHD1	-5.01028	3.11166	-45.6698	1.15e-08	1.43e-07	10.9155	-32.2288	5.66758	5.59998	5.58284	0.789133	0.663995	0.366433
ENSG00000142733	9064	MAP3K6	mitogen-activated protein kinase kinase kinase 6	MAP3K6	1.6884	4.39747	45.6683	1.15e-08	1.43e-07	10.9153	3.22299	3.61153	3.52493	3.52336	5.24437	5.23849	5.24216
ENSG00000285132	1508	CTSB	cathepsin B	CTSB	1.65531	7.55545	45.6558	1.15e-08	1.43e-07	10.9136	3.1499	6.75039	6.7057	6.7273	8.36195	8.35506	8.43229
ENSG00000182749	164091	PAQR7	progestin and adipoQ receptor family member 7	PAQR7	2.98556	4.07656	45.6163	1.16e-08	1.44e-07	10.908	7.92034	2.69185	2.59434	2.46515	5.52495	5.62127	5.56182
ENSG00000177932	30832	ZNF354C	zinc finger protein 354C	ZNF354C	-2.13762	3.80662	-45.5908	1.16e-08	1.44e-07	10.9044	-4.40036	4.87984	4.80746	4.93901	2.76593	2.75915	2.68836
ENSG00000025423	8630	HSD17B6	hydroxysteroid 17-beta dehydrogenase 6	HSD17B6	-3.29236	2.14685	-45.5312	1.17e-08	1.45e-07	10.896	-9.79712	3.87744	3.7552	3.74645	0.363827	0.565311	0.572884
ENSG00000140740	7385	UQCRC2	ubiquinol-cytochrome c reductase core protein 2	UQCRC2	-1.36803	7.13432	-45.523	1.17e-08	1.45e-07	10.8948	-2.58118	7.81635	7.83949	7.79916	6.45149	6.43884	6.46059
ENSG00000005469	54677	CROT	carnitine O-octanoyltransferase	CROT	2.02718	3.87623	45.5169	1.17e-08	1.45e-07	10.8939	4.07607	2.92614	2.83256	2.82922	4.84741	4.88148	4.94057
ENSG00000153404	153478	PLEKHG4B	pleckstrin homology and RhoGEF domain containing G4B	PLEKHG4B	2.53549	5.22093	45.509	1.17e-08	1.45e-07	10.8928	5.79775	4.06308	3.88399	3.91249	6.51435	6.45615	6.49554
ENSG00000125629	51141	INSIG2	insulin induced gene 2	INSIG2	1.6524	4.88233	45.4632	1.18e-08	1.45e-07	10.8863	3.14356	4.04328	4.07956	4.04558	5.66116	5.7483	5.71614
ENSG00000167680	10501	SEMA6B	semaphorin 6B	SEMA6B	-3.3815	3.7409	-45.4399	1.18e-08	1.46e-07	10.883	-10.4215	5.48145	5.40857	5.40493	1.99388	1.9497	2.20687
ENSG00000164574	55568	GALNT10	polypeptide N-acetylgalactosaminyltransferase 10	GALNT10	4.33681	4.86619	45.4393	1.18e-08	1.46e-07	10.883	20.2074	2.48931	2.75386	2.85017	7.01549	7.00972	7.07856
ENSG00000173918	114897	C1QTNF1	C1q and TNF related 1	C1QTNF1	3.80375	4.52763	45.4142	1.19e-08	1.46e-07	10.8794	13.9651	2.53053	2.58225	2.76449	6.3306	6.4098	6.54813
ENSG00000100644	3091	HIF1A	hypoxia inducible factor 1 subunit alpha	HIF1A	1.77971	8.2814	45.4013	1.19e-08	1.46e-07	10.8775	3.43356	7.37557	7.42083	7.37825	9.22024	9.17594	9.11758
ENSG00000077157	4660	PPP1R12B	protein phosphatase 1 regulatory subunit 12B	PPP1R12B	-1.63396	5.29887	-45.3876	1.19e-08	1.46e-07	10.8756	-3.10364	6.094	6.09214	6.1614	4.49586	4.45163	4.49818
ENSG00000064309	50937	CDON	cell adhesion associated, oncogene regulated	CDON	4.98397	3.66019	45.3761	1.19e-08	1.46e-07	10.874	31.6463	1.37174	0.94785	1.18504	6.22441	6.13126	6.10085
ENSG00000102181	83692	CD99L2	CD99 molecule like 2	CD99L2	-1.79561	4.8933	-45.3734	1.19e-08	1.46e-07	10.8736	-3.47163	5.76579	5.81878	5.78877	3.97038	3.96067	4.05545
ENSG00000078124	55331	ACER3	alkaline ceramidase 3	ACER3	1.78128	4.93868	45.3687	1.19e-08	1.46e-07	10.8729	3.43732	4.02031	4.09879	4.025	5.85201	5.78645	5.84949
ENSG00000143344	23179	RGL1	ral guanine nucleotide dissociation stimulator like 1	RGL1	3.01429	2.40321	45.3449	1.2e-08	1.46e-07	10.8695	8.07966	0.773105	1.02138	0.893698	3.91754	3.88596	3.92757
ENSG00000088726	55287	TMEM40	transmembrane protein 40	TMEM40	3.78873	3.41544	45.3442	1.2e-08	1.46e-07	10.8694	13.8204	1.37174	1.69609	1.49539	5.29118	5.32398	5.31425
ENSG00000114026	4968	OGG1	8-oxoguanine DNA glycosylase	OGG1	2.39982	5.49883	45.3413	1.2e-08	1.46e-07	10.869	5.27736	4.24497	4.37784	4.27396	6.63489	6.70096	6.76036
ENSG00000138448	3685	ITGAV	integrin subunit alpha V	ITGAV	2.68409	7.63078	45.3387	1.2e-08	1.46e-07	10.8687	6.42676	6.20892	6.40062	6.25665	8.99322	8.92236	9.0029
ENSG00000078269	8871	SYNJ2	synaptojanin 2	SYNJ2	2.3494	6.19535	45.3374	1.2e-08	1.46e-07	10.8685	5.09612	4.98145	5.02082	5.05969	7.43002	7.27615	7.40399
ENSG00000092853	63967	CLSPN	claspin	CLSPN	1.82078	6.07531	45.1935	1.22e-08	1.48e-07	10.848	3.53273	5.11211	5.15348	5.22918	6.99402	6.99143	6.97167
ENSG00000153815	80790	CMIP	c-Maf inducing protein	CMIP	2.2001	6.64313	45.18	1.22e-08	1.48e-07	10.8461	4.59511	5.51573	5.49741	5.61609	7.76308	7.6826	7.78385
ENSG00000085719	8895	CPNE3	copine 3	CPNE3	-2.01683	7.18091	-45.1368	1.23e-08	1.49e-07	10.8399	-4.04694	8.17918	8.20228	8.18652	6.14868	6.11555	6.25325
ENSG00000188064	7477	WNT7B	Wnt family member 7B	WNT7B	2.70435	5.4772	45.1126	1.23e-08	1.49e-07	10.8365	6.51766	4.22251	4.05788	4.09467	6.88035	6.85741	6.75036
ENSG00000253187	100874323	HOXA10-AS	HOXA10 antisense RNA	HOXA10-AS	6.50338	-0.154192	45.0787	1.24e-08	1.5e-07	10.8316	90.7219	-3.61921	-3.13961	-3.45882	3.05259	3.28235	2.95755
ENSG00000106868	64420	SUSD1	sushi domain containing 1	SUSD1	2.54987	2.77169	45.0761	1.24e-08	1.5e-07	10.8312	5.85583	1.55871	1.38395	1.54761	4.0748	4.05233	4.01275
ENSG00000105655	51477	ISYNA1	inositol-3-phosphate synthase 1	ISYNA1	-2.48301	6.24856	-45.0685	1.24e-08	1.5e-07	10.8301	-5.59063	7.4644	7.49832	7.50748	5.0349	5.08665	4.89961
ENSG00000277443	4082	MARCKS	myristoylated alanine rich protein kinase C substrate	MARCKS	1.42747	8.40964	44.9956	1.25e-08	1.51e-07	10.8197	2.68975	7.72342	7.70055	7.66373	9.13229	9.12265	9.11517
ENSG00000072736	4775	NFATC3	nuclear factor of activated T cells 3	NFATC3	-1.39278	6.14795	-44.9187	1.27e-08	1.52e-07	10.8087	-2.62583	6.82973	6.86928	6.834	5.46055	5.43119	5.46293
ENSG00000149557	9638	FEZ1	fasciculation and elongation protein zeta 1	FEZ1	9.21786	1.94873	44.911	1.27e-08	1.52e-07	10.8076	595.46	-2.48171	-3.13961	-2.35928	6.49056	6.62414	6.55828
ENSG00000116717	1647	GADD45A	growth arrest and DNA damage inducible alpha	GADD45A	3.66086	3.77264	44.8923	1.27e-08	1.53e-07	10.8049	12.6482	1.88541	2.10409	1.83711	5.56956	5.68728	5.55237
ENSG00000106392	56913	C1GALT1	core 1 synthase, glycoprotein-N-acetylgalactosamine 3-beta-galactosyltransferase 1	C1GALT1	1.93836	5.6046	44.8825	1.27e-08	1.53e-07	10.8035	3.83269	4.60672	4.59057	4.70896	6.57976	6.54664	6.59492
ENSG00000150403	55002	TMCO3	transmembrane and coiled-coil domains 3	TMCO3	-1.4607	6.9352	-44.8413	1.28e-08	1.53e-07	10.7975	-2.75242	7.66954	7.68048	7.64662	6.17632	6.23673	6.20148
ENSG00000151474	55691	FRMD4A	FERM domain containing 4A	FRMD4A	-1.76024	6.87781	-44.8288	1.28e-08	1.53e-07	10.7957	-3.38755	7.79811	7.74142	7.73427	5.95193	6.04348	5.99766
ENSG00000196642	55684	RABL6	RAB, member RAS oncogene family like 6	RABL6	1.71974	7.61435	44.8143	1.28e-08	1.53e-07	10.7937	3.29377	6.76428	6.69907	6.80008	8.45356	8.47597	8.49312
ENSG00000094755	2568	GABRP	gamma-aminobutyric acid type A receptor subunit pi	GABRP	-9.51715	4.97413	-44.7713	1.29e-08	1.54e-07	10.7875	-732.738	9.71509	9.72863	9.75439	-0.241894	0.252927	0.635619
ENSG00000177380	8541	PPFIA3	PTPRF interacting protein alpha 3	PPFIA3	-3.00943	3.15186	-44.7621	1.29e-08	1.54e-07	10.7861	-8.05244	4.65784	4.65697	4.65492	1.50133	1.73949	1.70064
ENSG00000061337	11178	LZTS1	leucine zipper tumor suppressor 1	LZTS1	8.75876	0.811688	44.75	1.29e-08	1.54e-07	10.7844	433.16	-3.61921	-3.13961	-3.94424	5.19985	5.18859	5.18476
ENSG00000165801	55701	ARHGEF40	Rho guanine nucleotide exchange factor 40	ARHGEF40	3.58337	5.90372	44.7087	1.3e-08	1.55e-07	10.7784	11.9868	4.28407	4.02474	4.0273	7.67325	7.66092	7.75206
ENSG00000164626	8645	KCNK5	potassium two pore domain channel subfamily K member 5	KCNK5	-2.02037	4.11887	-44.6345	1.31e-08	1.56e-07	10.7677	-4.05689	5.14699	5.13185	5.10832	3.12734	3.1693	3.0294
ENSG00000002822	8379	MAD1L1	mitotic arrest deficient 1 like 1	MAD1L1	1.89593	4.56897	44.627	1.31e-08	1.56e-07	10.7666	3.72161	3.66434	3.58679	3.61188	5.57773	5.49793	5.47514
ENSG00000140022	85439	STON2	stonin 2	STON2	5.92797	4.28352	44.6088	1.32e-08	1.57e-07	10.764	60.8832	1.6211	1.23736	1.10015	7.27973	7.23636	7.22643
ENSG00000150540	3176	HNMT	histamine N-methyltransferase	HNMT	2.2262	3.95244	44.549	1.33e-08	1.57e-07	10.7553	4.67899	2.86298	2.90721	2.74785	5.06056	5.04148	5.09459
ENSG00000120256	84918	LRP11	LDL receptor related protein 11	LRP11	2.00129	5.2881	44.5417	1.33e-08	1.57e-07	10.7543	4.00357	4.27196	4.26506	4.32535	6.22252	6.28986	6.35385
ENSG00000095203	54566	EPB41L4B	erythrocyte membrane protein band 4.1 like 4B	EPB41L4B	-1.62394	5.95273	-44.5366	1.33e-08	1.57e-07	10.7536	-3.08216	6.75648	6.72681	6.81081	5.11362	5.15929	5.14936
ENSG00000100592	23002	DAAM1	dishevelled associated activator of morphogenesis 1	DAAM1	1.9531	5.87494	44.5187	1.33e-08	1.58e-07	10.751	3.87206	4.88143	4.92827	4.88548	6.83925	6.79277	6.92246
ENSG00000126970	55906	ZC4H2	zinc finger C4H2-type containing	ZC4H2	2.12461	4.46483	44.5002	1.34e-08	1.58e-07	10.7483	4.36086	3.43172	3.34331	3.43253	5.45492	5.56331	5.56317
ENSG00000136274	23148	NACAD	NAC alpha domain containing	NACAD	3.2328	3.61049	44.4932	1.34e-08	1.58e-07	10.7473	9.40092	2.07567	2.00787	1.89873	5.28847	5.10213	5.29008
ENSG00000233276	2876	GPX1	glutathione peroxidase 1	GPX1	2.55185	5.97617	44.4411	1.35e-08	1.59e-07	10.7397	5.86384	4.76017	4.74642	4.59414	7.26141	7.29672	7.19813
ENSG00000103260	79006	METRN	meteorin, glial cell differentiation regulator	METRN	-2.0147	3.0007	-44.4207	1.35e-08	1.59e-07	10.7367	-4.04098	4.01451	4.05788	3.95178	1.96699	2.05347	1.95959
ENSG00000173402	1605	DAG1	dystroglycan 1	DAG1	-1.93642	7.84996	-44.4148	1.35e-08	1.59e-07	10.7359	-3.82754	8.85089	8.82877	8.77484	6.89469	6.81844	6.93213
ENSG00000148426	254427	PROSER2	proline and serine rich 2	PROSER2	3.29087	4.96786	44.3888	1.36e-08	1.59e-07	10.7321	9.78702	3.25608	3.29964	3.41155	6.51435	6.5802	6.74533
ENSG00000147251	139818	DOCK11	dedicator of cytokinesis 11	DOCK11	2.05803	3.48756	44.3396	1.37e-08	1.6e-07	10.7249	4.16418	2.42955	2.40814	2.53796	4.55572	4.49584	4.49818
ENSG00000285178	162239	ZFP1	ZFP1 zinc finger protein	ZFP1	-1.43861	4.86307	-44.3219	1.37e-08	1.6e-07	10.7224	-2.71059	5.55221	5.58035	5.61456	4.1344	4.13638	4.16052
ENSG00000132031	4148	MATN3	matrilin 3	MATN3	3.09564	3.19725	44.3075	1.37e-08	1.61e-07	10.7203	8.5483	1.57456	1.57921	1.79452	4.7284	4.79702	4.70978
ENSG00000065809	83641	FAM107B	family with sequence similarity 107 member B	FAM107B	1.76486	5.94664	44.2898	1.37e-08	1.61e-07	10.7177	3.39842	5.08469	5.09507	5.01286	6.84388	6.78491	6.85842
ENSG00000146013	2676	GFRA3	GDNF family receptor alpha 3	GFRA3	-5.9175	0.406938	-44.2711	1.38e-08	1.61e-07	10.7149	-60.4428	3.36036	3.32164	3.41507	-2.26296	-2.79544	-2.59704
ENSG00000147676	114569	MAL2	mal, T cell differentiation protein 2	MAL2	1.89098	8.10768	44.2688	1.38e-08	1.61e-07	10.7146	3.70887	7.12006	7.13172	7.23479	9.08039	9.03619	9.04293
ENSG00000174748	6138	RPL15	ribosomal protein L15	RPL15	-1.99234	10.3153	-44.2373	1.38e-08	1.61e-07	10.71	-3.97883	11.3132	11.3332	11.2879	9.27743	9.27971	9.40016
ENSG00000213347	83463	MXD3	MAX dimerization protein 3	MXD3	-1.54167	4.64365	-44.2318	1.38e-08	1.61e-07	10.7092	-2.91132	5.43661	5.37302	5.43383	3.85293	3.86537	3.90015
ENSG00000087510	7022	TFAP2C	transcription factor AP-2 gamma	TFAP2C	-1.78603	6.85308	-44.2261	1.39e-08	1.61e-07	10.7084	-3.44866	7.75594	7.68119	7.80118	5.9565	5.95672	5.96698
ENSG00000175906	379	ARL4D	ADP ribosylation factor like GTPase 4D	ARL4D	3.99794	3.71534	44.1948	1.39e-08	1.61e-07	10.7038	15.9771	1.83365	1.79375	1.52173	5.64993	5.72634	5.76666
ENSG00000116133	1718	DHCR24	24-dehydrocholesterol reductase	DHCR24	-1.97634	8.27717	-44.1945	1.39e-08	1.61e-07	10.7038	-3.93494	9.26049	9.2714	9.26414	7.34883	7.31012	7.20806
ENSG00000101000	10544	PROCR	protein C receptor	PROCR	5.82624	1.80343	44.1924	1.39e-08	1.61e-07	10.7035	56.738	-0.896746	-1.02414	-1.40819	4.67126	4.73026	4.74814
ENSG00000102409	56271	BEX4	brain expressed X-linked 4	BEX4	-9.81929	0.370521	-44.1901	1.39e-08	1.61e-07	10.7031	-903.44	5.31566	5.27777	5.24706	-4.02849	-4.66991	-4.91897
ENSG00000155265	401647	GOLGA7B	golgin A7 family member B	GOLGA7B	1.97343	2.81434	44.1851	1.39e-08	1.61e-07	10.7024	3.92699	1.77996	1.85537	1.84757	3.76982	3.76333	3.87002
ENSG00000148334	80142	PTGES2	prostaglandin E synthase 2	PTGES2	1.93126	6.10912	44.1704	1.4e-08	1.62e-07	10.7002	3.81389	5.14034	5.14425	5.14587	7.11859	7.11186	6.9938
ENSG00000119326	8727	CTNNAL1	catenin alpha like 1	CTNNAL1	1.72014	7.26033	44.14	1.4e-08	1.62e-07	10.6958	3.29468	6.37316	6.43803	6.38958	8.10703	8.08296	8.1712
ENSG00000145703	10788	IQGAP2	IQ motif containing GTPase activating protein 2	IQGAP2	6.20287	3.42911	44.1317	1.4e-08	1.62e-07	10.6946	73.6629	0.39871	0.0303118	0.554006	6.62561	6.54421	6.42181
ENSG00000081760	65985	AACS	acetoacetyl-CoA synthetase	AACS	-1.66964	5.88583	-44.1214	1.4e-08	1.62e-07	10.6931	-3.18135	6.6889	6.7415	6.73154	5.05844	5.0922	5.00238
ENSG00000171130	155066	ATP6V0E2	ATPase H+ transporting V0 subunit e2	ATP6V0E2	-2.18255	5.93626	-44.1029	1.41e-08	1.62e-07	10.6904	-4.53955	7.07897	6.95622	7.04742	4.8025	4.90941	4.82306
ENSG00000144554	2177	FANCD2	FA complementation group D2	FANCD2	1.98544	7.49306	44.102	1.41e-08	1.62e-07	10.6902	3.95984	6.43959	6.51403	6.54741	8.52334	8.50351	8.4305
ENSG00000276726	9093	DNAJA3	DnaJ heat shock protein family (Hsp40) member A3	DNAJA3	-1.52507	6.52479	-44.1017	1.41e-08	1.62e-07	10.6902	-2.878	7.32433	7.26138	7.27625	5.7486	5.79328	5.74489
ENSG00000132182	23225	NUP210	nucleoporin 210	NUP210	3.14542	8.99998	44.0698	1.41e-08	1.63e-07	10.6855	8.84845	7.51123	7.39707	7.37351	10.5934	10.4479	10.6767
ENSG00000171617	8507	ENC1	ectodermal-neural cortex 1	ENC1	2.1963	6.35825	44.0646	1.42e-08	1.63e-07	10.6847	4.58301	5.32974	5.18682	5.26375	7.49458	7.47231	7.4023
ENSG00000177570	401474	SAMD12	sterile alpha motif domain containing 12	SAMD12	4.78605	3.23052	44.0396	1.42e-08	1.63e-07	10.6811	27.5896	0.827044	1.05678	0.628645	5.57105	5.63578	5.6638
ENSG00000112419	9749	PHACTR2	phosphatase and actin regulator 2	PHACTR2	2.56245	5.52219	44.0082	1.43e-08	1.63e-07	10.6765	5.90708	4.33149	4.23446	4.15694	6.8343	6.73293	6.843
ENSG00000104341	55353	LAPTM4B	lysosomal protein transmembrane 4 beta	LAPTM4B	-1.7345	8.63904	-43.9904	1.43e-08	1.63e-07	10.6739	-3.32763	9.47411	9.55603	9.48874	7.79623	7.79149	7.72766
ENSG00000147649	92140	MTDH	metadherin	MTDH	-1.66614	7.98437	-43.9842	1.43e-08	1.63e-07	10.6729	-3.17365	8.76703	8.83834	8.84696	7.14281	7.18509	7.12599
ENSG00000137760	91801	ALKBH8	alkB homolog 8, tRNA methyltransferase	ALKBH8	3.11559	3.10536	43.9808	1.43e-08	1.63e-07	10.6724	8.66735	1.44256	1.52967	1.67046	4.74695	4.61781	4.62471
ENSG00000054598	2296	FOXC1	forkhead box C1	FOXC1	-1.66049	6.38851	-43.9783	1.43e-08	1.63e-07	10.6721	-3.16125	7.22549	7.25854	7.17223	5.58953	5.55611	5.52915
ENSG00000140262	6938	TCF12	transcription factor 12	TCF12	1.25356	6.70317	43.9699	1.43e-08	1.63e-07	10.6708	2.38429	6.08365	6.07659	6.06894	7.33269	7.33724	7.31993
ENSG00000188763	8326	FZD9	frizzled class receptor 9	FZD9	-3.50403	1.85411	-43.9576	1.44e-08	1.63e-07	10.669	-11.3454	3.5607	3.68623	3.57145	0.249494	0.0849822	-0.0281984
ENSG00000103051	25839	COG4	component of oligomeric golgi complex 4	COG4	-1.34138	6.12239	-43.9161	1.44e-08	1.64e-07	10.6629	-2.53393	6.79632	6.77045	6.81248	5.43544	5.46324	5.45643
ENSG00000171490	26156	RSL1D1	ribosomal L1 domain containing 1	RSL1D1	-1.70623	7.84668	-43.894	1.45e-08	1.65e-07	10.6597	-3.26306	8.67317	8.68839	8.73783	6.98064	6.95626	7.04381
ENSG00000174485	10260	DENND4A	DENN domain containing 4A	DENND4A	1.82615	4.67047	43.8836	1.45e-08	1.65e-07	10.6581	3.5459	3.80873	3.71422	3.74924	5.58438	5.53995	5.62632
ENSG00000059758	5128	CDK17	cyclin dependent kinase 17	CDK17	1.57394	5.35382	43.8152	1.46e-08	1.66e-07	10.6481	2.97716	4.56368	4.5981	4.53876	6.17143	6.15054	6.10039
ENSG00000006282	64847	SPATA20	spermatogenesis associated 20	SPATA20	2.52716	4.77135	43.8114	1.46e-08	1.66e-07	10.6475	5.76436	3.57259	3.45699	3.49372	6.08655	6.08415	5.93408
ENSG00000196700	57473	ZNF512B	zinc finger protein 512B	ZNF512B	-2.50547	6.72849	-43.7747	1.47e-08	1.67e-07	10.6421	-5.67836	8.04176	7.94009	7.96182	5.56434	5.47772	5.38519
ENSG00000134419	6210	RPS15A	ribosomal protein S15a	RPS15A	-1.84691	8.91815	-43.7638	1.47e-08	1.67e-07	10.6405	-3.59729	9.82075	9.88635	9.8177	7.93433	8.0136	8.03614
ENSG00000132155	5894	RAF1	Raf-1 proto-oncogene, serine/threonine kinase	RAF1	1.26849	8.74649	43.7349	1.48e-08	1.67e-07	10.6362	2.4091	8.12234	8.10614	8.10826	9.37583	9.37041	9.39597
ENSG00000281216	55083	KIF26B	kinesin family member 26B	KIF26B	-4.01616	4.60021	-43.7285	1.48e-08	1.67e-07	10.6352	-16.1803	6.71238	6.6136	6.49891	2.75024	2.45594	2.57021
ENSG00000184860	93517	SDR42E1	short chain dehydrogenase/reductase family 42E, member 1	SDR42E1	-3.45726	2.45685	-43.7213	1.48e-08	1.67e-07	10.6342	-10.9834	4.04612	4.24025	4.27007	0.82949	0.63995	0.715237
ENSG00000100554	51382	ATP6V1D	ATPase H+ transporting V1 subunit D	ATP6V1D	1.41478	5.9746	43.7148	1.48e-08	1.67e-07	10.6332	2.6662	5.25669	5.25413	5.29081	6.67108	6.66194	6.71297
ENSG00000054179	954	ENTPD2	ectonucleoside triphosphate diphosphohydrolase 2	ENTPD2	-2.7412	2.24345	-43.7117	1.48e-08	1.67e-07	10.6328	-6.68625	3.70812	3.54377	3.59025	0.809452	0.964301	0.844796
ENSG00000124164	9217	VAPB	VAMP associated protein B and C	VAPB	-1.36914	7.38305	-43.7114	1.48e-08	1.67e-07	10.6327	-2.58316	8.05983	8.05972	8.08332	6.72823	6.67901	6.68821
ENSG00000151012	23657	SLC7A11	solute carrier family 7 member 11	SLC7A11	3.2907	4.68671	43.7093	1.48e-08	1.67e-07	10.6324	9.78588	2.90748	3.05021	3.16637	6.3649	6.25466	6.37661
ENSG00000101224	994	CDC25B	cell division cycle 25B	CDC25B	-2.17673	7.31184	-43.6706	1.49e-08	1.67e-07	10.6267	-4.52129	8.44452	8.36769	8.38841	6.13516	6.26501	6.27024
ENSG00000166847	84516	DCTN5	dynactin subunit 5	DCTN5	-1.38235	6.73211	-43.6266	1.5e-08	1.68e-07	10.6202	-2.60693	7.40662	7.44983	7.41342	6.03948	6.02097	6.06236
ENSG00000040199	23035	PHLPP2	PH domain and leucine rich repeat protein phosphatase 2	PHLPP2	-1.87466	4.92774	-43.5825	1.51e-08	1.69e-07	10.6136	-3.66715	5.83817	5.91175	5.84529	4.05366	3.96309	3.95447
ENSG00000159202	65264	UBE2Z	ubiquitin conjugating enzyme E2 Z	UBE2Z	1.37697	7.0461	43.5209	1.52e-08	1.7e-07	10.6045	2.59723	6.38613	6.34577	6.34093	7.72464	7.72322	7.75588
ENSG00000092758	1299	COL9A3	collagen type IX alpha 3 chain	COL9A3	-4.07933	6.55728	-43.4908	1.53e-08	1.71e-07	10.6	-16.9045	8.72725	8.50078	8.56281	4.52687	4.65877	4.3672
ENSG00000013588	9052	GPRC5A	G protein-coupled receptor class C group 5 member A	GPRC5A	2.23089	5.13786	43.45	1.54e-08	1.71e-07	10.5939	4.69423	4.07984	3.93958	4.04784	6.22252	6.22415	6.31325
ENSG00000168813	22847	ZNF507	zinc finger protein 507	ZNF507	-1.80776	6.01901	-43.4439	1.54e-08	1.71e-07	10.593	-3.50099	6.87164	6.96615	6.93089	5.16479	5.09441	5.08619
ENSG00000089220	5037	PEBP1	phosphatidylethanolamine binding protein 1	PEBP1	-1.23799	7.96529	-43.3675	1.55e-08	1.73e-07	10.5816	-2.35869	8.58933	8.57478	8.58874	7.34774	7.3542	7.33694
ENSG00000167646	352909	DNAAF3	dynein axonemal assembly factor 3	DNAAF3	-6.78573	0.825724	-43.3531	1.56e-08	1.73e-07	10.5795	-110.334	4.24497	4.25175	4.15904	-2.89099	-2.55443	-2.256
ENSG00000288198	8500	PPFIA1	PTPRF interacting protein alpha 1	PPFIA1	1.44687	7.01152	43.3279	1.56e-08	1.74e-07	10.5757	2.72615	6.27954	6.28128	6.30345	7.76259	7.74768	7.69459
ENSG00000125817	1059	CENPB	centromere protein B	CENPB	-1.44794	6.58323	-43.3216	1.56e-08	1.74e-07	10.5748	-2.72819	7.33426	7.3213	7.26606	5.87328	5.85006	5.85444
ENSG00000072110	87	ACTN1	actinin alpha 1	ACTN1	1.39181	8.38701	43.282	1.57e-08	1.74e-07	10.5689	2.62408	7.67644	7.69284	7.70402	9.10012	9.10052	9.04811
ENSG00000117625	55758	RCOR3	REST corepressor 3	RCOR3	-1.39287	5.55811	-43.2428	1.58e-08	1.75e-07	10.563	-2.626	6.257	6.27519	6.23143	4.84372	4.89043	4.85087
ENSG00000167397	79001	VKORC1	vitamin K epoxide reductase complex subunit 1	VKORC1	-1.79481	5.67663	-43.2344	1.58e-08	1.75e-07	10.5617	-3.4697	6.56591	6.5885	6.56771	4.73903	4.8517	4.74696
ENSG00000182580	2049	EPHB3	EPH receptor B3	EPHB3	-4.16437	5.14116	-43.2085	1.59e-08	1.75e-07	10.5578	-17.9309	7.2593	7.20259	7.20817	3.11515	3.21477	2.84701
ENSG00000119396	51552	RAB14	RAB14, member RAS oncogene family	RAB14	1.5975	6.58146	43.2077	1.59e-08	1.75e-07	10.5577	3.02618	5.77696	5.77427	5.79689	7.42776	7.383	7.32985
ENSG00000109787	51274	KLF3	Kruppel like factor 3	KLF3	2.10488	6.31424	43.1735	1.59e-08	1.76e-07	10.5526	4.30163	5.23191	5.20172	5.35175	7.392	7.36776	7.34028
ENSG00000140199	9990	SLC12A6	solute carrier family 12 member 6	SLC12A6	2.42254	5.46933	43.1638	1.6e-08	1.76e-07	10.5511	5.36114	4.25239	4.33161	4.19018	6.70842	6.59786	6.73552
ENSG00000145284	79966	SCD5	stearoyl-CoA desaturase 5	SCD5	-1.67853	6.60589	-43.1179	1.61e-08	1.77e-07	10.5443	-3.20101	7.46546	7.46144	7.40857	5.75057	5.72991	5.8194
ENSG00000174307	23612	PHLDA3	pleckstrin homology like domain family A member 3	PHLDA3	2.53217	4.01864	43.0812	1.61e-08	1.78e-07	10.5387	5.78439	2.85002	2.76995	2.63771	5.27301	5.29924	5.28193
ENSG00000100003	23541	SEC14L2	SEC14 like lipid binding 2	SEC14L2	2.11213	4.38671	43.053	1.62e-08	1.78e-07	10.5345	4.32328	3.40537	3.25842	3.32815	5.43053	5.40914	5.48865
ENSG00000145911	23138	N4BP3	NEDD4 binding protein 3	N4BP3	-2.42433	3.96696	-43.0256	1.63e-08	1.79e-07	10.5304	-5.36781	5.20288	5.1918	5.14269	2.68025	2.71955	2.86457
ENSG00000127948	5447	POR	cytochrome p450 oxidoreductase	POR	-1.60477	7.0811	-43.0039	1.63e-08	1.79e-07	10.5271	-3.04147	7.88928	7.87944	7.88175	6.32488	6.28792	6.22335
ENSG00000197321	6840	SVIL	supervillin	SVIL	2.25217	6.96378	43.0031	1.63e-08	1.79e-07	10.527	4.764	5.81416	5.79735	5.90156	8.12715	8.00495	8.1375
ENSG00000133805	272	AMPD3	adenosine monophosphate deaminase 3	AMPD3	4.45483	2.59407	42.996	1.63e-08	1.79e-07	10.5259	21.93	0.598019	0.198256	0.303683	4.84126	4.79566	4.82754
ENSG00000197329	57162	PELI1	pellino E3 ubiquitin protein ligase 1	PELI1	-1.51164	6.57724	-42.9764	1.64e-08	1.79e-07	10.523	-2.85134	7.28572	7.34767	7.3658	5.80788	5.83756	5.81884
ENSG00000126247	826	CAPNS1	calpain small subunit 1	CAPNS1	-1.22481	7.97553	-42.9729	1.64e-08	1.79e-07	10.5224	-2.33725	8.58933	8.57992	8.59457	7.36028	7.37301	7.35609
ENSG00000171729	55092	TMEM51	transmembrane protein 51	TMEM51	2.27894	4.35981	42.9363	1.65e-08	1.8e-07	10.5169	4.8532	3.28527	3.16417	3.21159	5.5211	5.55771	5.41902
ENSG00000182986	162967	ZNF320	zinc finger protein 320	ZNF320	-4.65904	2.20312	-42.8651	1.66e-08	1.81e-07	10.5062	-25.2644	4.57834	4.52172	4.49787	-0.367106	0.048913	-0.0609884
ENSG00000156299	7074	TIAM1	TIAM Rac1 associated GEF 1	TIAM1	1.67166	5.72732	42.8621	1.66e-08	1.81e-07	10.5057	3.1858	4.89412	4.86601	4.91436	6.61735	6.51518	6.55693
ENSG00000162591	1953	MEGF6	multiple EGF like domains 6	MEGF6	3.78043	4.279	42.8557	1.66e-08	1.81e-07	10.5048	13.7411	2.53865	2.21794	2.40978	6.20009	6.21554	6.09202
ENSG00000178184	84552	PARD6G	par-6 family cell polarity regulator gamma	PARD6G	1.5222	4.26304	42.8475	1.67e-08	1.81e-07	10.5035	2.87229	3.49973	3.50904	3.49704	4.9911	5.00546	5.07586
ENSG00000184349	1946	EFNA5	ephrin A5	EFNA5	-1.79201	5.65509	-42.7999	1.68e-08	1.82e-07	10.4963	-3.46297	6.55247	6.56025	6.54058	4.73505	4.71019	4.83202
ENSG00000153560	7342	UBP1	upstream binding protein 1	UBP1	-1.36743	6.91228	-42.7826	1.68e-08	1.83e-07	10.4937	-2.58011	7.59523	7.5997	7.59307	6.25622	6.23623	6.19325
ENSG00000245910	NA	SNHG6	small nucleolar RNA host gene 6	SNHG6	-2.72816	5.7577	-42.734	1.69e-08	1.83e-07	10.4863	-6.62608	7.08797	7.19466	7.08269	4.30332	4.50419	4.37335
ENSG00000130701	140893	RBBP8NL	RBBP8 N-terminal like	RBBP8NL	-3.09507	3.04993	-42.734	1.69e-08	1.83e-07	10.4863	-8.54495	4.61057	4.55697	4.62485	1.56247	1.59688	1.34782
ENSG00000147799	80728	ARHGAP39	Rho GTPase activating protein 39	ARHGAP39	-1.80493	5.35253	-42.733	1.69e-08	1.83e-07	10.4862	-3.49413	6.28678	6.22501	6.25322	4.46896	4.38447	4.49677
ENSG00000136193	9805	SCRN1	secernin 1	SCRN1	1.7688	8.08995	42.7229	1.69e-08	1.83e-07	10.4847	3.4077	7.21857	7.19118	7.2069	8.93596	8.94085	9.04624
ENSG00000106829	7091	TLE4	TLE family member 4, transcriptional corepressor	TLE4	2.26323	4.44904	42.7125	1.7e-08	1.83e-07	10.4831	4.80066	3.28045	3.38917	3.28265	5.58893	5.50627	5.64677
ENSG00000278165	1850	DUSP8	dual specificity phosphatase 8	DUSP8	-2.98741	3.31622	-42.6946	1.7e-08	1.83e-07	10.4804	-7.93046	4.79664	4.80746	4.82566	1.81449	1.69346	1.95959
ENSG00000144355	1745	DLX1	distal-less homeobox 1	DLX1	2.04771	3.63423	42.6882	1.7e-08	1.83e-07	10.4794	4.13448	2.59414	2.63591	2.60111	4.57217	4.67661	4.72549
ENSG00000119138	687	KLF9	Kruppel like factor 9	KLF9	-2.80588	4.47867	-42.687	1.7e-08	1.83e-07	10.4792	-6.99283	5.93499	5.86258	5.84724	3.01372	3.00488	3.2086
ENSG00000131462	7283	TUBG1	tubulin gamma 1	TUBG1	1.59274	6.82517	42.6859	1.7e-08	1.83e-07	10.479	3.01622	6.08635	6.00172	5.99833	7.60681	7.63291	7.62491
ENSG00000134897	54841	BIVM	basic, immunoglobulin-like variable motif containing	BIVM	-1.81856	5.93942	-42.6796	1.7e-08	1.83e-07	10.4781	-3.52729	6.80156	6.85303	6.89151	5.02873	4.98109	5.08061
ENSG00000182149	9798	IST1	IST1 factor associated with ESCRT-III	IST1	-1.39141	7.38898	-42.6791	1.7e-08	1.83e-07	10.478	-2.62336	8.06387	8.06611	8.12406	6.68421	6.69878	6.69681
ENSG00000176623	51115	RMDN1	regulator of microtubule dynamics 1	RMDN1	-1.70166	5.02569	-42.6667	1.71e-08	1.83e-07	10.4761	-3.25276	5.87064	5.84116	5.91777	4.1243	4.18911	4.21117
ENSG00000089009	6128	RPL6	ribosomal protein L6	RPL6	-1.30197	9.97891	-42.6607	1.71e-08	1.83e-07	10.4752	-2.46565	10.6371	10.6437	10.6088	9.33775	9.30764	9.33839
ENSG00000148154	7357	UGCG	UDP-glucose ceramide glucosyltransferase	UGCG	2.07657	6.09949	42.6576	1.71e-08	1.83e-07	10.4747	4.21802	5.02537	5.02194	5.13631	7.13428	7.08762	7.19141
ENSG00000023608	6617	SNAPC1	small nuclear RNA activating complex polypeptide 1	SNAPC1	1.62459	4.22175	42.6347	1.71e-08	1.84e-07	10.4713	3.08354	3.4404	3.43024	3.35771	5.00768	5.0665	5.02794
ENSG00000135750	3775	KCNK1	potassium two pore domain channel subfamily K member 1	KCNK1	2.94001	5.6136	42.6219	1.72e-08	1.84e-07	10.4693	7.67419	4.12898	4.27448	4.0273	7.04015	7.08261	7.12804
ENSG00000169435	166824	RASSF6	Ras association domain family member 6	RASSF6	4.90413	3.43372	42.6154	1.72e-08	1.84e-07	10.4683	29.9427	1.04754	0.745744	1.15168	5.81292	5.84481	5.99964
ENSG00000197548	10533	ATG7	autophagy related 7	ATG7	1.71565	5.71792	42.57	1.73e-08	1.85e-07	10.4614	3.28444	4.81124	4.85096	4.91808	6.55026	6.57188	6.60508
ENSG00000186017	84924	ZNF566	zinc finger protein 566	ZNF566	-2.55207	4.18396	-42.5698	1.73e-08	1.85e-07	10.4614	-5.86474	5.51675	5.44159	5.42164	2.79679	2.98591	2.94108
ENSG00000139318	1848	DUSP6	dual specificity phosphatase 6	DUSP6	5.23597	4.45055	42.5439	1.74e-08	1.85e-07	10.4574	37.6864	1.83365	2.07848	1.58558	7.10863	7.07675	7.02024
ENSG00000205155	55851	PSENEN	presenilin enhancer, gamma-secretase subunit	PSENEN	-1.72494	5.4138	-42.5096	1.74e-08	1.86e-07	10.4522	-3.30567	6.27105	6.26576	6.29201	4.61753	4.53548	4.50099
ENSG00000125962	64860	ARMCX5	armadillo repeat containing X-linked 5	ARMCX5	1.63117	3.575	42.4893	1.75e-08	1.86e-07	10.4491	3.09765	2.7135	2.81154	2.75321	4.41537	4.36683	4.38955
ENSG00000102024	5358	PLS3	plastin 3	PLS3	1.86314	8.32459	42.484	1.75e-08	1.86e-07	10.4483	3.63799	7.32257	7.45523	7.40127	9.24749	9.23864	9.28236
ENSG00000134247	5738	PTGFRN	prostaglandin F2 receptor inhibitor	PTGFRN	2.05575	7.0272	42.4832	1.75e-08	1.86e-07	10.4482	4.15758	6.00759	5.96222	6.02816	8.03214	7.99388	8.13919
ENSG00000220205	6844	VAMP2	vesicle associated membrane protein 2	VAMP2	-1.71036	5.71908	-42.4713	1.75e-08	1.86e-07	10.4464	-3.27242	6.62039	6.50805	6.59433	4.86208	4.85039	4.87923
ENSG00000170421	3856	KRT8	keratin 8	KRT8	2.07829	8.91488	42.4611	1.76e-08	1.86e-07	10.4448	4.22305	7.89086	7.80201	7.93434	9.99826	9.96401	9.8998
ENSG00000104723	7991	TUSC3	tumor suppressor candidate 3	TUSC3	2.3113	5.15526	42.425	1.76e-08	1.87e-07	10.4393	4.96331	4.00284	4.086	3.91	6.26498	6.34853	6.31924
ENSG00000050426	25875	LETMD1	LETM1 domain containing 1	LETMD1	-1.8732	4.52908	-42.3478	1.78e-08	1.89e-07	10.4275	-3.66343	5.45386	5.45823	5.48495	3.53985	3.67143	3.56619
ENSG00000171425	51545	ZNF581	zinc finger protein 581	ZNF581	-3.00597	4.71945	-42.2395	1.81e-08	1.91e-07	10.4109	-8.03319	6.18395	6.27001	6.21335	3.1751	3.36168	3.11262
ENSG00000013619	10046	MAMLD1	mastermind like domain containing 1	MAMLD1	6.63949	1.19109	42.199	1.82e-08	1.92e-07	10.4047	99.6978	-2.2407	-1.78598	-2.35928	4.6132	4.53222	4.38709
ENSG00000169021	7386	UQCRFS1	ubiquinol-cytochrome c reductase, Rieske iron-sulfur polypeptide 1	UQCRFS1	-2.73303	7.09542	-42.1928	1.82e-08	1.92e-07	10.4037	-6.64849	8.42552	8.59034	8.36994	5.7052	5.77752	5.704
ENSG00000137177	63971	KIF13A	kinesin family member 13A	KIF13A	2.2501	4.67339	42.1441	1.83e-08	1.93e-07	10.3962	4.75715	3.54469	3.58679	3.51355	5.7682	5.72991	5.89721
ENSG00000132669	54453	RIN2	Ras and Rab interactor 2	RIN2	1.71242	4.98192	42.1317	1.84e-08	1.94e-07	10.3943	3.2771	4.11279	4.18732	4.07701	5.82107	5.82628	5.86703
ENSG00000113594	3977	LIFR	LIF receptor subunit alpha	LIFR	2.17054	4.10452	42.1249	1.84e-08	1.94e-07	10.3933	4.50193	2.99255	3.11463	2.95057	5.2237	5.18028	5.1654
ENSG00000175175	22843	PPM1E	protein phosphatase, Mg2+/Mn2+ dependent 1E	PPM1E	1.90707	3.97211	42.116	1.84e-08	1.94e-07	10.3919	3.75047	3.05604	2.98278	3.01692	4.86086	4.92566	4.99042
ENSG00000125304	9375	TM9SF2	transmembrane 9 superfamily member 2	TM9SF2	-1.58282	8.53362	-42.1083	1.84e-08	1.94e-07	10.3907	-2.99556	9.29558	9.37633	9.30318	7.72765	7.77416	7.72481
ENSG00000120318	64411	ARAP3	ArfGAP with RhoGAP domain, ankyrin repeat and PH domain 3	ARAP3	5.15677	3.62057	42.1004	1.84e-08	1.94e-07	10.3895	35.6733	0.800327	1.29779	1.02845	6.20681	6.1873	6.20278
ENSG00000204852	79600	TCTN1	tectonic family member 1	TCTN1	-1.66195	3.39711	-42.002	1.87e-08	1.96e-07	10.3743	-3.16443	4.26221	4.24217	4.17988	2.56547	2.60622	2.52674
ENSG00000081059	6932	TCF7	transcription factor 7	TCF7	2.36008	4.38115	41.9996	1.87e-08	1.96e-07	10.3739	5.134	3.19072	3.11463	3.29798	5.51106	5.58866	5.58386
ENSG00000075340	119	ADD2	adducin 2	ADD2	1.94974	3.72116	41.9166	1.89e-08	1.98e-07	10.3611	3.86304	2.6991	2.77527	2.76449	4.71634	4.62242	4.74932
ENSG00000198894	85457	CIPC	CLOCK interacting pacemaker	CIPC	-1.38276	5.85621	-41.9096	1.89e-08	1.98e-07	10.36	-2.60766	6.51033	6.5498	6.58265	5.16971	5.16562	5.15918
ENSG00000085511	4216	MAP3K4	mitogen-activated protein kinase kinase kinase 4	MAP3K4	1.47779	6.46217	41.8641	1.91e-08	1.99e-07	10.353	2.78522	5.67954	5.73861	5.75168	7.1806	7.19596	7.22664
ENSG00000198792	25829	TMEM184B	transmembrane protein 184B	TMEM184B	1.46893	7.03458	41.8327	1.91e-08	2e-07	10.3481	2.76816	6.30055	6.33093	6.26886	7.7634	7.80321	7.74051
ENSG00000116977	3964	LGALS8	galectin 8	LGALS8	1.83702	6.81473	41.8232	1.92e-08	2e-07	10.3466	3.57272	5.88819	5.85505	5.94541	7.69167	7.71371	7.79435
ENSG00000099256	56952	PRTFDC1	phosphoribosyl transferase domain containing 1	PRTFDC1	3.51565	3.74011	41.8171	1.92e-08	2e-07	10.3457	11.4371	1.9476	2.16214	1.83711	5.49075	5.49123	5.51183
ENSG00000136867	1318	SLC31A2	solute carrier family 31 member 2	SLC31A2	1.91451	3.45576	41.8137	1.92e-08	2e-07	10.3451	3.76985	2.464	2.53281	2.4987	4.4053	4.34969	4.48404
ENSG00000075975	23609	MKRN2	makorin ring finger protein 2	MKRN2	1.28839	6.94867	41.7799	1.93e-08	2.01e-07	10.3399	2.44256	6.32711	6.30632	6.28	7.57986	7.6067	7.59204
ENSG00000173801	3728	JUP	junction plakoglobin	JUP	1.61384	8.74698	41.7621	1.93e-08	2.01e-07	10.3371	3.06065	7.99504	7.8948	7.93035	9.57646	9.53066	9.55459
ENSG00000188732	340277	FAM221A	family with sequence similarity 221 member A	FAM221A	2.1953	3.55542	41.7218	1.94e-08	2.02e-07	10.3309	4.57984	2.51419	2.4353	2.42383	4.63756	4.73878	4.58287
ENSG00000104490	83988	NCALD	neurocalcin delta	NCALD	-4.31889	3.08204	-41.7206	1.94e-08	2.02e-07	10.3307	-19.958	5.24435	5.25794	5.22217	0.704864	0.944805	1.11812
ENSG00000178127	4729	NDUFV2	NADH:ubiquinone oxidoreductase core subunit V2	NDUFV2	-1.35096	6.44302	-41.6816	1.95e-08	2.03e-07	10.3246	-2.55081	7.09108	7.11895	7.14547	5.75647	5.75461	5.79155
ENSG00000281089	55054	ATG16L1	autophagy related 16 like 1	ATG16L1	1.27157	4.95289	41.6605	1.96e-08	2.03e-07	10.3213	2.41424	4.31978	4.29872	4.33281	5.58143	5.57446	5.61014
ENSG00000125266	1948	EFNB2	ephrin B2	EFNB2	1.90408	7.1487	41.5878	1.98e-08	2.05e-07	10.31	3.7427	6.18846	6.26387	6.13764	8.14562	8.09227	8.06432
ENSG00000138326	6229	RPS24	ribosomal protein S24	RPS24	-1.45389	9.27601	-41.574	1.98e-08	2.05e-07	10.3078	-2.73945	10.0041	10.0126	9.99223	8.49982	8.57213	8.57526
ENSG00000166747	164	AP1G1	adaptor related protein complex 1 subunit gamma 1	AP1G1	-1.58405	7.25214	-41.5729	1.98e-08	2.05e-07	10.3076	-2.9981	8.01913	8.08083	8.03253	6.50542	6.45572	6.41921
ENSG00000083520	22894	DIS3	DIS3 homolog, exosome endoribonuclease and 3'-5' exoribonuclease	DIS3	1.97666	5.78433	41.5331	2e-08	2.06e-07	10.3014	3.93582	4.72863	4.82553	4.83383	6.74481	6.73683	6.83634
ENSG00000152527	130271	PLEKHH2	pleckstrin homology, MyTH4 and FERM domain containing H2	PLEKHH2	2.83831	3.45521	41.5232	2e-08	2.06e-07	10.2999	7.15184	2.14101	1.97123	1.99592	4.91695	4.93804	4.76811
ENSG00000145868	81545	FBXO38	F-box protein 38	FBXO38	-1.73546	5.11816	-41.5146	2e-08	2.06e-07	10.2985	-3.32985	6.01415	6.0239	5.91963	4.22417	4.24398	4.28315
ENSG00000068971	5526	PPP2R5B	protein phosphatase 2 regulatory subunit B'beta	PPP2R5B	1.40645	5.45061	41.4943	2.01e-08	2.07e-07	10.2953	2.65084	4.7567	4.70518	4.78027	6.16454	6.142	6.15495
ENSG00000275086	29844	TFPT	TCF3 fusion partner	TFPT	-1.72675	5.01603	-41.4705	2.01e-08	2.07e-07	10.2916	-3.30981	5.94112	5.85505	5.84202	4.18971	4.14921	4.11904
ENSG00000138166	1847	DUSP5	dual specificity phosphatase 5	DUSP5	4.5333	2.75661	41.4603	2.02e-08	2.07e-07	10.29	23.1557	0.39871	0.348673	0.722512	5.06585	5.08108	4.92286
ENSG00000188372	7784	ZP3	zona pellucida glycoprotein 3	ZP3	-2.20164	2.8577	-41.451	2.02e-08	2.07e-07	10.2886	-4.60002	4.03845	3.90922	3.9279	1.71251	1.72856	1.82958
ENSG00000129691	9070	ASH2L	ASH2 like, histone lysine methyltransferase complex subunit	ASH2L	-1.43058	5.94529	-41.4107	2.03e-08	2.08e-07	10.2822	-2.69555	6.63416	6.67399	6.67359	5.19116	5.23749	5.26135
ENSG00000142669	83442	SH3BGRL3	SH3 domain binding glutamate rich protein like 3	SH3BGRL3	2.04384	6.33756	41.4018	2.03e-08	2.08e-07	10.2808	4.1234	5.37344	5.22817	5.34531	7.31924	7.38842	7.37076
ENSG00000188171	199777	ZNF626	zinc finger protein 626	ZNF626	-6.49085	1.44352	-41.4017	2.03e-08	2.08e-07	10.2808	-89.9371	4.65431	4.65841	4.75411	-1.59553	-2.1674	-1.64277
ENSG00000154781	51244	CCDC174	coiled-coil domain containing 174	CCDC174	-1.48391	4.38521	-41.4003	2.03e-08	2.08e-07	10.2806	-2.79706	5.12428	5.13806	5.11915	3.59063	3.67439	3.66474
ENSG00000105997	3200	HOXA3	homeobox A3	HOXA3	3.59856	3.87488	41.3998	2.03e-08	2.08e-07	10.2805	12.1136	1.98367	1.98967	2.25346	5.58953	5.69459	5.73835
ENSG00000198088	54830	NUP62CL	nucleoporin 62 C-terminal like	NUP62CL	4.64776	1.55496	41.3963	2.03e-08	2.08e-07	10.28	25.0677	-0.514875	-0.951986	-0.839908	3.86754	3.88596	3.88301
ENSG00000151093	54995	OXSM	3-oxoacyl-ACP synthase, mitochondrial	OXSM	-1.42003	3.63617	-41.3823	2.04e-08	2.08e-07	10.2778	-2.67592	4.36834	4.31526	4.35496	2.93267	2.89234	2.95345
ENSG00000173065	55731	FAM222B	family with sequence similarity 222 member B	FAM222B	1.31599	5.64068	41.3401	2.05e-08	2.09e-07	10.2711	2.48973	5.01523	4.96717	4.96565	6.31514	6.28695	6.29393
ENSG00000153879	1054	CEBPG	CCAAT enhancer binding protein gamma	CEBPG	-1.68445	6.57133	-41.3399	2.05e-08	2.09e-07	10.2711	-3.21418	7.39076	7.41359	7.43632	5.71601	5.67919	5.79212
ENSG00000165474	2706	GJB2	gap junction protein beta 2	GJB2	6.16301	4.16404	41.316	2.06e-08	2.09e-07	10.2674	71.6559	0.74536	1.20616	1.29607	7.30433	7.27858	7.15372
ENSG00000163701	132014	IL17RE	interleukin 17 receptor E	IL17RE	-2.01395	4.84291	-41.2842	2.07e-08	2.1e-07	10.2624	-4.03886	5.91334	5.822	5.81431	3.76463	3.86017	3.88301
ENSG00000147475	11160	ERLIN2	ER lipid raft associated 2	ERLIN2	-1.31494	6.5386	-41.2684	2.07e-08	2.1e-07	10.2599	-2.48792	7.19857	7.22001	7.16963	5.87087	5.86893	5.9036
ENSG00000134755	1824	DSC2	desmocollin 2	DSC2	-1.61769	7.78105	-41.2671	2.07e-08	2.1e-07	10.2597	-3.06883	8.55027	8.58949	8.62992	7.01495	6.96928	6.93239
ENSG00000064666	1265	CNN2	calponin 2	CNN2	1.58938	8.26737	41.2589	2.07e-08	2.1e-07	10.2584	3.00919	7.4713	7.43351	7.51324	9.08229	9.08613	9.01776
ENSG00000082153	9689	BZW1	basic leucine zipper and W2 domains 1	BZW1	1.28949	8.40043	41.2548	2.08e-08	2.1e-07	10.2577	2.44442	7.73162	7.77153	7.76389	9.06615	9.04323	9.02614
ENSG00000153071	1601	DAB2	DAB adaptor protein 2	DAB2	4.76299	3.25468	41.2095	2.09e-08	2.11e-07	10.2506	27.152	0.800327	0.701689	1.11753	5.63507	5.54886	5.72459
ENSG00000103855	80381	CD276	CD276 molecule	CD276	1.29481	7.2654	41.2007	2.09e-08	2.11e-07	10.2492	2.45344	6.6299	6.59904	6.62504	7.89238	7.9054	7.94063
ENSG00000011347	9066	SYT7	synaptotagmin 7	SYT7	-6.24489	4.5368	-41.1983	2.09e-08	2.11e-07	10.2488	-75.84	7.70598	7.60026	7.67148	1.11719	1.39618	1.72969
ENSG00000163935	51460	SFMBT1	Scm like with four mbt domains 1	SFMBT1	1.42038	4.9512	41.1762	2.1e-08	2.12e-07	10.2453	2.67656	4.23004	4.27436	4.21865	5.66465	5.62964	5.68989
ENSG00000120696	84078	KBTBD7	kelch repeat and BTB domain containing 7	KBTBD7	-2.38214	3.01252	-41.1716	2.1e-08	2.12e-07	10.2446	-5.21308	4.14751	4.20536	4.2579	1.71748	1.88047	1.86641
ENSG00000091490	23231	SEL1L3	SEL1L family member 3	SEL1L3	1.79661	5.67064	41.1641	2.1e-08	2.12e-07	10.2434	3.47402	4.76881	4.76795	4.78027	6.55891	6.50481	6.64311
ENSG00000110218	24145	PANX1	pannexin 1	PANX1	2.08904	6.04	41.1525	2.11e-08	2.12e-07	10.2416	4.25464	4.91606	5.01745	5.05293	7.14531	7.04934	7.05891
ENSG00000147689	84985	FAM83A	family with sequence similarity 83 member A	FAM83A	7.96215	3.61311	41.1435	2.11e-08	2.12e-07	10.2402	249.371	-0.386551	-0.754949	0.0376078	7.55111	7.57733	7.65413
ENSG00000166750	162394	SLFN5	schlafen family member 5	SLFN5	5.19846	5.04339	41.1412	2.11e-08	2.12e-07	10.2398	36.7192	2.4208	2.68198	2.22968	7.65722	7.51445	7.75618
ENSG00000119401	22954	TRIM32	tripartite motif containing 32	TRIM32	1.45013	5.5392	41.1379	2.11e-08	2.12e-07	10.2393	2.73232	4.7791	4.82553	4.83777	6.30131	6.24074	6.25075
ENSG00000173818	284131	ENDOV	endonuclease V	ENDOV	-3.50627	3.61983	-41.1267	2.11e-08	2.12e-07	10.2375	-11.363	5.42135	5.36333	5.3342	1.84434	1.71666	2.03908
ENSG00000135720	1783	DYNC1LI2	dynein cytoplasmic 1 light intermediate chain 2	DYNC1LI2	-1.39992	7.72231	-41.1248	2.11e-08	2.12e-07	10.2372	-2.63887	8.42375	8.42882	8.41424	7.06122	7.02431	6.98152
ENSG00000142192	351	APP	amyloid beta precursor protein	APP	-1.88515	11.1119	-41.1168	2.12e-08	2.12e-07	10.236	-3.69392	12.0614	12.0647	12.0372	10.1124	10.142	10.2535
ENSG00000069966	10681	GNB5	G protein subunit beta 5	GNB5	1.91991	4.91497	41.0931	2.12e-08	2.12e-07	10.2322	3.784	3.88063	4.01577	3.96864	5.8428	5.86569	5.91629
ENSG00000108424	3837	KPNB1	karyopherin subunit beta 1	KPNB1	1.21665	9.0398	41.0722	2.13e-08	2.13e-07	10.2289	2.32406	8.41345	8.44394	8.43703	9.64515	9.66206	9.63716
ENSG00000282972	2786	GNG4	G protein subunit gamma 4	GNG4	1.96698	5.9967	41.0682	2.13e-08	2.13e-07	10.2283	3.90949	5.05392	4.95783	5.02787	6.94032	6.94588	7.05437
ENSG00000152377	6695	SPOCK1	SPARC (osteonectin), cwcv and kazal like domains proteoglycan 1	SPOCK1	10.3979	2.65244	41.0332	2.14e-08	2.14e-07	10.2227	1349.23	-2.48171	-2.06161	-3.09625	7.79193	7.82086	7.94141
ENSG00000137699	23650	TRIM29	tripartite motif containing 29	TRIM29	3.30628	5.51762	41.0266	2.14e-08	2.14e-07	10.2217	9.89209	3.83858	3.72526	4.0296	7.14431	7.15625	7.21171
ENSG00000125398	6662	SOX9	SRY-box transcription factor 9	SOX9	-1.41541	8.29058	-41.0089	2.15e-08	2.14e-07	10.2189	-2.66735	9.04359	8.96851	8.98276	7.59457	7.58679	7.56728
ENSG00000101213	5753	PTK6	protein tyrosine kinase 6	PTK6	4.57034	2.08401	41.0023	2.15e-08	2.14e-07	10.2178	23.7579	-0.0104029	-0.159791	-0.433283	4.28892	4.4149	4.40371
ENSG00000118263	8609	KLF7	Kruppel like factor 7	KLF7	1.67872	5.52485	40.975	2.16e-08	2.14e-07	10.2135	3.20145	4.65412	4.64684	4.7555	6.37686	6.3476	6.36817
ENSG00000164292	22836	RHOBTB3	Rho related BTB domain containing 3	RHOBTB3	2.1343	6.5386	40.9726	2.16e-08	2.14e-07	10.2131	4.39024	5.38585	5.49661	5.53189	7.63533	7.54654	7.63538
ENSG00000196549	4311	MME	membrane metalloendopeptidase	MME	3.40683	3.9269	40.9725	2.16e-08	2.14e-07	10.2131	10.6062	2.23379	2.06984	2.36682	5.55158	5.6718	5.66756
ENSG00000116044	4780	NFE2L2	NFE2 like bZIP transcription factor 2	NFE2L2	1.30544	6.48736	40.941	2.17e-08	2.15e-07	10.2081	2.47158	5.82663	5.86632	5.81098	7.12341	7.14668	7.15014
ENSG00000115963	390	RND3	Rho family GTPase 3	RND3	2.07126	5.95444	40.9154	2.18e-08	2.16e-07	10.204	4.20254	4.92691	4.84718	4.98235	7.0423	6.99735	6.93057
ENSG00000114948	8745	ADAM23	ADAM metallopeptidase domain 23	ADAM23	4.31548	1.8076	40.8988	2.18e-08	2.16e-07	10.2014	19.9109	-0.268715	-0.581618	-0.200084	3.93845	4.0363	3.92128
ENSG00000180340	2535	FZD2	frizzled class receptor 2	FZD2	1.96856	4.92531	40.8942	2.18e-08	2.16e-07	10.2007	3.91379	3.93691	3.9539	3.93227	5.89958	5.99523	5.83397
ENSG00000163479	6746	SSR2	signal sequence receptor subunit 2	SSR2	-1.23518	8.12841	-40.893	2.18e-08	2.16e-07	10.2005	-2.35412	8.74935	8.75575	8.7329	7.50494	7.49364	7.53387
ENSG00000070882	26031	OSBPL3	oxysterol binding protein like 3	OSBPL3	1.72628	6.68186	40.8753	2.19e-08	2.16e-07	10.1976	3.30874	5.81416	5.79866	5.84333	7.57634	7.58522	7.47344
ENSG00000102699	143	PARP4	poly(ADP-ribose) polymerase family member 4	PARP4	1.54972	6.31822	40.8619	2.19e-08	2.16e-07	10.1955	2.92761	5.55521	5.56583	5.50903	7.07755	7.05872	7.14296
ENSG00000017483	92745	SLC38A5	solute carrier family 38 member 5	SLC38A5	5.20651	3.00613	40.8609	2.19e-08	2.16e-07	10.1954	36.9246	0.248684	0.260317	0.699611	5.64993	5.57525	5.60296
ENSG00000138829	2201	FBN2	fibrillin 2	FBN2	6.63915	3.5607	40.855	2.2e-08	2.16e-07	10.1944	99.6744	0.124949	0.560827	0.0376078	7.01659	6.67273	6.95152
ENSG00000147687	83940	TATDN1	TatD DNase domain containing 1	TATDN1	-1.46697	5.7177	-40.8493	2.2e-08	2.16e-07	10.1935	-2.76441	6.41338	6.46257	6.47761	4.94707	5.01016	4.99542
ENSG00000197555	26037	SIPA1L1	signal induced proliferation associated 1 like 1	SIPA1L1	1.70033	6.11197	40.8333	2.2e-08	2.17e-07	10.191	3.24976	5.30263	5.26364	5.21915	7.00231	6.90737	6.97673
ENSG00000177508	79191	IRX3	iroquois homeobox 3	IRX3	-4.33655	4.56943	-40.8135	2.21e-08	2.17e-07	10.1878	-20.2037	6.80264	6.75078	6.65969	2.25321	2.63083	2.31944
ENSG00000112378	64065	PERP	p53 apoptosis effector related to PMP22	PERP	1.38009	8.78172	40.8132	2.21e-08	2.17e-07	10.1878	2.60285	8.08685	8.11666	8.07152	9.46704	9.44196	9.50631
ENSG00000131368	64432	MRPS25	mitochondrial ribosomal protein S25	MRPS25	-2.1995	5.54728	-40.8107	2.21e-08	2.17e-07	10.1874	-4.59319	6.69662	6.56063	6.68384	4.46896	4.49416	4.37948
ENSG00000127990	8910	SGCE	sarcoglycan epsilon	SGCE	-1.84849	5.46178	-40.7943	2.21e-08	2.17e-07	10.1848	-3.60122	6.41559	6.32368	6.4188	4.55872	4.47899	4.57489
ENSG00000105993	10049	DNAJB6	DnaJ heat shock protein family (Hsp40) member B6	DNAJB6	1.37591	7.43592	40.7896	2.22e-08	2.17e-07	10.184	2.59532	6.74558	6.71992	6.77839	8.09531	8.12904	8.14729
ENSG00000109321	374	AREG	amphiregulin	AREG	8.20418	2.71024	40.7768	2.22e-08	2.17e-07	10.182	294.919	-1.85368	-1.26514	-1.05672	6.75434	6.84826	6.83439
ENSG00000149289	85463	ZC3H12C	zinc finger CCCH-type containing 12C	ZC3H12C	7.82729	2.97824	40.7723	2.22e-08	2.17e-07	10.1812	227.117	-1.29728	-0.528178	-0.980771	6.9798	6.79957	6.89628
ENSG00000120697	29880	ALG5	ALG5 dolichyl-phosphate beta-glucosyltransferase	ALG5	-1.39678	3.84918	-40.747	2.23e-08	2.18e-07	10.1772	-2.63314	4.54167	4.5383	4.56276	3.1868	3.15664	3.10894
ENSG00000113269	55819	RNF130	ring finger protein 130	RNF130	-1.23433	6.58178	-40.7223	2.24e-08	2.18e-07	10.1733	-2.35272	7.20463	7.19193	7.20029	5.9485	5.95367	5.99167
ENSG00000198945	84456	L3MBTL3	L3MBTL histone methyl-lysine binding protein 3	L3MBTL3	1.59134	4.76025	40.6964	2.25e-08	2.19e-07	10.1691	3.0133	3.93691	3.99538	3.96145	5.591	5.57684	5.49994
ENSG00000096696	1832	DSP	desmoplakin	DSP	-2.71953	9.3255	-40.6868	2.25e-08	2.19e-07	10.1676	-6.58657	10.66	10.7116	10.6842	8.07316	7.82969	7.99436
ENSG00000132716	50717	DCAF8	DDB1 and CUL4 associated factor 8	DCAF8	-1.34394	6.66867	-40.6857	2.25e-08	2.19e-07	10.1674	-2.53844	7.33716	7.33105	7.3537	5.97235	6.03659	5.98114
ENSG00000099341	5714	PSMD8	proteasome 26S subunit, non-ATPase 8	PSMD8	-1.43223	7.42023	-40.6845	2.25e-08	2.19e-07	10.1672	-2.69864	8.13542	8.13153	8.14209	6.755	6.67347	6.68388
ENSG00000128512	9732	DOCK4	dedicator of cytokinesis 4	DOCK4	2.31305	4.7646	40.6768	2.25e-08	2.19e-07	10.166	4.96931	3.55671	3.63737	3.63016	6.01891	5.83293	5.91155
ENSG00000122547	80820	EEPD1	endonuclease/exonuclease/phosphatase family domain containing 1	EEPD1	2.48701	3.17934	40.6685	2.26e-08	2.19e-07	10.1646	5.60613	1.98367	2.00787	1.81598	4.38514	4.4722	4.4112
ENSG00000162551	249	ALPL	alkaline phosphatase, biomineralization associated	ALPL	-7.92098	4.65666	-40.6252	2.27e-08	2.2e-07	10.1577	-242.355	8.68211	8.60564	8.5637	0.660808	1.11145	0.316247
ENSG00000141179	58488	PCTP	phosphatidylcholine transfer protein	PCTP	-1.49837	5.349	-40.621	2.27e-08	2.2e-07	10.1571	-2.82522	6.10564	6.08358	6.10533	4.54364	4.62854	4.62728
ENSG00000102858	23295	MGRN1	mahogunin ring finger 1	MGRN1	-1.50007	6.23948	-40.5847	2.28e-08	2.21e-07	10.1512	-2.82856	7.02843	6.96265	6.97745	5.53031	5.47942	5.4586
ENSG00000164695	92421	CHMP4C	charged multivesicular body protein 4C	CHMP4C	-1.56686	5.25206	-40.5346	2.3e-08	2.22e-07	10.1432	-2.96258	6.01777	6.08251	6.00617	4.4383	4.4568	4.51079
ENSG00000189410	400745	SH2D5	SH2 domain containing 5	SH2D5	2.00632	3.37386	40.5338	2.3e-08	2.22e-07	10.1431	4.01757	2.42955	2.29409	2.38846	4.41196	4.39887	4.32023
ENSG00000197050	147923	ZNF420	zinc finger protein 420	ZNF420	-2.72204	3.30574	-40.5278	2.3e-08	2.22e-07	10.1421	-6.59807	4.68	4.60559	4.71468	1.81449	1.98831	2.03134
ENSG00000168209	54541	DDIT4	DNA damage inducible transcript 4	DDIT4	-1.57379	7.51532	-40.4974	2.31e-08	2.23e-07	10.1372	-2.97686	8.29151	8.32033	8.29482	6.68077	6.7873	6.7172
ENSG00000218336	55714	TENM3	teneurin transmembrane protein 3	TENM3	6.29518	3.64816	40.4916	2.31e-08	2.23e-07	10.1363	78.5305	0.39871	0.830013	0.272986	6.83771	6.65033	6.89921
ENSG00000007202	9703	KIAA0100	KIAA0100	KIAA0100	1.57908	8.24507	40.4652	2.32e-08	2.24e-07	10.132	2.98779	7.45212	7.48315	7.43134	9.04287	8.98044	9.08053
ENSG00000111331	4940	OAS3	2'-5'-oligoadenylate synthetase 3	OAS3	6.01646	3.13392	40.4624	2.32e-08	2.24e-07	10.1316	64.7343	-0.21322	0.348673	0.241622	6.20728	6.07857	6.1406
ENSG00000125347	3659	IRF1	interferon regulatory factor 1	IRF1	2.98721	4.34417	40.4426	2.33e-08	2.24e-07	10.1284	7.92939	2.9323	2.69328	2.92612	5.79392	5.87988	5.83953
ENSG00000196458	100289635	ZNF605	zinc finger protein 605	ZNF605	-2.01233	4.00985	-40.4291	2.33e-08	2.24e-07	10.1262	-4.03433	4.97698	4.966	5.10506	3.03544	2.96188	3.01374
ENSG00000117472	10103	TSPAN1	tetraspanin 1	TSPAN1	3.53989	3.22008	40.4258	2.33e-08	2.24e-07	10.1257	11.6309	1.38978	1.45201	1.50861	4.84495	4.95884	5.16628
ENSG00000151665	5281	PIGF	phosphatidylinositol glycan anchor biosynthesis class F	PIGF	-1.93278	3.72155	-40.4138	2.34e-08	2.24e-07	10.1238	-3.81791	4.61057	4.73144	4.7218	2.78658	2.7758	2.70309
ENSG00000065154	4942	OAT	ornithine aminotransferase	OAT	-1.64486	7.5852	-40.3503	2.36e-08	2.26e-07	10.1135	-3.12718	8.38269	8.44832	8.39187	6.78128	6.70532	6.8017
ENSG00000083535	10464	PIBF1	progesterone immunomodulatory binding factor 1	PIBF1	2.1875	3.50485	40.3479	2.36e-08	2.26e-07	10.1131	4.55515	2.3672	2.4353	2.43079	4.65731	4.49584	4.64264
ENSG00000164919	1345	COX6C	cytochrome c oxidase subunit 6C	COX6C	-2.32567	6.81533	-40.3381	2.36e-08	2.26e-07	10.1116	-5.01297	7.93796	7.97882	8.01771	5.74267	5.66586	5.54898
ENSG00000128268	4248	MGAT3	beta-1,4-mannosyl-glycoprotein 4-beta-N-acetylglucosaminyltransferase	MGAT3	-6.31451	0.940062	-40.3276	2.37e-08	2.26e-07	10.1099	-79.5898	4.01451	4.16315	4.11429	-2.44353	-2.34798	-1.86008
ENSG00000109079	7126	TNFAIP1	TNF alpha induced protein 1	TNFAIP1	2.00962	6.79941	40.2839	2.38e-08	2.28e-07	10.1028	4.02675	5.87304	5.78223	5.72853	7.84657	7.75522	7.81086
ENSG00000156587	9246	UBE2L6	ubiquitin conjugating enzyme E2 L6	UBE2L6	-2.11424	4.23098	-40.2766	2.39e-08	2.28e-07	10.1016	-4.32961	5.25054	5.27213	5.34162	3.09045	3.18184	3.24928
ENSG00000169100	293	SLC25A6	solute carrier family 25 member 6	SLC25A6	-2.2745	9.54495	-40.2756	2.39e-08	2.28e-07	10.1015	-4.83828	10.7231	10.6736	10.6499	8.35689	8.34835	8.51787
ENSG00000150093	3688	ITGB1	integrin subunit beta 1	ITGB1	1.74021	9.01789	40.2211	2.4e-08	2.29e-07	10.0926	3.34083	8.14242	8.15316	8.14779	9.85249	9.84421	9.96728
ENSG00000153823	55022	PID1	phosphotyrosine interaction domain containing 1	PID1	2.4244	3.80127	40.2126	2.41e-08	2.29e-07	10.0913	5.36806	2.52238	2.68764	2.55719	4.94478	5.01133	5.08431
ENSG00000126561	6776	STAT5A	signal transducer and activator of transcription 5A	STAT5A	2.64441	4.04123	40.2092	2.41e-08	2.29e-07	10.0907	6.25238	2.77028	2.80561	2.58118	5.36461	5.39304	5.33263
ENSG00000197442	4217	MAP3K5	mitogen-activated protein kinase kinase kinase 5	MAP3K5	2.96576	4.27753	40.1924	2.41e-08	2.29e-07	10.088	7.81238	2.76276	2.6706	2.95057	5.75909	5.76368	5.75846
ENSG00000188735	144404	TMEM120B	transmembrane protein 120B	TMEM120B	-1.71048	4.98892	-40.1821	2.42e-08	2.29e-07	10.0863	-3.2727	5.92111	5.80843	5.80294	4.13642	4.12559	4.13902
ENSG00000182240	25825	BACE2	beta-secretase 2	BACE2	1.97931	6.08743	40.182	2.42e-08	2.29e-07	10.0863	3.94304	5.07079	5.16061	5.06194	7.06334	7.02024	7.14768
ENSG00000165105	158158	RASEF	RAS and EF-hand domain containing	RASEF	2.97418	3.73314	40.1761	2.42e-08	2.29e-07	10.0854	7.85812	2.1726	2.40127	2.16428	5.23783	5.25837	5.16451
ENSG00000169258	114787	GPRIN1	G protein regulated inducer of neurite outgrowth 1	GPRIN1	1.38569	5.8447	40.1222	2.44e-08	2.31e-07	10.0766	2.61297	5.14963	5.12039	5.18555	6.52936	6.51559	6.5677
ENSG00000106546	196	AHR	aryl hydrocarbon receptor	AHR	2.37823	6.74389	40.1184	2.44e-08	2.31e-07	10.076	5.19897	5.47935	5.57119	5.61379	8.01283	7.94243	7.84376
ENSG00000163040	90557	CCDC74A	coiled-coil domain containing 74A	CCDC74A	3.09153	3.34988	40.1132	2.44e-08	2.31e-07	10.0752	8.52401	1.70413	1.97031	1.73789	4.85058	4.91994	4.9164
ENSG00000102837	10562	OLFM4	olfactomedin 4	OLFM4	-8.22402	3.49446	-40.1109	2.44e-08	2.31e-07	10.0748	-299.003	7.61525	7.69319	7.51098	-0.160594	-0.969466	-0.722572
ENSG00000142541	23521	RPL13A	ribosomal protein L13a	RPL13A	-1.73622	10.3132	-40.0756	2.46e-08	2.32e-07	10.069	-3.33162	11.2075	11.171	11.1652	9.40665	9.40812	9.52038
ENSG00000288199	4046	LSP1	lymphocyte specific protein 1	LSP1	6.90228	-0.890528	40.0753	2.46e-08	2.32e-07	10.069	119.617	-4.35618	-3.98761	-4.68121	2.48563	2.63692	2.55927
ENSG00000282853	1891	ECH1	enoyl-CoA hydratase 1	ECH1	-1.72203	6.54902	-40.073	2.46e-08	2.32e-07	10.0686	-3.299	7.38936	7.39987	7.44086	5.65134	5.7602	5.65247
ENSG00000113083	4015	LOX	lysyl oxidase	LOX	2.10337	4.75183	40.0427	2.47e-08	2.32e-07	10.0637	4.29712	3.71886	3.6548	3.72677	5.81166	5.7156	5.88328
ENSG00000113916	604	BCL6	BCL6 transcription repressor	BCL6	-2.40786	5.00556	-40.0407	2.47e-08	2.32e-07	10.0634	-5.30686	6.26496	6.18856	6.17496	3.76982	3.91381	3.72128
ENSG00000173706	57493	HEG1	heart development protein with EGF like domains 1	HEG1	5.01003	3.9821	40.036	2.47e-08	2.32e-07	10.0626	32.2234	1.35348	1.65046	1.42731	6.39631	6.34574	6.71932
ENSG00000145022	6988	TCTA	T cell leukemia translocation altered	TCTA	-1.63133	4.48118	-40.0216	2.48e-08	2.33e-07	10.0603	-3.09798	5.31919	5.31936	5.25199	3.63685	3.63843	3.72128
ENSG00000109466	11275	KLHL2	kelch like family member 2	KLHL2	1.38645	4.38572	40.0004	2.48e-08	2.33e-07	10.0568	2.61434	3.68639	3.72801	3.66309	5.07112	5.05631	5.1094
ENSG00000170961	3037	HAS2	hyaluronan synthase 2	HAS2	6.74462	2.30351	39.9982	2.48e-08	2.33e-07	10.0564	107.234	-1.18625	-0.883273	-1.13689	5.96954	5.70115	5.35677
ENSG00000113448	5144	PDE4D	phosphodiesterase 4D	PDE4D	4.86842	2.12049	39.9706	2.49e-08	2.34e-07	10.052	29.2105	-0.514875	-0.0427516	-0.38353	4.54818	4.60234	4.51357
ENSG00000140632	84656	GLYR1	glyoxylate reductase 1 homolog	GLYR1	-1.28341	7.25815	-39.9168	2.51e-08	2.35e-07	10.0432	-2.43414	7.91129	7.91785	7.87042	6.59598	6.63787	6.61547
ENSG00000196187	9725	TMEM63A	transmembrane protein 63A	TMEM63A	-2.09797	7.36802	-39.913	2.51e-08	2.35e-07	10.0426	-4.28106	8.45834	8.37121	8.42148	6.39547	6.32939	6.23226
ENSG00000188293	374918	IGFL1	IGF like family member 1	IGFL1	-7.09702	-2.82123	-39.8927	2.52e-08	2.36e-07	10.0392	-136.904	0.977723	0.870371	0.33374	-6.35042	-6.25487	-6.50393
ENSG00000167232	7644	ZNF91	zinc finger protein 91	ZNF91	-1.4817	4.6381	-39.851	2.54e-08	2.37e-07	10.0324	-2.79277	5.35677	5.38699	5.39308	3.8796	3.95092	3.86124
ENSG00000124875	6372	CXCL6	C-X-C motif chemokine ligand 6	CXCL6	12.5005	2.07039	39.8506	2.54e-08	2.37e-07	10.0324	5794.61	-4.35618	-4.72458	-3.45882	8.375	8.31077	8.27615
ENSG00000156735	9530	BAG4	BAG cochaperone 4	BAG4	-1.20262	5.70159	-39.817	2.55e-08	2.38e-07	10.0269	-2.30157	6.29338	6.32141	6.29392	5.08473	5.09662	5.11949
ENSG00000187017	83715	ESPN	espin	ESPN	-3.30779	2.08654	-39.788	2.56e-08	2.39e-07	10.0221	-9.90251	3.84803	3.62124	3.75202	0.391048	0.565311	0.341558
ENSG00000131467	10197	PSME3	proteasome activator subunit 3	PSME3	1.14062	7.6988	39.7517	2.57e-08	2.4e-07	10.0162	2.20476	7.13684	7.13042	7.11821	8.27899	8.26839	8.25995
ENSG00000178952	7284	TUFM	Tu translation elongation factor, mitochondrial	TUFM	-1.33811	7.92425	-39.7074	2.59e-08	2.41e-07	10.0089	-2.5282	8.61578	8.56463	8.59951	7.23184	7.2456	7.28815
ENSG00000006125	163	AP2B1	adaptor related protein complex 2 subunit beta 1	AP2B1	1.47463	8.88487	39.7051	2.59e-08	2.41e-07	10.0085	2.77913	8.14176	8.13864	8.16225	9.5971	9.5903	9.67914
ENSG00000288118	2747	GLUD2	glutamate dehydrogenase 2	GLUD2	-4.33341	1.20179	-39.6959	2.6e-08	2.41e-07	10.007	-20.1598	3.30507	3.46725	3.33316	-1.15665	-0.985461	-0.752629
ENSG00000107201	23586	DDX58	DExD/H-box helicase 58	DDX58	2.5213	4.9945	39.6318	2.62e-08	2.43e-07	9.99648	5.74101	3.63061	3.86414	3.70681	6.25529	6.26403	6.24615
ENSG00000124784	83732	RIOK1	RIO kinase 1	RIOK1	-1.28073	5.33901	-39.63	2.62e-08	2.43e-07	9.99619	-2.42963	5.99734	5.95461	5.9862	4.7123	4.71452	4.66912
ENSG00000205629	51451	LCMT1	leucine carboxyl methyltransferase 1	LCMT1	-1.64904	5.2887	-39.6088	2.63e-08	2.44e-07	9.9927	-3.13625	6.05074	6.17654	6.11239	4.46256	4.47899	4.45099
ENSG00000125355	55026	TMEM255A	transmembrane protein 255A	TMEM255A	5.25484	1.85432	39.5691	2.64e-08	2.45e-07	9.98615	38.1824	-0.655738	-0.754949	-0.908621	4.39357	4.29876	4.75287
ENSG00000111276	1027	CDKN1B	cyclin dependent kinase inhibitor 1B	CDKN1B	-1.69579	5.91967	-39.5637	2.65e-08	2.45e-07	9.98526	-3.23954	6.75724	6.76467	6.78078	5.1099	4.99462	5.1108
ENSG00000086570	2196	FAT2	FAT atypical cadherin 2	FAT2	-5.81618	4.88145	-39.5286	2.66e-08	2.46e-07	9.97947	-56.3435	7.82072	7.83313	7.71477	2.12126	1.63388	2.16495
ENSG00000103067	80004	ESRP2	epithelial splicing regulatory protein 2	ESRP2	-1.80333	5.84193	-39.5233	2.66e-08	2.46e-07	9.9786	-3.49025	6.78572	6.72061	6.72446	5.01426	4.88788	4.91866
ENSG00000151729	291	SLC25A4	solute carrier family 25 member 4	SLC25A4	-1.57891	5.07015	-39.5166	2.66e-08	2.46e-07	9.9775	-2.98744	5.86983	5.81813	5.89086	4.26521	4.24398	4.33291
ENSG00000107984	22943	DKK1	dickkopf WNT signaling pathway inhibitor 1	DKK1	5.30526	2.41504	39.5085	2.67e-08	2.46e-07	9.97615	39.5404	-0.10825	-0.528178	-0.0763484	4.99997	5.19273	5.01029
ENSG00000167550	121268	RHEBL1	RHEB like 1	RHEBL1	2.62981	0.463457	39.4907	2.67e-08	2.46e-07	9.97323	6.18944	-0.896746	-0.883273	-0.77432	1.65521	1.84842	1.83146
ENSG00000130775	9473	THEMIS2	thymocyte selection associated family member 2	THEMIS2	-2.67998	3.94452	-39.4904	2.67e-08	2.46e-07	9.97318	-6.40847	5.20288	5.34555	5.30511	2.49193	2.61858	2.70308
ENSG00000086696	3294	HSD17B2	hydroxysteroid 17-beta dehydrogenase 2	HSD17B2	9.23392	-1.55532	39.4316	2.7e-08	2.48e-07	9.96345	602.125	-5.94114	-6.30954	-6.26617	2.72907	2.89234	3.5635
ENSG00000097021	11332	ACOT7	acyl-CoA thioesterase 7	ACOT7	1.48288	6.00263	39.3806	2.72e-08	2.5e-07	9.95501	2.79506	5.253	5.23977	5.29081	6.76706	6.77356	6.69159
ENSG00000095319	23511	NUP188	nucleoporin 188	NUP188	1.70488	7.41756	39.3797	2.72e-08	2.5e-07	9.95486	3.26002	6.62134	6.53144	6.54259	8.29203	8.2142	8.30378
ENSG00000099204	3983	ABLIM1	actin binding LIM protein 1	ABLIM1	2.5264	6.58524	39.3781	2.72e-08	2.5e-07	9.9546	5.76134	5.37458	5.20172	5.3898	7.84087	7.79217	7.91227
ENSG00000106714	79937	CNTNAP3	contactin associated protein family member 3	CNTNAP3	5.15303	3.59772	39.3588	2.73e-08	2.5e-07	9.95141	35.581	1.25307	1.0474	0.763147	6.29382	6.12894	6.09995
ENSG00000087586	6790	AURKA	aurora kinase A	AURKA	-1.31825	7.25982	-39.338	2.74e-08	2.51e-07	9.94796	-2.49364	7.89224	7.93549	7.92912	6.57415	6.63436	6.59358
ENSG00000135486	3178	HNRNPA1	heterogeneous nuclear ribonucleoprotein A1	HNRNPA1	-1.16864	11.1134	-39.2931	2.75e-08	2.52e-07	9.94051	-2.248	11.6839	11.7172	11.692	10.5159	10.5316	10.5396
ENSG00000135519	23416	KCNH3	potassium voltage-gated channel subfamily H member 3	KCNH3	-5.45956	1.5324	-39.2801	2.76e-08	2.52e-07	9.93834	-44.0039	4.22502	4.19925	4.36227	-1.30602	-1.39689	-0.889222
ENSG00000174233	112	ADCY6	adenylate cyclase 6	ADCY6	-1.41346	6.59306	-39.2721	2.76e-08	2.52e-07	9.93701	-2.66376	7.33193	7.30919	7.25825	5.89662	5.85398	5.90837
ENSG00000078081	27074	LAMP3	lysosomal associated membrane protein 3	LAMP3	6.2316	2.04116	39.2545	2.77e-08	2.53e-07	9.93409	75.1445	-0.731687	-1.35534	-1.13689	5.19503	5.06424	5.2116
ENSG00000105583	51398	WDR83OS	WD repeat domain 83 opposite strand	WDR83OS	-1.24221	6.28368	-39.1698	2.8e-08	2.56e-07	9.92	-2.36561	6.89076	6.88476	6.93886	5.67368	5.65465	5.6594
ENSG00000172830	54961	SSH3	slingshot protein phosphatase 3	SSH3	1.80075	5.62452	39.115	2.83e-08	2.58e-07	9.91086	3.48402	4.80957	4.67701	4.68584	6.5408	6.52956	6.50432
ENSG00000144834	29114	TAGLN3	transgelin 3	TAGLN3	7.73539	0.961838	39.1148	2.83e-08	2.58e-07	9.91083	213.1	-2.48171	-3.13961	-3.09625	4.63186	4.87635	4.98039
ENSG00000143158	25874	MPC2	mitochondrial pyruvate carrier 2	MPC2	-1.38448	5.88083	-39.1001	2.83e-08	2.58e-07	9.90838	-2.61077	6.57086	6.56063	6.58772	5.18826	5.14548	5.23205
ENSG00000183475	140460	ASB7	ankyrin repeat and SOCS box containing 7	ASB7	1.66088	5.25473	39.0709	2.85e-08	2.59e-07	9.9035	3.16209	4.37514	4.46607	4.43166	6.1286	6.03256	6.09435
ENSG00000162105	22941	SHANK2	SH3 and multiple ankyrin repeat domains 2	SHANK2	-3.5401	4.95632	-39.0665	2.85e-08	2.59e-07	9.90276	-11.6326	6.82684	6.71439	6.6379	3.27346	3.00957	3.27579
ENSG00000117461	8503	PIK3R3	phosphoinositide-3-kinase regulatory subunit 3	PIK3R3	-1.44946	6.95304	-39.0639	2.85e-08	2.59e-07	9.90233	-2.73105	7.67919	7.6819	7.67221	6.24321	6.26992	6.1718
ENSG00000099810	4507	MTAP	methylthioadenosine phosphorylase	MTAP	1.53835	7.15977	39.0571	2.85e-08	2.59e-07	9.90119	2.90462	6.33586	6.38591	6.45	7.92709	7.93904	7.92069
ENSG00000140403	55466	DNAJA4	DnaJ heat shock protein family (Hsp40) member A4	DNAJA4	2.44717	4.89656	38.9953	2.88e-08	2.61e-07	9.89087	5.45346	3.61919	3.73075	3.66899	6.05552	6.23924	6.06569
ENSG00000143507	11221	DUSP10	dual specificity phosphatase 10	DUSP10	2.78581	4.40909	38.9943	2.88e-08	2.61e-07	9.89069	6.89623	3.06167	3.08063	2.90625	5.88888	5.82228	5.69482
ENSG00000119599	26094	DCAF4	DDB1 and CUL4 associated factor 4	DCAF4	-2.12775	4.94773	-38.9773	2.89e-08	2.61e-07	9.88784	-4.37035	5.94874	6.02892	6.05716	3.89394	3.79906	3.95857
ENSG00000101126	23394	ADNP	activity dependent neuroprotector homeobox	ADNP	-1.29731	8.0991	-38.9481	2.9e-08	2.62e-07	9.88296	-2.4577	8.7237	8.75676	8.76281	7.48	7.45389	7.41744
ENSG00000120805	400	ARL1	ADP ribosylation factor like GTPase 1	ARL1	-1.33918	5.90511	-38.9462	2.9e-08	2.62e-07	9.88264	-2.53007	6.53535	6.60727	6.58147	5.25367	5.21325	5.23964
ENSG00000172380	55970	GNG12	G protein subunit gamma 12	GNG12	2.03073	6.76515	38.9015	2.92e-08	2.64e-07	9.87514	4.08612	5.74929	5.72285	5.7772	7.75344	7.7092	7.87889
ENSG00000170631	7564	ZNF16	zinc finger protein 16	ZNF16	-1.91163	3.29819	-38.8919	2.92e-08	2.64e-07	9.87353	-3.76235	4.32213	4.25175	4.18813	2.28983	2.39259	2.34469
ENSG00000169684	1138	CHRNA5	cholinergic receptor nicotinic alpha 5 subunit	CHRNA5	1.64754	4.79258	38.8837	2.93e-08	2.64e-07	9.87215	3.133	3.91839	4.03142	3.95662	5.61573	5.65014	5.5832
ENSG00000114480	2632	GBE1	1,4-alpha-glucan branching enzyme 1	GBE1	1.22585	4.52115	38.8795	2.93e-08	2.64e-07	9.87145	2.33893	3.90278	3.93958	3.8823	5.1339	5.14334	5.12497
ENSG00000106003	3955	LFNG	LFNG O-fucosylpeptide 3-beta-N-acetylglucosaminyltransferase	LFNG	5.53032	4.31283	38.8766	2.93e-08	2.64e-07	9.87096	46.2161	1.21873	1.68482	1.73945	7.0744	7.13517	7.0244
ENSG00000087253	54947	LPCAT2	lysophosphatidylcholine acyltransferase 2	LPCAT2	7.13629	3.07984	38.8699	2.93e-08	2.64e-07	9.86984	140.681	-0.0584972	-0.754949	-0.651463	6.59045	6.68673	6.66678
ENSG00000160111	27151	CPAMD8	C3 and PZP like alpha-2-macroglobulin domain containing 8	CPAMD8	-3.79063	4.54535	-38.8618	2.94e-08	2.64e-07	9.86848	-13.8387	6.50413	6.36443	6.45343	2.64676	2.46965	2.83369
ENSG00000125753	7408	VASP	vasodilator stimulated phosphoprotein	VASP	1.3648	6.24553	38.8338	2.95e-08	2.65e-07	9.86377	2.57541	5.5462	5.53399	5.60919	6.92847	6.90894	6.94638
ENSG00000105357	79784	MYH14	myosin heavy chain 14	MYH14	-2.29296	5.84558	-38.8133	2.96e-08	2.65e-07	9.86032	-4.90062	6.94093	6.95534	7.07993	4.78721	4.64222	4.66787
ENSG00000173442	254102	EHBP1L1	EH domain binding protein 1 like 1	EHBP1L1	1.99007	7.06261	38.7902	2.97e-08	2.66e-07	9.85644	3.97255	6.0365	5.99909	6.16715	8.03807	8.06473	8.07013
ENSG00000086598	10959	TMED2	transmembrane p24 trafficking protein 2	TMED2	-1.09322	8.03949	-38.7842	2.97e-08	2.66e-07	9.85543	-2.1335	8.58297	8.58864	8.5867	7.48534	7.49469	7.49862
ENSG00000164877	79778	MICALL2	MICAL like 2	MICALL2	3.54682	3.74367	38.7723	2.98e-08	2.66e-07	9.85342	11.6869	1.87264	2.06115	1.977	5.52033	5.67106	5.35987
ENSG00000165029	19	ABCA1	ATP binding cassette subfamily A member 1	ABCA1	3.27298	4.60138	38.7635	2.98e-08	2.67e-07	9.85193	9.6664	2.96274	3.04581	2.88611	6.33236	6.06959	6.31165
ENSG00000148339	114789	SLC25A25	solute carrier family 25 member 25	SLC25A25	1.45104	5.33517	38.7277	3e-08	2.68e-07	9.84591	2.73405	4.56169	4.64393	4.62333	6.08655	6.06734	6.02818
ENSG00000230844	NA	ZNF674-AS1	ZNF674 antisense RNA 1 (head to head)	ZNF674-AS1	-1.76398	3.02233	-38.7083	3e-08	2.68e-07	9.84263	-3.39634	3.9215	3.86164	3.92981	2.21564	2.09828	2.10709
ENSG00000255857	NA	PXN-AS1	PXN antisense RNA 1	PXN-AS1	-1.86212	1.17738	-38.6987	3.01e-08	2.69e-07	9.84101	-3.63541	2.08677	2.1783	2.06026	0.307793	0.220866	0.210314
ENSG00000104081	90427	BMF	Bcl2 modifying factor	BMF	1.94086	5.35785	38.6892	3.01e-08	2.69e-07	9.83941	3.83935	4.39537	4.43782	4.32908	6.29321	6.40624	6.2854
ENSG00000167642	10653	SPINT2	serine peptidase inhibitor, Kunitz type 2	SPINT2	-1.63398	9.04665	-38.6476	3.03e-08	2.7e-07	9.83238	-3.10368	9.8683	9.88181	9.84082	8.18977	8.19705	8.30216
ENSG00000124795	7913	DEK	DEK proto-oncogene	DEK	1.43291	7.70637	38.6383	3.04e-08	2.7e-07	9.83082	2.6999	6.94284	7.01478	7.01213	8.42184	8.39287	8.45376
ENSG00000134086	7428	VHL	von Hippel-Lindau tumor suppressor	VHL	1.58296	8.44692	38.6201	3.04e-08	2.71e-07	9.82774	2.99584	7.67161	7.70125	7.59346	9.21769	9.27111	9.22641
ENSG00000083750	10325	RRAGB	Ras related GTP binding B	RRAGB	-1.63347	3.82865	-38.6066	3.05e-08	2.71e-07	9.82546	-3.10259	4.63156	4.68127	4.62333	2.96019	3.00016	3.07539
ENSG00000177504	51480	VCX2	variable charge X-linked 2	VCX2	-7.09665	-2.82141	-38.5884	3.06e-08	2.72e-07	9.82237	-136.869	1.11293	0.663407	0.404412	-6.35042	-6.25487	-6.50393
ENSG00000164294	493869	GPX8	glutathione peroxidase 8 (putative)	GPX8	3.64277	4.43543	38.5617	3.07e-08	2.73e-07	9.81786	12.4906	2.60961	2.4353	2.79722	6.2474	6.3138	6.20924
ENSG00000102100	7355	SLC35A2	solute carrier family 35 member A2	SLC35A2	-1.55971	6.14911	-38.5383	3.08e-08	2.73e-07	9.81389	-2.94794	6.94131	6.97716	6.86841	5.34176	5.39304	5.37297
ENSG00000169032	5604	MAP2K1	mitogen-activated protein kinase kinase 1	MAP2K1	1.8583	6.1042	38.5328	3.08e-08	2.73e-07	9.81295	3.62579	5.09159	5.25318	5.18039	7.01932	7.03357	7.04718
ENSG00000180530	8204	NRIP1	nuclear receptor interacting protein 1	NRIP1	2.78082	6.60217	38.5234	3.09e-08	2.73e-07	9.81136	6.87245	5.11617	5.35535	5.16376	8.05877	7.96483	7.95415
ENSG00000105711	6324	SCN1B	sodium voltage-gated channel beta subunit 1	SCN1B	-2.9393	1.41572	-38.5227	3.09e-08	2.73e-07	9.81125	-7.67041	2.8104	2.84275	3.00295	-0.0466381	0.048913	-0.164082
ENSG00000170035	10477	UBE2E3	ubiquitin conjugating enzyme E2 E3	UBE2E3	1.72726	6.26436	38.5149	3.09e-08	2.74e-07	9.80991	3.31099	5.32272	5.4491	5.43036	7.10606	7.15783	7.12006
ENSG00000175183	1466	CSRP2	cysteine and glycine rich protein 2	CSRP2	2.39565	5.00342	38.4923	3.1e-08	2.74e-07	9.80608	5.26215	3.78848	3.70588	3.92242	6.15564	6.22517	6.22292
ENSG00000151693	8853	ASAP2	ArfGAP with SH3 domain, ankyrin repeat and PH domain 2	ASAP2	1.3657	6.43096	38.492	3.1e-08	2.74e-07	9.80604	2.57702	5.72286	5.78024	5.7412	7.15279	7.08512	7.10351
ENSG00000072609	55743	CHFR	checkpoint with forkhead and ring finger domains	CHFR	-1.44711	4.76284	-38.491	3.1e-08	2.74e-07	9.80586	-2.72662	5.45279	5.49902	5.50738	3.99498	4.0409	4.08197
ENSG00000186106	157567	ANKRD46	ankyrin repeat domain 46	ANKRD46	-2.26482	4.10612	-38.4789	3.11e-08	2.74e-07	9.80382	-4.80594	5.22188	5.23977	5.25395	3.00052	3.0648	2.85582
ENSG00000146592	9586	CREB5	cAMP responsive element binding protein 5	CREB5	6.42065	1.79028	38.4786	3.11e-08	2.74e-07	9.80375	85.666	-1.08316	-1.66568	-1.51129	5.19019	4.89297	4.91866
ENSG00000166225	10818	FRS2	fibroblast growth factor receptor substrate 2	FRS2	-1.19328	5.13151	-38.4667	3.12e-08	2.74e-07	9.80174	-2.28672	5.71662	5.73929	5.72853	4.50523	4.55007	4.54932
ENSG00000170017	214	ALCAM	activated leukocyte cell adhesion molecule	ALCAM	1.37609	8.7407	38.4281	3.13e-08	2.76e-07	9.79517	2.59564	8.05259	8.05617	8.04919	9.41515	9.39042	9.48064
ENSG00000176978	29952	DPP7	dipeptidyl peptidase 7	DPP7	1.90736	4.48293	38.4133	3.14e-08	2.76e-07	9.79266	3.75121	3.55671	3.54065	3.49038	5.34872	5.4996	5.46149
ENSG00000179918	22928	SEPHS2	selenophosphate synthetase 2	SEPHS2	-1.54735	6.56918	-38.3949	3.15e-08	2.76e-07	9.78953	-2.9228	7.30159	7.39382	7.33316	5.83229	5.79872	5.75552
ENSG00000205268	5150	PDE7A	phosphodiesterase 7A	PDE7A	-1.58149	6.26241	-38.3937	3.15e-08	2.76e-07	9.78932	-2.99279	7.06396	7.06292	7.03261	5.52955	5.47688	5.40858
ENSG00000063245	29924	EPN1	epsin 1	EPN1	-1.42175	7.72211	-38.3745	3.16e-08	2.77e-07	9.78605	-2.6791	8.47295	8.40487	8.42115	6.98567	7.05276	6.99529
ENSG00000103353	56061	UBFD1	ubiquitin family domain containing 1	UBFD1	-1.45966	6.82597	-38.3656	3.16e-08	2.77e-07	9.78454	-2.75044	7.55309	7.59086	7.52346	6.10517	6.05034	6.13292
ENSG00000270885	91608	RASL10B	RAS like family 10 member B	RASL10B	1.85929	3.9924	38.3512	3.17e-08	2.77e-07	9.78209	3.62829	3.0447	3.06767	3.0759	5.01317	4.89551	4.85746
ENSG00000069020	375449	MAST4	microtubule associated serine/threonine kinase family member 4	MAST4	5.7351	2.91862	38.3504	3.17e-08	2.77e-07	9.78195	53.2644	0.0812276	-0.201014	0.272986	5.8847	5.56331	5.91049
ENSG00000143183	54499	TMCO1	transmembrane and coiled-coil domains 1	TMCO1	-1.36131	6.81006	-38.3446	3.17e-08	2.77e-07	9.78096	-2.56918	7.46944	7.53173	7.47097	6.14319	6.09635	6.14869
ENSG00000078668	7419	VDAC3	voltage dependent anion channel 3	VDAC3	-1.58917	7.10067	-38.3388	3.18e-08	2.77e-07	9.77997	-3.00876	7.87434	7.9249	7.88651	6.3524	6.32516	6.24069
ENSG00000102034	2000	ELF4	E74 like ETS transcription factor 4	ELF4	1.5718	6.30363	38.3244	3.18e-08	2.78e-07	9.77752	2.97275	5.55422	5.4574	5.54158	7.06677	7.07311	7.12872
ENSG00000088682	57017	COQ9	coenzyme Q9	COQ9	-1.32033	5.40962	-38.3112	3.19e-08	2.78e-07	9.77527	-2.49724	6.1036	6.05651	6.04926	4.77693	4.71739	4.75405
ENSG00000164307	51752	ERAP1	endoplasmic reticulum aminopeptidase 1	ERAP1	2.23271	5.22291	38.3068	3.19e-08	2.78e-07	9.77452	4.70016	4.15557	4.15297	4.01111	6.2887	6.31285	6.41623
ENSG00000170619	28991	COMMD5	COMM domain containing 5	COMMD5	-1.46486	4.65812	-38.2711	3.21e-08	2.79e-07	9.76842	-2.76036	5.39592	5.42305	5.35267	3.96812	3.92379	3.88516
ENSG00000101986	215	ABCD1	ATP binding cassette subfamily D member 1	ABCD1	-1.7287	4.42741	-38.2572	3.22e-08	2.8e-07	9.76606	-3.31429	5.36093	5.27025	5.2441	3.53375	3.61087	3.54456
ENSG00000275932	11072	DUSP14	dual specificity phosphatase 14	DUSP14	1.38411	5.26891	38.2511	3.22e-08	2.8e-07	9.76501	2.61012	4.54167	4.6041	4.5848	5.95365	5.99987	5.92939
ENSG00000124614	6204	RPS10	ribosomal protein S10	RPS10	-1.60847	9.12309	-38.2475	3.22e-08	2.8e-07	9.7644	-3.04929	9.88453	9.99067	9.90679	8.28069	8.34708	8.32881
ENSG00000070770	1459	CSNK2A2	casein kinase 2 alpha 2	CSNK2A2	-1.4435	5.51207	-38.2431	3.22e-08	2.8e-07	9.76365	-2.71979	6.22596	6.19404	6.28144	4.76267	4.78748	4.82081
ENSG00000028277	5452	POU2F2	POU class 2 homeobox 2	POU2F2	8.06444	1.97701	38.23	3.23e-08	2.8e-07	9.7614	267.693	-2.48171	-2.06161	-1.62232	6.03248	5.92099	6.0742
ENSG00000131979	2643	GCH1	GTP cyclohydrolase 1	GCH1	2.4654	4.11057	38.2276	3.23e-08	2.8e-07	9.761	5.52281	2.79695	2.84781	2.98886	5.42066	5.32398	5.28519
ENSG00000288455	8482	SEMA7A	semaphorin 7A (John Milton Hagen blood group)	SEMA7A	7.66833	4.18119	38.1531	3.27e-08	2.83e-07	9.74824	203.421	0.658773	-0.119714	0.502011	8.03982	8.05837	7.94786
ENSG00000187678	81848	SPRY4	sprouty RTK signaling antagonist 4	SPRY4	5.67799	1.70556	38.141	3.27e-08	2.83e-07	9.74617	51.1969	-0.811857	-1.18026	-1.40819	4.59283	4.48744	4.55338
ENSG00000168679	9122	SLC16A4	solute carrier family 16 member 4	SLC16A4	-3.08645	1.37569	-38.105	3.29e-08	2.85e-07	9.74	-8.49403	2.93844	2.86289	2.95542	-0.328051	-0.146343	-0.0281984
ENSG00000116237	23463	ICMT	isoprenylcysteine carboxyl methyltransferase	ICMT	1.10668	7.33413	38.1002	3.29e-08	2.85e-07	9.73917	2.1535	6.78827	6.78668	6.76742	7.89981	7.88588	7.87673
ENSG00000157404	3815	KIT	KIT proto-oncogene, receptor tyrosine kinase	KIT	-6.60683	4.65744	-38.0952	3.3e-08	2.85e-07	9.73831	-97.4664	7.98525	7.93579	7.96152	0.962464	1.43862	1.66098
ENSG00000178038	259173	ALS2CL	ALS2 C-terminal like	ALS2CL	4.74336	4.0642	38.0815	3.3e-08	2.85e-07	9.73595	26.7852	1.85975	1.69609	1.52173	6.5062	6.5798	6.22165
ENSG00000282092	10025	MED16	mediator complex subunit 16	MED16	9.28611	1.53487	38.0693	3.31e-08	2.85e-07	9.73387	624.308	-3.61921	-2.6091	-3.09625	6.21397	6.17741	6.1424
ENSG00000166289	79156	PLEKHF1	pleckstrin homology and FYVE domain containing 1	PLEKHF1	-1.83114	4.58639	-38.0229	3.33e-08	2.87e-07	9.72589	-3.55818	5.58878	5.45492	5.46217	3.63969	3.66846	3.7043
ENSG00000144036	23233	EXOC6B	exocyst complex component 6B	EXOC6B	1.49343	5.95749	38.0221	3.33e-08	2.87e-07	9.72575	2.81558	5.15228	5.25889	5.22116	6.68111	6.71614	6.71539
ENSG00000083307	79977	GRHL2	grainyhead like transcription factor 2	GRHL2	-1.30652	6.93408	-38.0219	3.33e-08	2.87e-07	9.72572	-2.47344	7.56678	7.58556	7.60967	6.27871	6.3176	6.24615
ENSG00000175324	27257	LSM1	LSM1 homolog, mRNA degradation associated	LSM1	-1.56985	5.42368	-38.0218	3.33e-08	2.87e-07	9.7257	-2.96874	6.22219	6.22452	6.1791	4.70283	4.62395	4.58949
ENSG00000155368	1622	DBI	diazepam binding inhibitor, acyl-CoA binding protein	DBI	-1.09063	7.66619	-37.9877	3.35e-08	2.88e-07	9.71983	-2.12967	8.22636	8.20055	8.2076	7.11986	7.12383	7.11892
ENSG00000118596	9194	SLC16A7	solute carrier family 16 member 7	SLC16A7	3.09252	3.19064	37.9775	3.36e-08	2.88e-07	9.71808	8.52982	1.60575	1.55465	1.77275	4.84002	4.61781	4.75287
ENSG00000276879	83982	IFI27L2	interferon alpha inducible protein 27 like 2	IFI27L2	1.61178	2.21066	37.9679	3.36e-08	2.88e-07	9.71643	3.05629	1.33498	1.45201	1.42731	3.00933	2.99543	3.04489
ENSG00000166224	8879	SGPL1	sphingosine-1-phosphate lyase 1	SGPL1	1.13207	6.58827	37.9548	3.37e-08	2.89e-07	9.71417	2.19173	6.0054	6.01998	6.04131	7.1622	7.16021	7.14049
ENSG00000100842	10278	EFS	embryonal Fyn-associated substrate	EFS	3.78064	4.67071	37.9494	3.37e-08	2.89e-07	9.71324	13.7432	2.90749	2.55774	2.87593	6.51821	6.61607	6.54881
ENSG00000094804	990	CDC6	cell division cycle 6	CDC6	1.57291	6.12024	37.9432	3.37e-08	2.89e-07	9.71218	2.97505	5.27136	5.34465	5.38533	6.9171	6.87554	6.92744
ENSG00000139263	121227	LRIG3	leucine rich repeats and immunoglobulin like domains 3	LRIG3	2.52574	4.42723	37.9407	3.37e-08	2.89e-07	9.71174	5.7587	3.22628	3.06333	3.20347	5.70723	5.77062	5.59245
ENSG00000119403	26147	PHF19	PHD finger protein 19	PHF19	1.93218	5.4391	37.9359	3.38e-08	2.89e-07	9.71092	3.81631	4.51521	4.50023	4.4036	6.3306	6.45098	6.43399
ENSG00000159164	9900	SV2A	synaptic vesicle glycoprotein 2A	SV2A	4.95585	3.86674	37.9098	3.39e-08	2.9e-07	9.7064	31.0355	1.68091	1.17428	1.31126	6.39966	6.30044	6.33389
ENSG00000147533	51125	GOLGA7	golgin A7	GOLGA7	-1.42957	6.24221	-37.8954	3.4e-08	2.9e-07	9.70392	-2.69366	6.93211	6.96411	6.97477	5.51647	5.58	5.48582
ENSG00000170006	201799	TMEM154	transmembrane protein 154	TMEM154	3.63786	3.60163	37.8799	3.41e-08	2.9e-07	9.70126	12.4482	1.59024	1.95256	1.80529	5.46216	5.35107	5.44845
ENSG00000122786	800	CALD1	caldesmon 1	CALD1	-1.11299	8.98781	-37.8697	3.41e-08	2.91e-07	9.69949	-2.16294	9.54654	9.54506	9.54131	8.4115	8.43377	8.44867
ENSG00000282379	113878	DTX2	deltex E3 ubiquitin ligase 2	DTX2	1.53841	6.79947	37.831	3.43e-08	2.92e-07	9.6928	2.90474	6.03871	5.97844	6.07366	7.52714	7.57553	7.60336
ENSG00000062282	84649	DGAT2	diacylglycerol O-acyltransferase 2	DGAT2	-3.28875	4.02224	-37.7817	3.46e-08	2.94e-07	9.68427	-9.77268	5.71752	5.67239	5.60996	2.23078	2.34876	2.55406
ENSG00000177426	7050	TGIF1	TGFB induced factor homeobox 1	TGIF1	1.17287	5.80247	37.7566	3.47e-08	2.95e-07	9.67992	2.2546	5.22314	5.18682	5.23815	6.39294	6.39641	6.37737
ENSG00000143156	29922	NME7	NME/NM23 family member 7	NME7	2.4484	3.55289	37.7403	3.48e-08	2.96e-07	9.6771	5.4581	2.20352	2.33792	2.44463	4.76657	4.76542	4.79928
ENSG00000152492	152137	CCDC50	coiled-coil domain containing 50	CCDC50	1.53414	6.20009	37.7353	3.48e-08	2.96e-07	9.67623	2.89615	5.46027	5.47059	5.36818	6.9725	6.98905	6.93992
ENSG00000181827	64864	RFX7	regulatory factor X7	RFX7	1.43769	5.4623	37.7151	3.49e-08	2.96e-07	9.67273	2.70887	4.76708	4.72595	4.73734	6.23431	6.13557	6.17357
ENSG00000213186	286827	TRIM59	tripartite motif containing 59	TRIM59	-3.11232	3.53265	-37.6991	3.5e-08	2.97e-07	9.66995	-8.64775	4.93768	5.14219	5.18658	1.89276	1.95945	2.07727
ENSG00000164465	285761	DCBLD1	discoidin, CUB and LCCL domain containing 1	DCBLD1	1.7969	5.74663	37.6841	3.51e-08	2.97e-07	9.66735	3.47473	4.91762	4.78915	4.83777	6.66482	6.68011	6.59031
ENSG00000063177	6141	RPL18	ribosomal protein L18	RPL18	-1.332	8.67682	-37.6679	3.52e-08	2.98e-07	9.66453	-2.51752	9.33822	9.37513	9.31512	7.9751	8.04183	8.01552
ENSG00000004777	115703	ARHGAP33	Rho GTPase activating protein 33	ARHGAP33	-3.46082	4.4703	-37.6299	3.54e-08	2.99e-07	9.65794	-11.0106	6.34628	6.06849	6.18736	2.66918	2.87699	2.67349
ENSG00000114853	92999	ZBTB47	zinc finger and BTB domain containing 47	ZBTB47	1.69619	2.86515	37.6265	3.54e-08	2.99e-07	9.65734	3.24045	2.04185	2.06115	1.94815	3.665	3.72955	3.74518
ENSG00000160183	64699	TMPRSS3	transmembrane serine protease 3	TMPRSS3	-3.22938	2.38934	-37.6226	3.54e-08	2.99e-07	9.65666	-9.37862	4.05745	4.11358	3.84104	0.683004	0.778555	0.86239
ENSG00000156103	4325	MMP16	matrix metallopeptidase 16	MMP16	1.55735	3.54947	37.617	3.55e-08	2.99e-07	9.65569	2.94313	2.8104	2.7156	2.7864	4.37153	4.32162	4.2913
ENSG00000120963	51123	ZNF706	zinc finger protein 706	ZNF706	-1.66399	5.83812	-37.6067	3.55e-08	3e-07	9.65391	-3.16893	6.6261	6.69205	6.6922	4.93787	5.02648	5.05401
ENSG00000131725	54521	WDR44	WD repeat domain 44	WDR44	1.26605	5.28363	37.5989	3.56e-08	3e-07	9.65254	2.40501	4.66156	4.66846	4.62181	5.90962	5.89075	5.9496
ENSG00000150556	130576	LYPD6B	LY6/PLAUR domain containing 6B	LYPD6B	3.47443	1.74581	37.5966	3.56e-08	3e-07	9.65215	11.115	-0.10825	0.133405	0.000613585	3.59356	3.52813	3.32738
ENSG00000151748	60485	SAV1	salvador family WW domain containing protein 1	SAV1	2.07454	6.504	37.5924	3.56e-08	3e-07	9.65141	4.2121	5.48145	5.41796	5.50077	7.52274	7.46249	7.63857
ENSG00000254004	339324	ZNF260	zinc finger protein 260	ZNF260	-2.52543	5.9734	-37.5626	3.58e-08	3.01e-07	9.64622	-5.75747	7.17179	7.24037	7.29619	4.83011	4.69277	4.60916
ENSG00000170542	5272	SERPINB9	serpin family B member 9	SERPINB9	5.57113	1.91631	37.5502	3.58e-08	3.01e-07	9.64406	47.542	-1.18625	-0.581618	-0.839908	4.73106	4.69423	4.68032
ENSG00000167767	144501	KRT80	keratin 80	KRT80	1.66497	6.95992	37.5423	3.59e-08	3.01e-07	9.64268	3.17107	6.14334	6.05213	6.18684	7.78921	7.81502	7.77299
ENSG00000170275	10491	CRTAP	cartilage associated protein	CRTAP	-1.41411	7.2179	-37.5283	3.6e-08	3.01e-07	9.64024	-2.66494	7.88292	7.94083	7.9511	6.4878	6.49018	6.55457
ENSG00000169213	5865	RAB3B	RAB3B, member RAS oncogene family	RAB3B	5.55753	4.47108	37.5228	3.6e-08	3.01e-07	9.63928	47.0958	1.40759	1.95256	1.71682	7.27951	7.10447	7.36557
ENSG00000162302	8986	RPS6KA4	ribosomal protein S6 kinase A4	RPS6KA4	1.95043	6.44166	37.5222	3.6e-08	3.01e-07	9.63919	3.8649	5.51265	5.49419	5.39248	7.45381	7.45475	7.34205
ENSG00000162458	54751	FBLIM1	filamin binding LIM protein 1	FBLIM1	1.65626	6.89248	37.5105	3.61e-08	3.02e-07	9.63714	3.15197	6.10086	5.98307	6.10914	7.71727	7.7332	7.71137
ENSG00000085662	231	AKR1B1	aldo-keto reductase family 1 member B	AKR1B1	1.27863	7.10363	37.5036	3.61e-08	3.02e-07	9.63593	2.42608	6.46374	6.4956	6.43362	7.71508	7.76776	7.746
ENSG00000139629	11226	GALNT6	polypeptide N-acetylgalactosaminyltransferase 6	GALNT6	2.57906	4.42324	37.4849	3.62e-08	3.02e-07	9.63267	5.97549	3.09503	3.20813	3.09796	5.59831	5.71272	5.82727
ENSG00000105991	3198	HOXA1	homeobox A1	HOXA1	3.33394	2.18734	37.4829	3.62e-08	3.02e-07	9.63232	10.0836	0.433899	0.404707	0.722512	3.85537	3.87055	3.83703
ENSG00000259112	100532726	NDUFC2-KCTD14	NDUFC2-KCTD14 readthrough	NDUFC2-KCTD14	5.92782	2.11193	37.4816	3.62e-08	3.02e-07	9.6321	60.8769	-0.825857	-0.548146	-1.18194	5.03054	5.04053	5.15645
ENSG00000174136	285704	RGMB	repulsive guidance molecule BMP co-receptor b	RGMB	1.47502	5.05283	37.4488	3.64e-08	3.04e-07	9.62637	2.77988	4.37061	4.27072	4.30463	5.763	5.78918	5.81884
ENSG00000158806	10361	NPM2	nucleophosmin/nucleoplasmin 2	NPM2	4.61094	-0.109075	37.4184	3.66e-08	3.05e-07	9.62105	24.4361	-2.48171	-2.40265	-2.35928	2.25321	1.93001	2.40597
ENSG00000133083	9201	DCLK1	doublecortin like kinase 1	DCLK1	5.82691	1.42289	37.4034	3.67e-08	3.05e-07	9.61843	56.7643	-1.54882	-1.18026	-1.74261	4.4801	4.33852	4.19043
ENSG00000101955	8406	SRPX	sushi repeat containing protein X-linked	SRPX	3.13241	3.89747	37.3832	3.68e-08	3.06e-07	9.61489	8.76901	2.25362	2.49459	2.24558	5.41652	5.41269	5.56182
ENSG00000119969	3070	HELLS	helicase, lymphoid specific	HELLS	1.24111	5.02834	37.3595	3.69e-08	3.07e-07	9.61073	2.36381	4.37514	4.44284	4.40537	5.66465	5.63273	5.6493
ENSG00000124299	5184	PEPD	peptidase D	PEPD	-1.50549	5.79566	-37.355	3.69e-08	3.07e-07	9.60995	-2.8392	6.52977	6.59227	6.52316	5.01536	5.01601	5.09737
ENSG00000007255	79090	TRAPPC6A	trafficking protein particle complex subunit 6A	TRAPPC6A	-2.20033	3.43167	-37.3357	3.7e-08	3.08e-07	9.60657	-4.59584	4.54368	4.51144	4.54038	2.208	2.39259	2.39392
ENSG00000054148	29085	PHPT1	phosphohistidine phosphatase 1	PHPT1	1.62618	4.53329	37.3311	3.71e-08	3.08e-07	9.60575	3.08695	3.70452	3.7579	3.69817	5.37793	5.38583	5.27538
ENSG00000118922	11278	KLF12	Kruppel like factor 12	KLF12	1.61153	4.638	37.3164	3.72e-08	3.08e-07	9.60319	3.05575	3.79864	3.84401	3.85406	5.51415	5.39663	5.42051
ENSG00000102931	23568	ARL2BP	ADP ribosylation factor like GTPase 2 binding protein	ARL2BP	-1.37101	5.8202	-37.3028	3.72e-08	3.09e-07	9.60079	-2.58651	6.46852	6.51004	6.53856	5.16084	5.14868	5.09459
ENSG00000087008	8310	ACOX3	acyl-CoA oxidase 3, pristanoyl	ACOX3	-1.45594	3.81377	-37.2938	3.73e-08	3.09e-07	9.59921	-2.74335	4.53358	4.51939	4.57224	3.03545	3.1353	3.08666
ENSG00000070404	10272	FSTL3	follistatin like 3	FSTL3	2.09261	5.99905	37.2889	3.73e-08	3.09e-07	9.59836	4.26518	5.06799	4.88337	4.90688	7.04069	7.06269	7.03268
ENSG00000119335	6418	SET	SET nuclear proto-oncogene	SET	1.31438	9.62528	37.2885	3.73e-08	3.09e-07	9.59829	2.48696	8.92715	8.98116	8.99596	10.2938	10.3014	10.2522
ENSG00000182197	2131	EXT1	exostosin glycosyltransferase 1	EXT1	1.52608	6.70943	37.2737	3.74e-08	3.09e-07	9.59568	2.88003	5.95406	5.9452	5.93993	7.42509	7.44958	7.54277
ENSG00000132286	26515	TIMM10B	translocase of inner mitochondrial membrane 10B	TIMM10B	-1.08179	5.06522	-37.2692	3.74e-08	3.09e-07	9.5949	-2.11667	5.59947	5.61044	5.60842	4.5284	4.50751	4.53704
ENSG00000206538	389136	VGLL3	vestigial like family member 3	VGLL3	2.20518	5.06981	37.2638	3.75e-08	3.09e-07	9.59395	4.61132	3.89016	3.93006	4.08145	6.17339	6.13073	6.2131
ENSG00000149970	22866	CNKSR2	connector enhancer of kinase suppressor of Ras 2	CNKSR2	3.77981	3.47337	37.2359	3.76e-08	3.1e-07	9.58904	13.7352	1.37174	1.65046	1.72819	5.29389	5.34458	5.45135
ENSG00000092445	7301	TYRO3	TYRO3 protein tyrosine kinase	TYRO3	1.43608	5.75933	37.2335	3.76e-08	3.1e-07	9.58862	2.70585	5.03112	5.03642	5.05632	6.43033	6.46559	6.53619
ENSG00000179163	2517	FUCA1	alpha-L-fucosidase 1	FUCA1	1.5145	4.9582	37.1893	3.79e-08	3.12e-07	9.58083	2.857	4.16346	4.22476	4.21462	5.67852	5.77545	5.69236
ENSG00000134198	10100	TSPAN2	tetraspanin 2	TSPAN2	5.32019	3.06727	37.1792	3.8e-08	3.12e-07	9.57907	39.9517	0.688216	0.260317	0.272986	5.6222	5.64411	5.91577
ENSG00000176973	23625	FAM89B	family with sequence similarity 89 member B	FAM89B	1.26076	5.94263	37.1596	3.81e-08	3.13e-07	9.57561	2.39621	5.32389	5.33747	5.27541	6.55365	6.59903	6.56636
ENSG00000075142	6717	SRI	sorcin	SRI	1.37352	6.89967	37.1164	3.83e-08	3.15e-07	9.56799	2.59103	6.16313	6.23422	6.24137	7.58226	7.61463	7.56241
ENSG00000139428	326625	MMAB	metabolism of cobalamin associated B	MMAB	-1.4163	4.55173	-37.1094	3.84e-08	3.15e-07	9.56676	-2.66901	5.25792	5.22233	5.29941	3.87479	3.85496	3.80099
ENSG00000004864	10165	SLC25A13	solute carrier family 25 member 13	SLC25A13	1.2049	6.24541	37.0963	3.85e-08	3.15e-07	9.56444	2.30521	5.65272	5.66236	5.61379	6.87283	6.84333	6.8274
ENSG00000145476	285440	CYP4V2	cytochrome P450 family 4 subfamily V member 2	CYP4V2	3.50856	2.28285	37.0742	3.86e-08	3.16e-07	9.56054	11.3811	0.39871	0.510641	0.676342	4.0727	4.14281	3.89588
ENSG00000197461	5154	PDGFA	platelet derived growth factor subunit A	PDGFA	2.558	5.78985	37.062	3.87e-08	3.17e-07	9.55839	5.88892	4.55171	4.51144	4.46938	7.15005	7.13194	6.92456
ENSG00000176788	10409	BASP1	brain abundant membrane attached signal protein 1	BASP1	1.28622	7.20589	37.0426	3.88e-08	3.17e-07	9.55496	2.43888	6.56641	6.54006	6.58186	7.80574	7.86966	7.87158
ENSG00000106608	55665	URGCP	upregulator of cell proliferation	URGCP	1.33989	5.99491	37.0399	3.88e-08	3.17e-07	9.55449	2.53131	5.35861	5.34267	5.2736	6.6834	6.65586	6.65529
ENSG00000166313	322	APBB1	amyloid beta precursor protein binding family B member 1	APBB1	1.34122	5.21282	37.0323	3.88e-08	3.17e-07	9.55314	2.53365	4.5716	4.50984	4.5452	5.84095	5.90469	5.90466
ENSG00000146555	221935	SDK1	sidekick cell adhesion molecule 1	SDK1	4.41291	4.54418	36.9926	3.91e-08	3.19e-07	9.54611	21.3019	2.48092	2.28665	2.24558	6.81182	6.51971	6.92037
ENSG00000104412	9694	EMC2	ER membrane protein complex subunit 2	EMC2	-2.11151	5.29246	-36.9765	3.92e-08	3.2e-07	9.54326	-4.32144	6.31831	6.35068	6.37565	4.2467	4.13207	4.33133
ENSG00000253293	3206	HOXA10	homeobox A10	HOXA10	3.37125	3.47696	36.9629	3.93e-08	3.2e-07	9.54084	10.3478	1.91061	1.86539	1.59801	5.08645	5.2061	5.19521
ENSG00000141384	6875	TAF4B	TATA-box binding protein associated factor 4b	TAF4B	-2.12585	4.2025	-36.952	3.93e-08	3.2e-07	9.53892	-4.3646	5.275	5.28712	5.23417	3.05685	3.10927	3.25262
ENSG00000122591	84668	FAM126A	family with sequence similarity 126 member A	FAM126A	1.75271	6.18552	36.9502	3.93e-08	3.2e-07	9.5386	3.36992	5.3344	5.22038	5.37272	7.07519	7.0556	7.05485
ENSG00000121039	157506	RDH10	retinol dehydrogenase 10	RDH10	-1.59974	5.42956	-36.9437	3.94e-08	3.21e-07	9.53745	-3.0309	6.19104	6.22938	6.26789	4.65169	4.56451	4.67286
ENSG00000115738	3398	ID2	inhibitor of DNA binding 2	ID2	-4.11955	3.21817	-36.9317	3.95e-08	3.21e-07	9.53532	-17.3824	5.37458	5.31022	5.14904	1.05046	1.38176	1.04296
ENSG00000124222	8675	STX16	syntaxin 16	STX16	-1.26938	7.60094	-36.926	3.95e-08	3.21e-07	9.53431	-2.41057	8.24965	8.23437	8.22288	6.96135	7.00805	6.92937
ENSG00000169783	84894	LINGO1	leucine rich repeat and Ig domain containing 1	LINGO1	-4.84492	2.22754	-36.9224	3.95e-08	3.21e-07	9.53367	-28.7386	4.76363	4.55697	4.6294	-0.467776	0.0119188	-0.128892
ENSG00000107105	1993	ELAVL2	ELAV like RNA binding protein 2	ELAVL2	2.18822	5.4443	36.9097	3.96e-08	3.21e-07	9.53141	4.55744	4.27924	4.29687	4.47445	6.5461	6.5193	6.54982
ENSG00000143569	9898	UBAP2L	ubiquitin associated protein 2 like	UBAP2L	-1.27572	8.21903	-36.9026	3.96e-08	3.21e-07	9.53016	-2.42119	8.86395	8.85454	8.85216	7.58907	7.61867	7.53576
ENSG00000285022	9258	MFHAS1	multifunctional ROCO family signaling regulator 1	MFHAS1	1.89102	6.10286	36.8827	3.98e-08	3.22e-07	9.52662	3.70898	5.06939	5.2233	5.17936	7.0833	7.00149	7.06034
ENSG00000241878	23761	PISD	phosphatidylserine decarboxylase	PISD	2.27024	4.59283	36.8654	3.99e-08	3.23e-07	9.52355	4.82404	3.54871	3.35757	3.46684	5.79009	5.66437	5.72939
ENSG00000171208	81831	NETO2	neuropilin and tolloid like 2	NETO2	1.95186	6.25727	36.8235	4.01e-08	3.25e-07	9.51609	3.86873	5.25423	5.21255	5.37723	7.19128	7.26857	7.23975
ENSG00000164587	6208	RPS14	ribosomal protein S14	RPS14	-1.99614	9.45791	-36.814	4.02e-08	3.25e-07	9.5144	-3.9893	10.4039	10.5037	10.4604	8.37073	8.47332	8.53546
ENSG00000116871	55700	MAP7D1	MAP7 domain containing 1	MAP7D1	1.41393	7.54445	36.809	4.02e-08	3.25e-07	9.51351	2.66461	6.89747	6.79784	6.81714	8.23742	8.2489	8.26792
ENSG00000130779	6249	CLIP1	CAP-Gly domain containing linker protein 1	CLIP1	-1.53946	6.8881	-36.8042	4.03e-08	3.25e-07	9.51267	-2.90685	7.6162	7.65273	7.70456	6.07663	6.10845	6.17004
ENSG00000133059	25778	DSTYK	dual serine/threonine and tyrosine protein kinase	DSTYK	-1.45826	5.85809	-36.8022	4.03e-08	3.25e-07	9.5123	-2.74777	6.58511	6.56371	6.61284	5.18631	5.08108	5.11949
ENSG00000168701	29100	TMEM208	transmembrane protein 208	TMEM208	-1.75376	4.8279	-36.7885	4.04e-08	3.25e-07	9.50986	-3.37237	5.72464	5.77361	5.61609	3.94764	3.95093	3.95447
ENSG00000089006	27131	SNX5	sorting nexin 5	SNX5	-1.281	6.55859	-36.7884	4.04e-08	3.25e-07	9.50984	-2.43007	7.16657	7.19018	7.24051	5.89365	5.93279	5.92783
ENSG00000284468	29957	SLC25A24	solute carrier family 25 member 24	SLC25A24	1.75725	7.22724	36.7339	4.07e-08	3.28e-07	9.50013	3.38053	6.27348	6.39717	6.3752	8.15855	8.06755	8.0915
ENSG00000283852	55973	BCAP29	B cell receptor associated protein 29	BCAP29	1.40664	5.95096	36.7087	4.09e-08	3.29e-07	9.49564	2.65119	5.20288	5.26174	5.27831	6.6897	6.61453	6.65862
ENSG00000243279	11230	PRAF2	PRA1 domain family member 2	PRAF2	-1.34822	5.26495	-36.7039	4.09e-08	3.29e-07	9.49478	-2.54598	5.98256	5.92618	5.90844	4.56172	4.62395	4.58684
ENSG00000171148	10474	TADA3	transcriptional adaptor 3	TADA3	1.89746	8.08965	36.7023	4.09e-08	3.29e-07	9.49448	3.72558	7.21099	7.04815	7.16363	9.00779	9.03043	9.07694
ENSG00000187109	4673	NAP1L1	nucleosome assembly protein 1 like 1	NAP1L1	-1.27006	9.20751	-36.6709	4.11e-08	3.3e-07	9.48889	-2.41171	9.79972	9.85138	9.87651	8.56737	8.55856	8.59151
ENSG00000149782	5331	PLCB3	phospholipase C beta 3	PLCB3	1.68107	6.90853	36.6697	4.11e-08	3.3e-07	9.48867	3.20665	6.12057	5.98134	6.10206	7.74143	7.75487	7.75088
ENSG00000061273	51564	HDAC7	histone deacetylase 7	HDAC7	1.94258	6.14564	36.6561	4.12e-08	3.3e-07	9.48624	3.84394	5.26526	5.09507	5.16271	7.11425	7.15704	7.0795
ENSG00000277401	7082	TJP1	tight junction protein 1	TJP1	1.86103	6.5065	36.6554	4.12e-08	3.3e-07	9.48612	3.63266	5.49192	5.62378	5.61226	7.47185	7.3796	7.4596
ENSG00000102362	94121	SYTL4	synaptotagmin like 4	SYTL4	5.12592	2.79964	36.6541	4.12e-08	3.3e-07	9.48587	34.9185	0.39871	-0.0807195	0.392039	5.28212	5.36306	5.44261
ENSG00000171206	81603	TRIM8	tripartite motif containing 8	TRIM8	2.22403	5.92956	36.6498	4.12e-08	3.3e-07	9.48511	4.67197	4.93307	4.78784	4.73171	7.01713	7.09151	7.01607
ENSG00000103365	23062	GGA2	golgi associated, gamma adaptin ear containing, ARF binding protein 2	GGA2	-1.21234	6.68222	-36.6283	4.14e-08	3.31e-07	9.48126	-2.31713	7.31285	7.2621	7.29021	6.06717	6.10625	6.05473
ENSG00000112855	23438	HARS2	histidyl-tRNA synthetase 2, mitochondrial	HARS2	-1.69072	5.95853	-36.609	4.15e-08	3.32e-07	9.47781	-3.22817	6.77074	6.81021	6.83071	5.15688	5.15081	5.03183
ENSG00000223367	6222	RPS18	ribosomal protein S18	RPS18	-1.95951	10.1005	-36.5967	4.16e-08	3.32e-07	9.47561	-3.88929	11.0405	11.1439	11.0563	9.04669	9.11422	9.2013
ENSG00000171055	9637	FEZ2	fasciculation and elongation protein zeta 2	FEZ2	1.56776	5.33073	36.595	4.16e-08	3.32e-07	9.4753	2.96444	4.52748	4.60858	4.50449	6.08499	6.09855	6.16029
ENSG00000197016	388566	ZNF470	zinc finger protein 470	ZNF470	-8.79825	0.267466	-36.5924	4.16e-08	3.32e-07	9.47484	-445.181	4.59511	4.7232	4.68146	-4.02849	-4.66991	-3.69658
ENSG00000156273	571	BACH1	BTB domain and CNC homolog 1	BACH1	1.96092	6.62223	36.5871	4.17e-08	3.32e-07	9.47389	3.8931	5.65738	5.66953	5.5984	7.59274	7.52043	7.6949
ENSG00000136352	7080	NKX2-1	NK2 homeobox 1	NKX2-1	7.70721	-0.0805973	36.5693	4.18e-08	3.33e-07	9.4707	208.978	-4.35618	-3.50218	-3.94424	3.74893	3.87313	3.69697
ENSG00000077150	4791	NFKB2	nuclear factor kappa B subunit 2	NFKB2	1.29186	6.08644	36.5353	4.2e-08	3.34e-07	9.46461	2.44844	5.46984	5.45741	5.39427	6.75008	6.73648	6.71054
ENSG00000163161	2071	ERCC3	ERCC excision repair 3, TFIIH core complex helicase subunit	ERCC3	1.36774	6.26173	36.5318	4.2e-08	3.34e-07	9.46397	2.58065	5.58095	5.54883	5.60381	6.92207	6.99647	6.91826
ENSG00000137821	54839	LRRC49	leucine rich repeat containing 49	LRRC49	2.49674	2.89525	36.5167	4.21e-08	3.35e-07	9.46125	5.64407	1.75235	1.52967	1.65864	4.07059	4.1577	4.20257
ENSG00000103199	26048	ZNF500	zinc finger protein 500	ZNF500	-1.35303	3.9137	-36.487	4.23e-08	3.36e-07	9.45592	-2.55447	4.63534	4.56621	4.56909	3.20225	3.26673	3.24258
ENSG00000128294	8459	TPST2	tyrosylprotein sulfotransferase 2	TPST2	1.68057	3.77091	36.4835	4.24e-08	3.36e-07	9.4553	3.20555	2.84349	2.96426	2.98413	4.61031	4.61935	4.60394
ENSG00000109118	57649	PHF12	PHD finger protein 12	PHF12	1.51545	5.913	36.4783	4.24e-08	3.36e-07	9.45436	2.85888	5.16804	5.08974	5.20804	6.69141	6.67384	6.64693
ENSG00000288401	2017	CTTN	cortactin	CTTN	1.32902	8.08945	36.4424	4.26e-08	3.38e-07	9.4479	2.51232	7.46653	7.40546	7.40282	8.76345	8.78126	8.71716
ENSG00000101935	9949	AMMECR1	AMMECR nuclear protein 1	AMMECR1	1.62414	5.02946	36.4306	4.27e-08	3.38e-07	9.44579	3.08259	4.16084	4.29502	4.19633	5.85201	5.8176	5.85499
ENSG00000109854	10553	HTATIP2	HIV-1 Tat interactive protein 2	HTATIP2	1.17881	5.5348	36.4085	4.29e-08	3.39e-07	9.4418	2.2639	4.91451	4.97413	4.94754	6.10568	6.13718	6.12974
ENSG00000145349	817	CAMK2D	calcium/calmodulin dependent protein kinase II delta	CAMK2D	-1.30171	4.98816	-36.3907	4.3e-08	3.4e-07	9.43859	-2.46521	5.63298	5.65733	5.62675	4.30511	4.31972	4.38709
ENSG00000230453	441459	ANKRD18B	ankyrin repeat domain 18B	ANKRD18B	6.67321	0.929524	36.383	4.3e-08	3.4e-07	9.43721	102.055	-1.98732	-2.56516	-2.66876	4.28745	4.1641	4.34684
ENSG00000196754	6273	S100A2	S100 calcium binding protein A2	S100A2	2.42167	8.44041	36.3767	4.31e-08	3.4e-07	9.43608	5.35789	7.17829	7.35968	7.15076	9.65799	9.70285	9.59289
ENSG00000112182	60468	BACH2	BTB domain and CNC homolog 2	BACH2	2.03618	4.0417	36.3735	4.31e-08	3.4e-07	9.43549	4.10159	3.10598	3.01914	2.94572	5.10337	4.9889	5.08712
ENSG00000198753	5365	PLXNB3	plexin B3	PLXNB3	-3.20913	3.77678	-36.3645	4.32e-08	3.4e-07	9.43387	-9.24795	5.42573	5.40942	5.30889	2.26797	2.26477	1.98391
ENSG00000156675	80223	RAB11FIP1	RAB11 family interacting protein 1	RAB11FIP1	-2.26055	7.17084	-36.3621	4.32e-08	3.4e-07	9.43345	-4.79174	8.33433	8.31303	8.25598	6.09485	5.91537	6.11147
ENSG00000205084	79583	TMEM231	transmembrane protein 231	TMEM231	-3.3603	3.73205	-36.3605	4.32e-08	3.4e-07	9.43316	-10.2695	5.3881	5.48122	5.36728	2.24577	1.91004	1.99989
ENSG00000073849	6480	ST6GAL1	ST6 beta-galactoside alpha-2,6-sialyltransferase 1	ST6GAL1	3.25531	4.86724	36.3406	4.33e-08	3.41e-07	9.42957	9.54872	3.10052	3.22118	3.39704	6.42936	6.44907	6.60625
ENSG00000157617	25966	C2CD2	C2 calcium dependent domain containing 2	C2CD2	1.4018	5.24532	36.3163	4.35e-08	3.42e-07	9.42518	2.64231	4.57751	4.56621	4.48955	5.97685	5.92099	5.94082
ENSG00000176678	2300	FOXL1	forkhead box L1	FOXL1	5.59925	1.46126	36.3155	4.35e-08	3.42e-07	9.42503	48.4776	-1.69321	-1.10008	-1.22178	4.23172	4.31594	4.235
ENSG00000083454	5026	P2RX5	purinergic receptor P2X 5	P2RX5	2.38755	3.46396	36.2842	4.37e-08	3.43e-07	9.41938	5.23266	2.3898	2.26791	2.15285	4.61368	4.68006	4.67947
ENSG00000104218	79848	CSPP1	centrosome and spindle pole associated protein 1	CSPP1	-1.73052	4.55669	-36.2789	4.38e-08	3.43e-07	9.41841	-3.31847	5.35291	5.41881	5.49413	3.70622	3.72098	3.64708
ENSG00000146674	3486	IGFBP3	insulin like growth factor binding protein 3	IGFBP3	3.58469	4.35497	36.2595	4.39e-08	3.44e-07	9.41492	11.9977	2.58634	2.57005	2.53149	6.07138	6.00046	6.37009
ENSG00000115828	25797	QPCT	glutaminyl-peptide cyclotransferase	QPCT	1.68775	3.4967	36.2532	4.39e-08	3.44e-07	9.41378	3.22153	2.68457	2.61824	2.65567	4.38852	4.25985	4.37335
ENSG00000169410	5780	PTPN9	protein tyrosine phosphatase non-receptor type 9	PTPN9	1.38307	5.78397	36.2508	4.4e-08	3.44e-07	9.41335	2.60822	5.13901	5.10356	5.03475	6.47673	6.46345	6.48635
ENSG00000079931	26002	MOXD1	monooxygenase DBH like 1	MOXD1	2.46776	4.0693	36.2448	4.4e-08	3.44e-07	9.41225	5.53184	2.95064	2.79112	2.76449	5.24064	5.2731	5.3958
ENSG00000168386	11259	FILIP1L	filamin A interacting protein 1 like	FILIP1L	5.37989	2.95879	36.2352	4.41e-08	3.44e-07	9.41052	41.6397	0.0361397	0.166195	0.604192	5.57551	5.70187	5.66881
ENSG00000089356	5349	FXYD3	FXYD domain containing ion transport regulator 3	FXYD3	-4.31663	4.99988	-36.234	4.41e-08	3.44e-07	9.41031	-19.9266	7.14317	7.18144	7.14996	2.69671	2.70803	3.11995
ENSG00000214357	54492	NEURL1B	neuralized E3 ubiquitin protein ligase 1B	NEURL1B	1.39142	5.90965	36.2269	4.41e-08	3.44e-07	9.40901	2.62337	5.18233	5.2484	5.21108	6.62597	6.63521	6.55491
ENSG00000005194	57019	CIAPIN1	cytokine induced apoptosis inhibitor 1	CIAPIN1	-1.17193	5.667	-36.225	4.41e-08	3.44e-07	9.40867	-2.25313	6.26251	6.27096	6.22543	5.1085	5.06537	5.06924
ENSG00000196172	148213	ZNF681	zinc finger protein 681	ZNF681	-2.92406	3.45114	-36.1958	4.43e-08	3.45e-07	9.40339	-7.58977	4.87665	4.96601	4.89685	2.00273	2.13315	1.83146
ENSG00000087095	51701	NLK	nemo like kinase	NLK	1.6889	5.10918	36.1942	4.44e-08	3.45e-07	9.40309	3.2241	4.25485	4.19727	4.34208	5.95991	5.97785	5.92312
ENSG00000169641	7798	LUZP1	leucine zipper protein 1	LUZP1	1.50618	7.02622	36.1918	4.44e-08	3.45e-07	9.40266	2.84057	6.29038	6.25675	6.27226	7.81	7.70776	7.82018
ENSG00000135093	84749	USP30	ubiquitin specific peptidase 30	USP30	-1.28487	4.0663	-36.1907	4.44e-08	3.45e-07	9.40246	-2.4366	4.70181	4.75318	4.6712	3.43585	3.40156	3.43418
ENSG00000074054	23332	CLASP1	cytoplasmic linker associated protein 1	CLASP1	1.16976	6.54892	36.166	4.46e-08	3.47e-07	9.39799	2.24974	5.9495	5.94873	5.99387	7.15923	7.12004	7.12212
ENSG00000147789	7553	ZNF7	zinc finger protein 7	ZNF7	-2.15687	4.61913	-36.1592	4.46e-08	3.47e-07	9.39674	-4.45946	5.65085	5.65444	5.78741	3.4521	3.59844	3.57155
ENSG00000165156	11244	ZHX1	zinc fingers and homeoboxes 1	ZHX1	-1.69609	6.68251	-36.1574	4.46e-08	3.47e-07	9.39642	-3.24022	7.51658	7.51499	7.5601	5.91006	5.83209	5.76125
ENSG00000169855	6091	ROBO1	roundabout guidance receptor 1	ROBO1	1.45677	5.71764	36.1475	4.47e-08	3.47e-07	9.39462	2.74494	4.96199	5.01633	4.98945	6.4385	6.39596	6.50362
ENSG00000137814	55142	HAUS2	HAUS augmin like complex subunit 2	HAUS2	1.52012	5.51398	36.1331	4.48e-08	3.47e-07	9.39202	2.86816	4.78933	4.68127	4.79114	6.25298	6.27968	6.28947
ENSG00000155918	154064	RAET1L	retinoic acid early transcript 1L	RAET1L	6.89227	1.02832	36.079	4.52e-08	3.5e-07	9.38219	118.79	-2.63838	-2.64756	-1.96751	4.41362	4.47164	4.5381
ENSG00000124313	23096	IQSEC2	IQ motif and Sec7 domain ArfGEF 2	IQSEC2	-1.92616	3.29556	-36.0489	4.54e-08	3.52e-07	9.37671	-3.80042	4.29128	4.24601	4.23865	2.29704	2.26477	2.43565
ENSG00000109686	152503	SH3D19	SH3 domain containing 19	SH3D19	1.65	5.32736	36.0485	4.54e-08	3.52e-07	9.37664	3.13833	4.47777	4.48893	4.54038	6.16158	6.08024	6.21524
ENSG00000014138	23649	POLA2	DNA polymerase alpha 2, accessory subunit	POLA2	1.28642	5.99328	36.0403	4.55e-08	3.52e-07	9.37514	2.43922	5.35061	5.3589	5.34069	6.62453	6.68673	6.59821
ENSG00000177954	6232	RPS27	ribosomal protein S27	RPS27	-1.80347	9.58462	-36.0025	4.57e-08	3.54e-07	9.36826	-3.49058	10.4745	10.5505	10.434	8.62	8.68145	8.74722
ENSG00000117362	51107	APH1A	aph-1 homolog A, gamma-secretase subunit	APH1A	-1.05498	7.97434	-35.9869	4.59e-08	3.54e-07	9.36541	-2.07769	8.51065	8.51328	8.48155	7.44856	7.4409	7.45108
ENSG00000234284	345462	ZNF879	zinc finger protein 879	ZNF879	-4.85875	0.988717	-35.9806	4.59e-08	3.54e-07	9.36426	-29.0155	3.5607	3.34689	3.3467	-1.70656	-1.39689	-1.21853
ENSG00000141232	10140	TOB1	transducer of ERBB2, 1	TOB1	-1.47699	6.39324	-35.977	4.59e-08	3.54e-07	9.36361	-2.78367	7.14383	7.11921	7.13217	5.59466	5.71775	5.65184
ENSG00000147454	51312	SLC25A37	solute carrier family 25 member 37	SLC25A37	2.12929	5.42434	35.975	4.59e-08	3.54e-07	9.36324	4.37501	4.33382	4.31708	4.42818	6.48464	6.58217	6.40014
ENSG00000125868	11034	DSTN	destrin, actin depolymerizing factor	DSTN	-1.67449	7.98572	-35.9426	4.62e-08	3.56e-07	9.35732	-3.19206	8.74924	8.88464	8.83502	7.11553	7.14134	7.18857
ENSG00000148925	84280	BTBD10	BTB domain containing 10	BTBD10	1.63888	5.84655	35.9405	4.62e-08	3.56e-07	9.35694	3.11425	4.99329	5.10568	4.98235	6.64764	6.6477	6.70262
ENSG00000164938	94241	TP53INP1	tumor protein p53 inducible nuclear protein 1	TP53INP1	-1.98428	5.07688	-35.9225	4.63e-08	3.57e-07	9.35367	-3.95664	5.97884	6.13107	6.09714	4.0727	4.14921	4.03232
ENSG00000109475	6164	RPL34	ribosomal protein L34	RPL34	-1.62126	7.677	-35.9099	4.64e-08	3.57e-07	9.35135	-3.07643	8.45887	8.53776	8.46626	6.79949	6.88452	6.91511
ENSG00000121022	10987	COPS5	COP9 signalosome subunit 5	COPS5	-1.35293	6.06502	-35.9097	4.64e-08	3.57e-07	9.35132	-2.5543	6.69888	6.72852	6.79705	5.37623	5.38312	5.40634
ENSG00000165804	51222	ZNF219	zinc finger protein 219	ZNF219	2.33606	4.72485	35.9031	4.65e-08	3.57e-07	9.35012	5.04922	3.63818	3.59284	3.43946	5.919	5.94081	5.81884
ENSG00000251493	2297	FOXD1	forkhead box D1	FOXD1	1.18131	4.04386	35.9	4.65e-08	3.57e-07	9.34955	2.26783	3.44903	3.43361	3.47698	4.65871	4.64222	4.60263
ENSG00000189091	23450	SF3B3	splicing factor 3b subunit 3	SF3B3	-1.4258	8.47444	-35.8959	4.65e-08	3.57e-07	9.3488	-2.68663	9.1852	9.20157	9.17525	7.81864	7.70378	7.7622
ENSG00000010270	83930	STARD3NL	STARD3 N-terminal like	STARD3NL	1.26148	5.32291	35.8937	4.66e-08	3.57e-07	9.34839	2.39742	4.68183	4.73827	4.65641	5.94793	5.97064	5.94238
ENSG00000117139	10765	KDM5B	lysine demethylase 5B	KDM5B	-1.23762	7.82302	-35.8874	4.66e-08	3.57e-07	9.34724	-2.35809	8.46871	8.45456	8.40221	7.17742	7.21388	7.22133
ENSG00000131037	54869	EPS8L1	EPS8 like 1	EPS8L1	-2.44768	3.39031	-35.8781	4.67e-08	3.57e-07	9.34554	-5.45539	4.61824	4.70657	4.51764	2.24577	2.18392	2.06972
ENSG00000275544	622	BDH1	3-hydroxybutyrate dehydrogenase 1	BDH1	-1.72749	5.09092	-35.854	4.69e-08	3.58e-07	9.34113	-3.3115	5.96161	5.98709	5.91529	4.26337	4.27554	4.14263
ENSG00000105696	25789	TMEM59L	transmembrane protein 59 like	TMEM59L	-4.20778	1.75324	-35.8522	4.69e-08	3.58e-07	9.34081	-18.4786	3.8287	3.89381	3.84887	-0.241894	-0.188779	-0.621289
ENSG00000114999	150465	TTL	tubulin tyrosine ligase	TTL	1.63135	6.62901	35.8165	4.71e-08	3.6e-07	9.33427	3.09803	5.74929	5.88306	5.80763	7.43677	7.41546	7.48182
ENSG00000064763	55711	FAR2	fatty acyl-CoA reductase 2	FAR2	5.51033	2.15744	35.7956	4.73e-08	3.61e-07	9.33044	45.5802	-0.731687	-0.817685	-0.243805	4.98776	4.88276	4.8673
ENSG00000175182	131408	FAM131A	family with sequence similarity 131 member A	FAM131A	2.8524	3.55252	35.7917	4.73e-08	3.61e-07	9.32972	7.222	2.16216	1.97123	2.24558	4.98553	4.90815	5.04248
ENSG00000205364	4499	MT1M	metallothionein 1M	MT1M	6.24805	-3.04826	35.7836	4.74e-08	3.61e-07	9.32823	76.0066	-5.94114	-6.30954	-6.26617	0.363827	-0.2325	0.095981
ENSG00000104375	6788	STK3	serine/threonine kinase 3	STK3	-1.5273	5.49896	-35.7582	4.76e-08	3.63e-07	9.32357	-2.88245	6.21273	6.29895	6.27613	4.77822	4.67956	4.74814
ENSG00000151692	9781	RNF144A	ring finger protein 144A	RNF144A	1.43814	5.32248	35.7481	4.77e-08	3.63e-07	9.32171	2.70971	4.60864	4.56314	4.63846	6.04806	5.99158	6.08502
ENSG00000157240	8321	FZD1	frizzled class receptor 1	FZD1	-1.35504	6.38327	-35.7404	4.77e-08	3.63e-07	9.32031	-2.55803	7.07375	7.0443	7.06432	5.73007	5.74044	5.64677
ENSG00000197808	92283	ZNF461	zinc finger protein 461	ZNF461	-3.28178	2.55297	-35.7257	4.78e-08	3.63e-07	9.3176	-9.72556	4.1765	4.26505	4.14003	0.925724	1.07605	0.734473
ENSG00000276082	4849	CNOT3	CCR4-NOT transcription complex subunit 3	CNOT3	-1.45644	6.58382	-35.725	4.78e-08	3.63e-07	9.31748	-2.7443	7.3214	7.24757	7.36716	5.87147	5.85137	5.84397
ENSG00000288124	51279	C1RL	complement C1r subcomponent like	C1RL	2.7645	3.53648	35.7011	4.8e-08	3.65e-07	9.31308	6.79514	2.19329	2.26411	2.00529	4.8766	4.8802	4.9994
ENSG00000138768	8615	USO1	USO1 vesicle transport factor	USO1	-1.33285	7.18009	-35.6972	4.81e-08	3.65e-07	9.31236	-2.519	7.82756	7.86515	7.84684	6.46196	6.52177	6.55727
ENSG00000173457	26472	PPP1R14B	protein phosphatase 1 regulatory inhibitor subunit 14B	PPP1R14B	1.29592	7.80384	35.6761	4.82e-08	3.66e-07	9.30848	2.45533	7.17046	7.10496	7.19223	8.44565	8.47087	8.43888
ENSG00000130584	140685	ZBTB46	zinc finger and BTB domain containing 46	ZBTB46	-2.14433	4.13042	-35.6613	4.83e-08	3.66e-07	9.30577	-4.42088	5.27863	5.17377	5.15536	3.05685	3.14814	2.96977
ENSG00000198034	6191	RPS4X	ribosomal protein S4 X-linked	RPS4X	-1.52529	10.4092	-35.656	4.84e-08	3.66e-07	9.30477	-2.87844	11.1701	11.1946	11.1507	9.59198	9.63061	9.71696
ENSG00000164484	114801	TMEM200A	transmembrane protein 200A	TMEM200A	7.13443	2.98705	35.6491	4.84e-08	3.66e-07	9.30351	140.5	-0.986944	-0.159791	-0.593748	6.54535	6.57545	6.542
ENSG00000128510	51200	CPA4	carboxypeptidase A4	CPA4	1.83677	5.57232	35.6463	4.85e-08	3.66e-07	9.30301	3.57209	4.7304	4.64974	4.58167	6.4442	6.54583	6.48209
ENSG00000105339	22898	DENND3	DENN domain containing 3	DENND3	3.17998	4.70035	35.6446	4.85e-08	3.66e-07	9.30269	9.06295	2.94456	3.12718	3.25935	6.2896	6.21095	6.37047
ENSG00000135932	51719	CAB39	calcium binding protein 39	CAB39	1.83657	7.11866	35.6199	4.87e-08	3.68e-07	9.29814	3.57161	6.15195	6.2577	6.19146	8.02265	7.97207	8.11612
ENSG00000050344	9603	NFE2L3	NFE2 like bZIP transcription factor 3	NFE2L3	1.56556	6.76068	35.5658	4.91e-08	3.71e-07	9.28815	2.95992	5.9966	6.01436	5.92272	7.50065	7.52864	7.60108
ENSG00000146411	154091	SLC2A12	solute carrier family 2 member 12	SLC2A12	1.84421	5.09793	35.5621	4.91e-08	3.71e-07	9.28747	3.59055	4.09091	4.24025	4.19633	5.98971	5.99336	6.07703
ENSG00000169925	8019	BRD3	bromodomain containing 3	BRD3	1.21403	6.95806	35.557	4.92e-08	3.71e-07	9.28653	2.31985	6.39118	6.31549	6.34647	7.56144	7.58168	7.55211
ENSG00000269893	NA	SNHG8	small nucleolar RNA host gene 8	SNHG8	-3.21101	4.72217	-35.5509	4.92e-08	3.71e-07	9.2854	-9.25997	6.20001	6.44764	6.33537	3.26245	3.07381	3.01374
ENSG00000116016	2034	EPAS1	endothelial PAS domain protein 1	EPAS1	2.33503	6.37459	35.543	4.93e-08	3.71e-07	9.28395	5.04562	5.24807	5.21255	5.16062	7.49732	7.45497	7.67403
ENSG00000282637	9020	MAP3K14	mitogen-activated protein kinase kinase kinase 14	MAP3K14	2.31739	3.68955	35.5244	4.94e-08	3.72e-07	9.28051	4.98429	2.52238	2.65336	2.41682	4.82388	4.8866	4.83425
ENSG00000087460	2778	GNAS	GNAS complex locus	GNAS	-1.18254	10.3849	-35.519	4.95e-08	3.72e-07	9.27951	-2.26975	10.9648	10.968	10.9957	9.76355	9.78728	9.83004
ENSG00000067225	5315	PKM	pyruvate kinase M1/2	PKM	1.47082	10.0899	35.5165	4.95e-08	3.72e-07	9.27905	2.7718	9.33756	9.35982	9.36606	10.8716	10.8495	10.7548
ENSG00000143379	9869	SETDB1	SET domain bifurcated histone lysine methyltransferase 1	SETDB1	-1.11967	5.96746	-35.4812	4.98e-08	3.74e-07	9.27252	-2.17297	6.5129	6.5385	6.53048	5.38725	5.43905	5.39656
ENSG00000165655	84858	ZNF503	zinc finger protein 503	ZNF503	2.628	4.18034	35.4778	4.98e-08	3.74e-07	9.2719	6.1817	2.79695	2.93125	2.87082	5.56434	5.57049	5.34821
ENSG00000168487	649	BMP1	bone morphogenetic protein 1	BMP1	1.98763	5.0649	35.4187	5.03e-08	3.77e-07	9.26093	3.96584	4.05745	4.09667	4.05913	6.08134	6.14468	5.95011
ENSG00000100307	23492	CBX7	chromobox 7	CBX7	-1.34379	3.82258	-35.4023	5.04e-08	3.78e-07	9.25789	-2.53818	4.54771	4.44952	4.48621	3.12734	3.16509	3.15963
ENSG00000068305	4205	MEF2A	myocyte enhancer factor 2A	MEF2A	1.18843	5.50812	35.3906	5.05e-08	3.78e-07	9.25572	2.27905	4.91606	4.91627	4.90938	6.14668	6.07577	6.08455
ENSG00000116791	1429	CRYZ	crystallin zeta	CRYZ	1.16649	5.88183	35.3818	5.06e-08	3.79e-07	9.2541	2.24466	5.29428	5.29733	5.30416	6.42704	6.49898	6.46923
ENSG00000111859	4739	NEDD9	neural precursor cell expressed, developmentally down-regulated 9	NEDD9	2.37744	5.84343	35.3396	5.09e-08	3.81e-07	9.24626	5.19615	4.62587	4.5981	4.74015	7.05406	6.91959	7.1228
ENSG00000169756	3987	LIMS1	LIM zinc finger domain containing 1	LIMS1	1.92548	6.65495	35.3235	5.11e-08	3.81e-07	9.24327	3.79863	5.60427	5.75483	5.71754	7.66473	7.63608	7.55228
ENSG00000141570	57332	CBX8	chromobox 8	CBX8	-1.47957	4.16835	-35.3225	5.11e-08	3.81e-07	9.24307	-2.78865	4.9695	4.90539	4.84952	3.39945	3.44036	3.44589
ENSG00000153885	79047	KCTD15	potassium channel tetramerization domain containing 15	KCTD15	1.67407	3.39546	35.3223	5.11e-08	3.81e-07	9.24305	3.19114	2.61728	2.52651	2.53149	4.17412	4.29684	4.22654
ENSG00000083937	25978	CHMP2B	charged multivesicular body protein 2B	CHMP2B	2.08985	6.41313	35.3085	5.12e-08	3.82e-07	9.24046	4.25703	5.25054	5.44827	5.40581	7.48947	7.42472	7.45996
ENSG00000188603	1201	CLN3	CLN3 lysosomal/endosomal transmembrane protein, battenin	CLN3	-2.10475	5.68156	-35.3023	5.13e-08	3.82e-07	9.23931	-4.30122	6.75691	6.72764	6.71723	4.55271	4.58197	4.75287
ENSG00000155903	5922	RASA2	RAS p21 protein activator 2	RASA2	1.25563	5.07808	35.298	5.13e-08	3.82e-07	9.23852	2.38771	4.46081	4.44451	4.44549	5.75713	5.68801	5.67255
ENSG00000139832	55647	RAB20	RAB20, member RAS oncogene family	RAB20	-2.20721	4.18761	-35.2956	5.13e-08	3.82e-07	9.23808	-4.61783	5.29188	5.35358	5.22818	3.19455	3.00488	3.05257
ENSG00000133056	5287	PIK3C2B	phosphatidylinositol-4-phosphate 3-kinase catalytic subunit type 2 beta	PIK3C2B	-1.51318	5.49537	-35.2462	5.17e-08	3.85e-07	9.22887	-2.85438	6.27105	6.2539	6.23093	4.7284	4.67956	4.80838
ENSG00000171310	50515	CHST11	carbohydrate sulfotransferase 11	CHST11	6.99676	2.97738	35.214	5.2e-08	3.87e-07	9.22287	127.713	-0.986944	-0.28717	-0.288893	6.41507	6.44752	6.56468
ENSG00000188986	25920	NELFB	negative elongation factor complex member B	NELFB	1.09198	6.68329	35.1798	5.23e-08	3.89e-07	9.21647	2.13167	6.1273	6.16087	6.12373	7.24075	7.24011	7.20698
ENSG00000160781	79957	PAQR6	progestin and adipoQ receptor family member 6	PAQR6	-4.24209	2.56325	-35.1652	5.24e-08	3.89e-07	9.21375	-18.9232	4.7978	4.53045	4.72464	0.417739	0.252927	0.65596
ENSG00000049541	5982	RFC2	replication factor C subunit 2	RFC2	1.29566	6.3229	35.1463	5.26e-08	3.9e-07	9.21022	2.45489	5.67495	5.70692	5.64334	6.92759	6.98159	7.003
ENSG00000125844	6238	RRBP1	ribosome binding protein 1	RRBP1	-1.79931	7.62745	-35.1379	5.27e-08	3.91e-07	9.20865	-3.48053	8.5382	8.49897	8.54415	6.648	6.71614	6.81926
ENSG00000163378	285203	EOGT	EGF domain specific O-linked N-acetylglucosamine transferase	EOGT	2.04871	4.3213	35.1321	5.27e-08	3.91e-07	9.20756	4.13735	3.20606	3.40985	3.27492	5.37537	5.33619	5.32539
ENSG00000108639	9144	SYNGR2	synaptogyrin 2	SYNGR2	-1.67224	7.05917	-35.1156	5.29e-08	3.91e-07	9.20448	-3.18709	7.95529	7.89816	7.83243	6.16799	6.2297	6.27147
ENSG00000230341	170954	PPP1R18	protein phosphatase 1 regulatory subunit 18	PPP1R18	1.55326	6.47666	35.1134	5.29e-08	3.91e-07	9.20407	2.9348	5.74142	5.69152	5.66715	7.18692	7.26661	7.30634
ENSG00000108523	26001	RNF167	ring finger protein 167	RNF167	-1.04348	6.69319	-35.1007	5.3e-08	3.92e-07	9.20169	-2.0612	7.21194	7.20555	7.22731	6.17974	6.18366	6.15093
ENSG00000165006	51271	UBAP1	ubiquitin associated protein 1	UBAP1	1.27911	6.15069	35.0927	5.31e-08	3.92e-07	9.2002	2.42689	5.50543	5.54805	5.47992	6.755	6.7914	6.82432
ENSG00000071246	22846	VASH1	vasohibin 1	VASH1	-1.7007	4.14787	-35.0669	5.33e-08	3.93e-07	9.19537	-3.25059	5.05109	4.90539	5.03818	3.28076	3.29395	3.31784
ENSG00000181104	2149	F2R	coagulation factor II thrombin receptor	F2R	3.28956	4.94137	35.0642	5.33e-08	3.93e-07	9.19485	9.77813	3.08953	3.35046	3.44979	6.56341	6.59356	6.60149
ENSG00000184867	9823	ARMCX2	armadillo repeat containing X-linked 2	ARMCX2	6.85839	1.01465	35.0637	5.33e-08	3.93e-07	9.19476	116.033	-2.03425	-2.40265	-2.80674	4.3422	4.41313	4.57622
ENSG00000116514	127544	RNF19B	ring finger protein 19B	RNF19B	2.15791	5.16736	35.0518	5.34e-08	3.94e-07	9.19253	4.46268	4.04612	4.11568	4.10342	6.15514	6.21757	6.36624
ENSG00000164924	7534	YWHAZ	tyrosine 3-monooxygenase/tryptophan 5-monooxygenase activation protein zeta	YWHAZ	-1.13375	10.6054	-35.049	5.34e-08	3.94e-07	9.19201	-2.19428	11.1361	11.1893	11.1916	10.0504	10.0407	10.0247
ENSG00000175832	2118	ETV4	ETS variant transcription factor 4	ETV4	4.01261	4.42044	35.0478	5.35e-08	3.94e-07	9.19179	16.1405	2.50594	2.15399	2.58246	6.38873	6.42263	6.46887
ENSG00000006210	6376	CX3CL1	C-X3-C motif chemokine ligand 1	CX3CL1	-9.59341	0.665047	-35.0304	5.36e-08	3.95e-07	9.18853	-772.509	5.51264	5.38264	5.48997	-3.54306	-4.66991	-4.182
ENSG00000176087	113829	SLC35A4	solute carrier family 35 member A4	SLC35A4	-1.34829	6.69002	-35.0112	5.38e-08	3.96e-07	9.18492	-2.5461	7.39634	7.34499	7.35118	6.02598	6.05773	5.96393
ENSG00000125249	5911	RAP2A	RAP2A, member of RAS oncogene family	RAP2A	-1.08372	6.86433	-35.006	5.38e-08	3.96e-07	9.18395	-2.1195	7.41517	7.37858	7.42481	6.33499	6.30857	6.32384
ENSG00000154358	84033	OBSCN	obscurin, cytoskeletal calmodulin and titin-interacting RhoGEF	OBSCN	-2.0796	5.13062	-34.9843	5.4e-08	3.97e-07	9.17986	-4.2269	6.24032	6.15475	6.11618	4.06427	4.01776	4.19042
ENSG00000013364	9961	MVP	major vault protein	MVP	2.35173	2.80022	34.9759	5.41e-08	3.97e-07	9.17829	5.10435	1.59024	1.68482	1.59801	3.97489	3.86018	4.09319
ENSG00000236824	618	BCYRN1	brain cytoplasmic RNA 1	BCYRN1	-4.7405	4.97675	-34.9686	5.42e-08	3.97e-07	9.17691	-26.7321	7.31167	7.18644	7.54289	2.80693	2.62472	2.38785
ENSG00000030419	22807	IKZF2	IKAROS family zinc finger 2	IKZF2	1.64791	4.90214	34.9678	5.42e-08	3.97e-07	9.17676	3.13378	4.15294	4.02474	4.05688	5.75582	5.67698	5.74548
ENSG00000149577	51092	SIDT2	SID1 transmembrane family member 2	SIDT2	-1.49512	3.82263	-34.9562	5.43e-08	3.97e-07	9.17459	-2.81888	4.64288	4.5273	4.54038	3.04832	3.08275	3.09412
ENSG00000064042	22998	LIMCH1	LIM and calponin homology domains 1	LIMCH1	-2.47427	3.79008	-34.9531	5.43e-08	3.97e-07	9.174	-5.55686	4.94684	5.02976	5.10506	2.68025	2.49668	2.48191
ENSG00000132359	23108	RAP1GAP2	RAP1 GTPase activating protein 2	RAP1GAP2	2.0363	5.44885	34.9503	5.43e-08	3.97e-07	9.17347	4.10191	4.40869	4.40728	4.47614	6.44623	6.37972	6.57505
ENSG00000168300	115294	PCMTD1	protein-L-isoaspartate (D-aspartate) O-methyltransferase domain containing 1	PCMTD1	-1.61505	5.45225	-34.9313	5.45e-08	3.98e-07	9.16989	-3.06322	6.28497	6.22403	6.27032	4.60014	4.60854	4.72549
ENSG00000163527	201595	STT3B	STT3 oligosaccharyltransferase complex catalytic subunit B	STT3B	-1.06434	8.0856	-34.9297	5.45e-08	3.98e-07	9.16961	-2.09122	8.59456	8.63568	8.62309	7.54487	7.56959	7.54583
ENSG00000131759	5914	RARA	retinoic acid receptor alpha	RARA	2.00035	4.93845	34.9293	5.45e-08	3.98e-07	9.16953	4.00098	4.00868	3.81846	3.98767	5.94449	5.93835	5.93304
ENSG00000108479	2584	GALK1	galactokinase 1	GALK1	-2.01857	4.59487	-34.9247	5.46e-08	3.98e-07	9.16865	-4.05182	5.65552	5.60895	5.54801	3.55797	3.51166	3.68713
ENSG00000132952	10208	USPL1	ubiquitin specific peptidase like 1	USPL1	1.08201	4.82707	34.912	5.47e-08	3.99e-07	9.16626	2.11698	4.27924	4.28385	4.29511	5.38387	5.38312	5.33724
ENSG00000160179	9619	ABCG1	ATP binding cassette subfamily G member 1	ABCG1	4.24241	3.45563	34.8896	5.49e-08	4e-07	9.16205	18.9275	1.11414	1.34151	1.54761	5.4876	5.53099	5.7119
ENSG00000140299	663	BNIP2	BCL2 interacting protein 2	BNIP2	1.0626	6.51842	34.879	5.5e-08	4e-07	9.16006	2.08869	5.98775	5.96397	6.00966	7.06202	7.04191	7.04525
ENSG00000173156	29984	RHOD	ras homolog family member D	RHOD	1.55585	5.33949	34.8657	5.51e-08	4.01e-07	9.15755	2.94006	4.53358	4.55077	4.60033	6.15216	6.15638	6.04369
ENSG00000198648	27347	STK39	serine/threonine kinase 39	STK39	1.42797	5.90297	34.863	5.51e-08	4.01e-07	9.15705	2.69068	5.1875	5.14528	5.23417	6.57495	6.66269	6.61322
ENSG00000105270	25999	CLIP3	CAP-Gly domain containing linker protein 3	CLIP3	-5.74287	1.37874	-34.8626	5.51e-08	4.01e-07	9.15696	-53.552	4.34079	4.2032	4.20652	-1.22114	-1.39689	-1.86008
ENSG00000164742	107	ADCY1	adenylate cyclase 1	ADCY1	3.0557	5.71635	34.8375	5.54e-08	4.02e-07	9.15222	8.31492	4.26221	4.09879	4.20449	7.33925	7.06805	7.3253
ENSG00000128789	56984	PSMG2	proteasome assembly chaperone 2	PSMG2	-1.59441	5.67296	-34.8068	5.56e-08	4.04e-07	9.14643	-3.01972	6.43254	6.49197	6.486	4.82263	4.8517	4.95294
ENSG00000176124	10301	DLEU1	deleted in lymphocytic leukemia 1	DLEU1	-1.84349	3.02301	-34.7647	5.6e-08	4.07e-07	9.13848	-3.58877	3.89017	4.00448	3.93962	2.12936	2.0166	2.15785
ENSG00000166165	1152	CKB	creatine kinase B	CKB	-2.15673	6.91718	-34.7432	5.62e-08	4.08e-07	9.13441	-4.45903	7.9634	8.03386	7.98937	5.8811	5.92162	5.71372
ENSG00000070950	56852	RAD18	RAD18 E3 ubiquitin protein ligase	RAD18	-1.34432	5.70718	-34.7404	5.63e-08	4.08e-07	9.13388	-2.53911	6.32652	6.40148	6.41	5.06374	5.00075	5.04055
ENSG00000159228	873	CBR1	carbonyl reductase 1	CBR1	1.33038	5.43951	34.7108	5.65e-08	4.09e-07	9.12827	2.51468	4.77568	4.81135	4.73594	6.06875	6.098	6.14734
ENSG00000139835	79774	GRTP1	growth hormone regulated TBC protein 1	GRTP1	-5.2915	3.06649	-34.6897	5.67e-08	4.11e-07	9.12428	-39.1652	5.75973	5.69152	5.68548	0.219437	0.778533	0.264252
ENSG00000188338	10991	SLC38A3	solute carrier family 38 member 3	SLC38A3	-6.90837	0.833559	-34.6843	5.68e-08	4.11e-07	9.12326	-120.123	4.3976	4.30241	4.16323	-2.89099	-2.1674	-2.80349
ENSG00000254999	55845	BRK1	BRICK1 subunit of SCAR/WAVE actin nucleating complex	BRK1	1.08241	8.73371	34.6803	5.68e-08	4.11e-07	9.1225	2.11757	8.17268	8.20079	8.20404	9.25942	9.26363	9.30169
ENSG00000131788	10401	PIAS3	protein inhibitor of activated STAT 3	PIAS3	-1.22286	6.1284	-34.6741	5.69e-08	4.11e-07	9.12132	-2.33408	6.71327	6.72715	6.77907	5.5425	5.48618	5.52225
ENSG00000114503	22916	NCBP2	nuclear cap binding protein subunit 2	NCBP2	-1.11639	7.36518	-34.6415	5.72e-08	4.13e-07	9.11513	-2.16804	7.89816	7.94438	7.92758	6.78641	6.80126	6.83327
ENSG00000184009	71	ACTG1	actin gamma 1	ACTG1	-1.43155	12.2805	-34.6381	5.72e-08	4.13e-07	9.11449	-2.69736	12.9619	12.9969	13.0299	11.593	11.5983	11.5027
ENSG00000106789	7464	CORO2A	coronin 2A	CORO2A	1.62483	6.17981	34.6219	5.74e-08	4.14e-07	9.11142	3.08407	5.36321	5.31297	5.42601	6.98232	6.94312	7.05126
ENSG00000067064	3422	IDI1	isopentenyl-diphosphate delta isomerase 1	IDI1	-1.60198	6.18422	-34.6132	5.75e-08	4.14e-07	9.10976	-3.0356	6.96331	7.01815	6.97417	5.30108	5.43032	5.41828
ENSG00000011009	11313	LYPLA2	lysophospholipase 2	LYPLA2	1.23159	6.83305	34.5955	5.76e-08	4.15e-07	9.10639	2.34826	6.19681	6.18706	6.26789	7.43697	7.44654	7.46302
ENSG00000131475	84313	VPS25	vacuolar protein sorting 25 homolog	VPS25	1.31794	5.94567	34.5911	5.77e-08	4.15e-07	9.10555	2.49309	5.30857	5.26647	5.28505	6.58567	6.56711	6.66113
ENSG00000011028	9902	MRC2	mannose receptor C type 2	MRC2	1.74107	6.59451	34.5834	5.78e-08	4.15e-07	9.1041	3.34283	5.7606	5.72147	5.68984	7.42447	7.41346	7.55719
ENSG00000102547	81617	CAB39L	calcium binding protein 39 like	CAB39L	-2.48199	3.51679	-34.5801	5.78e-08	4.15e-07	9.10348	-5.58666	4.67816	4.78388	4.81131	2.22323	2.19222	2.41195
ENSG00000171612	84275	SLC25A33	solute carrier family 25 member 33	SLC25A33	-1.80262	4.82821	-34.573	5.79e-08	4.15e-07	9.10213	-3.48854	5.6914	5.71248	5.7847	4.00383	3.92877	3.84811
ENSG00000274495	94059	LENG9	leukocyte receptor cluster member 9	LENG9	-2.07505	2.90954	-34.5677	5.79e-08	4.15e-07	9.10111	-4.21359	3.93077	3.91567	3.99475	1.95792	1.89995	1.75816
ENSG00000145819	23092	ARHGAP26	Rho GTPase activating protein 26	ARHGAP26	3.04353	2.99633	34.5649	5.79e-08	4.15e-07	9.10058	8.24505	1.63627	1.49136	1.29607	4.55872	4.50585	4.48971
ENSG00000104980	10469	TIMM44	translocase of inner mitochondrial membrane 44	TIMM44	-1.26787	5.97732	-34.5639	5.79e-08	4.15e-07	9.10038	-2.40805	6.58951	6.58319	6.66105	5.31536	5.3557	5.35909
ENSG00000154127	84959	UBASH3B	ubiquitin associated and SH3 domain containing B	UBASH3B	9.36982	2.77885	34.5635	5.8e-08	4.15e-07	9.10032	661.604	-1.29728	-2.40265	-2.01825	7.43942	7.42868	7.5232
ENSG00000112893	4124	MAN2A1	mannosidase alpha class 2A member 1	MAN2A1	1.70098	5.36671	34.5566	5.8e-08	4.15e-07	9.09899	3.25122	4.45439	4.49701	4.59724	6.26084	6.17637	6.21439
ENSG00000038358	23644	EDC4	enhancer of mRNA decapping 4	EDC4	-1.20121	6.84307	-34.5518	5.81e-08	4.15e-07	9.09809	-2.29932	7.42805	7.43603	7.46695	6.28462	6.21095	6.23184
ENSG00000105137	85360	SYDE1	synapse defective Rho GTPase homolog 1	SYDE1	1.41617	3.9017	34.5365	5.82e-08	4.16e-07	9.09517	2.66876	3.1752	3.23928	3.16637	4.66151	4.60234	4.56552
ENSG00000168118	5867	RAB4A	RAB4A, member RAS oncogene family	RAB4A	-1.13825	6.1789	-34.535	5.82e-08	4.16e-07	9.09488	-2.20114	6.74602	6.76477	6.7333	5.63222	5.57208	5.62503
ENSG00000127663	23030	KDM4B	lysine demethylase 4B	KDM4B	-1.22774	6.54953	-34.4818	5.88e-08	4.2e-07	9.08475	-2.342	7.20591	7.14386	7.14043	5.94449	5.90469	5.9578
ENSG00000111912	135112	NCOA7	nuclear receptor coactivator 7	NCOA7	3.16714	5.8245	34.4788	5.88e-08	4.2e-07	9.08418	8.98265	4.16084	4.13029	4.43166	7.47205	7.32268	7.42948
ENSG00000154263	10349	ABCA10	ATP binding cassette subfamily A member 10	ABCA10	8.24809	0.435496	34.468	5.89e-08	4.2e-07	9.08211	304.033	-3.13379	-3.98761	-3.94424	4.44319	4.54522	4.69021
ENSG00000276833	8148	TAF15	TATA-box binding protein associated factor 15	TAF15	1.17418	8.27344	34.4561	5.9e-08	4.2e-07	9.07984	2.25664	7.65726	7.72225	7.67955	8.83341	8.87791	8.87026
ENSG00000012232	2137	EXTL3	exostosin like glycosyltransferase 3	EXTL3	1.45463	6.66018	34.4544	5.9e-08	4.2e-07	9.07952	2.74087	5.92111	5.9628	5.91467	7.37952	7.33115	7.45181
ENSG00000141279	9520	NPEPPS	aminopeptidase puromycin sensitive	NPEPPS	1.12486	7.57736	34.4478	5.91e-08	4.2e-07	9.07825	2.1808	7.03321	6.99105	7.02055	8.1652	8.14411	8.11007
ENSG00000153214	84910	TMEM87B	transmembrane protein 87B	TMEM87B	1.73893	5.24044	34.4473	5.91e-08	4.2e-07	9.07817	3.33787	4.36378	4.44451	4.30463	6.11744	6.1585	6.05377
ENSG00000198363	444	ASPH	aspartate beta-hydroxylase	ASPH	1.18138	7.90232	34.4259	5.93e-08	4.22e-07	9.07408	2.26794	7.29831	7.33826	7.29833	8.49188	8.459	8.52816
ENSG00000155097	528	ATP6V1C1	ATPase H+ transporting V1 subunit C1	ATP6V1C1	-1.44655	6.48506	-34.3923	5.96e-08	4.24e-07	9.06766	-2.72555	7.15244	7.25782	7.21474	5.79647	5.71991	5.76899
ENSG00000165304	9833	MELK	maternal embryonic leucine zipper kinase	MELK	1.00595	6.75011	34.3876	5.97e-08	4.24e-07	9.06675	2.00827	6.2291	6.26008	6.25223	7.25911	7.24411	7.25606
ENSG00000170921	26115	TANC2	tetratricopeptide repeat, ankyrin repeat and coiled-coil containing 2	TANC2	2.84093	5.84206	34.3611	6e-08	4.26e-07	9.06168	7.16483	4.40869	4.41923	4.43687	7.33663	7.07675	7.37421
ENSG00000128591	2318	FLNC	filamin C	FLNC	4.34654	5.0502	34.3267	6.03e-08	4.28e-07	9.05509	20.3441	3.10598	2.65913	2.86568	7.30679	7.07507	7.28855
ENSG00000288478	123606	NIPA1	NIPA magnesium transporter 1	NIPA1	1.22975	5.57938	34.317	6.04e-08	4.28e-07	9.05323	2.34527	4.96048	5.00505	4.92797	6.20249	6.21554	6.16473
ENSG00000122644	10124	ARL4A	ADP ribosylation factor like GTPase 4A	ARL4A	1.6674	4.61016	34.2992	6.06e-08	4.29e-07	9.04982	3.17642	3.7117	3.79506	3.82262	5.37623	5.48955	5.46581
ENSG00000276497	320	APBA1	amyloid beta precursor protein binding family A member 1	APBA1	-2.43575	3.08915	-34.2751	6.08e-08	4.31e-07	9.0452	-5.41045	4.25976	4.35669	4.30463	2.01152	1.76194	1.84036
ENSG00000185499	4582	MUC1	mucin 1, cell surface associated	MUC1	-3.43929	1.80944	-34.2689	6.09e-08	4.31e-07	9.044	-10.8475	3.59995	3.53752	3.44979	0.278938	0.0849822	-0.0945409
ENSG00000137801	7057	THBS1	thrombospondin 1	THBS1	2.29286	9.33167	34.2674	6.09e-08	4.31e-07	9.04372	4.90025	8.16828	8.20079	8.18665	10.465	10.3592	10.6101
ENSG00000092531	8773	SNAP23	synaptosome associated protein 23	SNAP23	1.32315	5.94281	34.26	6.1e-08	4.31e-07	9.0423	2.50212	5.22062	5.32845	5.29464	6.6123	6.59708	6.60378
ENSG00000022267	2273	FHL1	four and a half LIM domains 1	FHL1	8.32333	1.64199	34.2582	6.1e-08	4.31e-07	9.04195	320.312	-2.2407	-2.22208	-3.09625	5.72272	5.83491	5.85335
ENSG00000133265	23640	HSPBP1	HSPA (Hsp70) binding protein 1	HSPBP1	-1.04359	6.04326	-34.2508	6.11e-08	4.31e-07	9.04053	-2.06135	6.57579	6.55484	6.56454	5.54478	5.49877	5.52086
ENSG00000148498	56288	PARD3	par-3 family cell polarity regulator	PARD3	1.35275	6.2231	34.2425	6.12e-08	4.32e-07	9.03894	2.55398	5.50956	5.52375	5.60689	6.87825	6.92737	6.89281
ENSG00000159216	861	RUNX1	RUNX family transcription factor 1	RUNX1	1.60698	6.69497	34.2159	6.14e-08	4.33e-07	9.03382	3.04614	5.86742	5.88614	5.92087	7.58392	7.4582	7.45326
ENSG00000100625	51804	SIX4	SIX homeobox 4	SIX4	1.87385	5.70817	34.2142	6.15e-08	4.33e-07	9.03349	3.66509	4.82124	4.72182	4.77069	6.66168	6.55309	6.72052
ENSG00000196387	7699	ZNF140	zinc finger protein 140	ZNF140	-1.68441	3.74914	-34.2114	6.15e-08	4.33e-07	9.03296	-3.21408	4.56169	4.5754	4.63696	2.82201	2.96188	2.93693
ENSG00000126261	10054	UBA2	ubiquitin like modifier activating enzyme 2	UBA2	-1.17129	7.98744	-34.1992	6.16e-08	4.34e-07	9.03061	-2.25213	8.54387	8.58996	8.58543	7.39935	7.3705	7.43556
ENSG00000100558	26499	PLEK2	pleckstrin 2	PLEK2	6.37288	3.18238	34.1891	6.17e-08	4.34e-07	9.02867	82.876	0.287678	0.133405	-0.433283	6.32267	6.34062	6.44316
ENSG00000142794	84224	NBPF3	NBPF member 3	NBPF3	-1.49964	4.3855	-34.1876	6.17e-08	4.34e-07	9.02838	-2.82772	5.07261	5.19291	5.14044	3.662	3.59369	3.65136
ENSG00000187079	7003	TEAD1	TEA domain transcription factor 1	TEAD1	1.32224	7.42129	34.1823	6.18e-08	4.34e-07	9.02735	2.50054	6.74251	6.78371	6.75429	8.1415	8.0457	8.06004
ENSG00000187764	10507	SEMA4D	semaphorin 4D	SEMA4D	2.00116	4.90019	34.1768	6.19e-08	4.34e-07	9.02631	4.00322	3.81541	3.88398	3.99944	5.96275	5.8644	5.87518
ENSG00000123094	11228	RASSF8	Ras association domain family member 8	RASSF8	2.50669	4.28222	34.1727	6.19e-08	4.34e-07	9.02551	5.68316	2.89491	3.07201	3.11969	5.62507	5.49793	5.48369
ENSG00000185019	22888	UBOX5	U-box domain containing 5	UBOX5	-1.20302	3.82256	-34.1668	6.2e-08	4.34e-07	9.02437	-2.30221	4.45225	4.38482	4.43513	3.24391	3.19015	3.22908
ENSG00000072786	6793	STK10	serine/threonine kinase 10	STK10	1.41744	6.20605	34.16	6.2e-08	4.35e-07	9.02307	2.67111	5.51983	5.47387	5.49828	6.92236	6.85153	6.97041
ENSG00000087245	4313	MMP2	matrix metallopeptidase 2	MMP2	11.5324	2.8835	34.1412	6.22e-08	4.36e-07	9.01945	2962.01	-3.61921	-2.22208	-2.80674	8.5969	8.65301	8.69915
ENSG00000079215	6507	SLC1A3	solute carrier family 1 member 3	SLC1A3	2.3372	6.36445	34.141	6.22e-08	4.36e-07	9.01941	5.05321	5.18363	5.10356	5.30036	7.43657	7.56461	7.59796
ENSG00000174547	65003	MRPL11	mitochondrial ribosomal protein L11	MRPL11	2.22007	5.85871	34.1159	6.25e-08	4.37e-07	9.01456	4.65917	4.79272	4.62341	4.82988	6.90594	6.99706	7.00324
ENSG00000134686	1912	PHC2	polyhomeotic homolog 2	PHC2	1.26181	6.76172	34.1059	6.26e-08	4.37e-07	9.01264	2.39796	6.08849	6.12951	6.17444	7.39347	7.36547	7.41893
ENSG00000197496	81031	SLC2A10	solute carrier family 2 member 10	SLC2A10	1.99362	3.92702	34.1019	6.26e-08	4.37e-07	9.01187	3.98236	2.85652	2.96426	2.96984	4.88858	4.86083	5.02208
ENSG00000233429	NA	HOTAIRM1	HOXA transcript antisense RNA, myeloid-specific 1	HOTAIRM1	2.45332	2.21952	34.1012	6.27e-08	4.37e-07	9.01172	5.47675	0.879039	1.10831	0.991215	3.46176	3.51497	3.3618
ENSG00000133639	694	BTG1	BTG anti-proliferation factor 1	BTG1	-1.04568	6.76783	-34.1003	6.27e-08	4.37e-07	9.01155	-2.06434	7.27788	7.29652	7.29762	6.21825	6.25268	6.26405
ENSG00000276536	3265	HRAS	HRas proto-oncogene, GTPase	HRAS	0.967318	5.61139	34.0835	6.28e-08	4.38e-07	9.00831	1.9552	5.12965	5.11725	5.13631	6.09796	6.09192	6.09528
ENSG00000001036	2519	FUCA2	alpha-L-fucosidase 2	FUCA2	1.26875	6.61714	34.075	6.29e-08	4.39e-07	9.00668	2.40952	6.01632	5.94224	5.98974	7.24332	7.22125	7.28998
ENSG00000177694	254827	NAALADL2	N-acetylated alpha-linked acidic dipeptidase like 2	NAALADL2	-3.64091	2.47674	-34.0716	6.3e-08	4.39e-07	9.006	-12.4745	4.4501	4.32073	4.12077	0.683004	0.778555	0.507295
ENSG00000104231	79752	ZFAND1	zinc finger AN1-type containing 1	ZFAND1	-1.59143	5.96292	-34.0198	6.35e-08	4.42e-07	8.99599	-3.01348	6.76211	6.76577	6.74802	5.07742	5.20917	5.21503
ENSG00000145685	10184	LHFPL2	LHFPL tetraspan subfamily member 2	LHFPL2	1.47513	4.87	34.0057	6.37e-08	4.43e-07	8.99326	2.78009	4.06869	4.19925	4.12936	5.63079	5.60738	5.58453
ENSG00000134690	55143	CDCA8	cell division cycle associated 8	CDCA8	-1.09375	6.57143	-33.9401	6.44e-08	4.48e-07	8.98057	-2.13428	7.09864	7.09999	7.15629	6.01945	6.0314	6.02281
ENSG00000064195	1747	DLX3	distal-less homeobox 3	DLX3	-7.97798	0.385654	-33.9021	6.48e-08	4.5e-07	8.97319	-252.123	4.47777	4.28572	4.36045	-4.02849	-3.08494	-3.69658
ENSG00000177556	475	ATOX1	antioxidant 1 copper chaperone	ATOX1	-1.71484	4.8158	-33.9009	6.48e-08	4.5e-07	8.97295	-3.28261	5.65178	5.72904	5.63884	3.8796	4.02474	3.97079
ENSG00000122729	48	ACO1	aconitase 1	ACO1	2.3151	5.75044	33.8965	6.49e-08	4.5e-07	8.9721	4.97638	4.47566	4.69959	4.60342	6.85858	6.8826	6.98278
ENSG00000174567	127845	GOLT1A	golgi transport 1A	GOLT1A	2.83011	1.81922	33.892	6.49e-08	4.5e-07	8.97122	7.1113	0.501803	0.376962	0.33374	3.09873	3.22693	3.37718
ENSG00000260260	NA	SNHG19	small nucleolar RNA host gene 19	SNHG19	-4.75317	3.38665	-33.8879	6.5e-08	4.5e-07	8.97042	-26.9679	5.64711	5.80778	5.83482	0.726397	1.26083	1.04296
ENSG00000276734	3800	KIF5C	kinesin family member 5C	KIF5C	-1.31075	4.76641	-33.8737	6.51e-08	4.51e-07	8.96766	-2.48071	5.45707	5.42475	5.38353	4.06638	4.11691	4.14981
ENSG00000117595	3664	IRF6	interferon regulatory factor 6	IRF6	1.52411	7.82689	33.8674	6.52e-08	4.51e-07	8.96644	2.87609	7.03238	7.07861	7.08352	8.56747	8.53421	8.66517
ENSG00000112249	10973	ASCC3	activating signal cointegrator 1 complex subunit 3	ASCC3	1.12553	6.44776	33.8332	6.56e-08	4.54e-07	8.9598	2.18182	5.88024	5.91778	5.85698	6.98957	7.00884	7.03317
ENSG00000165506	55172	DNAAF2	dynein axonemal assembly factor 2	DNAAF2	1.43263	4.61841	33.817	6.58e-08	4.55e-07	8.95664	2.69938	3.89017	3.90113	3.91498	5.29389	5.3002	5.41008
ENSG00000064961	10362	HMG20B	high mobility group 20B	HMG20B	-1.498	7.10701	-33.8118	6.58e-08	4.55e-07	8.95562	-2.82451	7.92179	7.80103	7.84521	6.32134	6.35593	6.39675
ENSG00000140829	9785	DHX38	DEAH-box helicase 38	DHX38	-1.30057	6.73448	-33.802	6.59e-08	4.55e-07	8.95372	-2.46325	7.37018	7.37379	7.41034	6.12759	6.09635	6.02867
ENSG00000134853	5156	PDGFRA	platelet derived growth factor receptor alpha	PDGFRA	-3.09018	3.31234	-33.7847	6.61e-08	4.56e-07	8.95034	-8.51605	4.92999	4.86476	4.77754	1.58622	1.80583	1.9097
ENSG00000165271	65083	NOL6	nucleolar protein 6	NOL6	1.46541	6.00362	33.7801	6.62e-08	4.57e-07	8.94945	2.76142	5.31801	5.23784	5.2569	6.79057	6.73825	6.68017
ENSG00000172819	5916	RARG	retinoic acid receptor gamma	RARG	-1.57626	5.46945	-33.7668	6.63e-08	4.57e-07	8.94687	-2.98196	6.32007	6.19503	6.25763	4.62758	4.70296	4.71342
ENSG00000106460	54664	TMEM106B	transmembrane protein 106B	TMEM106B	1.06327	6.14646	33.758	6.64e-08	4.58e-07	8.94515	2.08967	5.60237	5.64138	5.60072	6.65608	6.68416	6.69405
ENSG00000106524	57037	ANKMY2	ankyrin repeat and MYND domain containing 2	ANKMY2	1.67551	4.21948	33.754	6.65e-08	4.58e-07	8.94437	3.19432	3.4404	3.3289	3.37588	5.09821	5.09109	4.9824
ENSG00000125991	51614	ERGIC3	ERGIC and golgi 3	ERGIC3	-1.21417	7.59604	-33.7379	6.67e-08	4.59e-07	8.94122	-2.32008	8.17219	8.25002	8.18716	6.97784	7.01557	6.97345
ENSG00000052126	54477	PLEKHA5	pleckstrin homology domain containing A5	PLEKHA5	1.49494	5.01771	33.7299	6.68e-08	4.59e-07	8.93967	2.81853	4.23004	4.29131	4.28937	5.71668	5.74266	5.8362
ENSG00000154118	57338	JPH3	junctophilin 3	JPH3	-4.67244	1.67225	-33.7245	6.68e-08	4.59e-07	8.93861	-25.5003	4.15557	3.90599	3.96385	-0.569059	-0.473508	-0.949343
ENSG00000169696	79058	ASPSCR1	ASPSCR1 tether for SLC2A4, UBX domain containing	ASPSCR1	-1.06187	5.03692	-33.719	6.69e-08	4.59e-07	8.93754	-2.08763	5.5602	5.54572	5.59763	4.52226	4.49751	4.49818
ENSG00000006453	55971	BAIAP2L1	BAR/IMD domain containing adaptor protein 2 like 1	BAIAP2L1	1.10946	6.87289	33.7037	6.71e-08	4.6e-07	8.93455	2.15764	6.32066	6.28921	6.34462	7.41973	7.45389	7.40924
ENSG00000185043	10519	CIB1	calcium and integrin binding 1	CIB1	1.17029	5.55147	33.7029	6.71e-08	4.6e-07	8.93438	2.25056	4.93614	5.01408	4.94875	6.12506	6.14147	6.1433
ENSG00000085449	57590	WDFY1	WD repeat and FYVE domain containing 1	WDFY1	1.07534	6.44257	33.6919	6.72e-08	4.61e-07	8.93224	2.10722	5.92343	5.91054	5.88071	6.99789	6.95352	6.9893
ENSG00000008988	6224	RPS20	ribosomal protein S20	RPS20	-1.61342	9.2679	-33.688	6.72e-08	4.61e-07	8.93148	-3.05976	10.0538	10.15	10.02	8.45527	8.50912	8.41916
ENSG00000182022	51363	CHST15	carbohydrate sulfotransferase 15	CHST15	1.93675	5.58684	33.6799	6.73e-08	4.61e-07	8.92989	3.82843	4.6597	4.66989	4.5258	6.63061	6.50023	6.53482
ENSG00000151694	6868	ADAM17	ADAM metallopeptidase domain 17	ADAM17	1.05384	6.40274	33.675	6.74e-08	4.61e-07	8.92893	2.07605	5.84717	5.87998	5.9003	6.93281	6.93974	6.91642
ENSG00000187555	7874	USP7	ubiquitin specific peptidase 7	USP7	-1.16617	7.32765	-33.6604	6.76e-08	4.62e-07	8.92608	-2.24415	7.90229	7.8919	7.93802	6.77709	6.70712	6.74947
ENSG00000124813	860	RUNX2	RUNX family transcription factor 2	RUNX2	3.40201	2.61136	33.6461	6.77e-08	4.63e-07	8.92329	10.5708	1.07009	0.767277	0.893698	4.45774	4.2872	4.19217
ENSG00000131828	5160	PDHA1	pyruvate dehydrogenase E1 subunit alpha 1	PDHA1	-1.14785	7.61844	-33.6371	6.78e-08	4.63e-07	8.92151	-2.21584	8.19881	8.16955	8.20874	7.03126	7.01762	7.08467
ENSG00000221983	7311	UBA52	ubiquitin A-52 residue ribosomal protein fusion product 1	UBA52	-1.07855	8.72971	-33.6298	6.79e-08	4.63e-07	8.9201	-2.11191	9.2555	9.29649	9.25497	8.16817	8.21331	8.18983
ENSG00000261455	NA	LINC01003	long intergenic non-protein coding RNA 1003	LINC01003	-2.88904	3.41633	-33.6298	6.79e-08	4.63e-07	8.92009	-7.40777	4.92072	4.95432	4.70752	1.85415	2.05347	2.00782
ENSG00000101138	1477	CSTF1	cleavage stimulation factor subunit 1	CSTF1	-1.23443	5.97526	-33.6177	6.81e-08	4.64e-07	8.91771	-2.35288	6.60744	6.59754	6.57244	5.41155	5.33244	5.33014
ENSG00000166619	10904	BLCAP	BLCAP apoptosis inducing factor	BLCAP	1.29412	6.1589	33.6063	6.82e-08	4.65e-07	8.91548	2.45227	5.49713	5.55426	5.48411	6.76706	6.80228	6.84853
ENSG00000176749	8851	CDK5R1	cyclin dependent kinase 5 regulatory subunit 1	CDK5R1	2.50528	4.14156	33.5968	6.83e-08	4.65e-07	8.91362	5.67759	2.9323	2.7646	2.96984	5.39903	5.48618	5.29737
ENSG00000138639	83478	ARHGAP24	Rho GTPase activating protein 24	ARHGAP24	4.37669	1.67208	33.5625	6.87e-08	4.68e-07	8.9069	20.7738	-0.731687	-0.528231	-0.288893	3.84557	3.72098	4.01472
ENSG00000105640	6142	RPL18A	ribosomal protein L18a	RPL18A	-1.83672	10.0803	-33.5193	6.92e-08	4.71e-07	8.89841	-3.57197	10.9856	11.0989	10.9116	9.16802	9.18668	9.13119
ENSG00000103653	1445	CSK	C-terminal Src kinase	CSK	1.47322	6.5773	33.5191	6.92e-08	4.71e-07	8.89837	2.77641	5.85287	5.79997	5.86922	7.37271	7.31795	7.25106
ENSG00000130175	5589	PRKCSH	protein kinase C substrate 80K-H	PRKCSH	-1.16768	8.64804	-33.5177	6.93e-08	4.71e-07	8.8981	-2.2465	9.23281	9.22559	9.23725	8.01625	8.07696	8.0994
ENSG00000213965	390916	NUDT19	nudix hydrolase 19	NUDT19	-1.90956	4.93255	-33.5064	6.94e-08	4.71e-07	8.89588	-3.75693	5.90944	5.90205	5.8505	4.0727	3.8757	3.98491
ENSG00000174871	254263	CNIH2	cornichon family AMPA receptor auxiliary protein 2	CNIH2	-1.54475	3.09938	-33.5026	6.94e-08	4.71e-07	8.89513	-2.91754	3.887	3.87162	3.85666	2.24577	2.34132	2.39391
ENSG00000179913	10331	B3GNT3	UDP-GlcNAc:betaGal beta-1,3-N-acetylglucosaminyltransferase 3	B3GNT3	4.82832	3.41586	33.502	6.94e-08	4.71e-07	8.89501	28.4098	1.09228	0.679147	1.23367	5.75451	5.86634	5.86921
ENSG00000189221	4128	MAOA	monoamine oxidase A	MAOA	3.48341	2.8066	33.4936	6.95e-08	4.71e-07	8.89336	11.1843	1.11414	0.928867	1.15168	4.44805	4.4499	4.74696
ENSG00000213672	51517	NCKIPSD	NCK interacting protein with SH3 domain	NCKIPSD	1.10338	4.86811	33.4929	6.95e-08	4.71e-07	8.89323	2.14858	4.33149	4.32073	4.29703	5.39819	5.45637	5.40484
ENSG00000101266	1457	CSNK2A1	casein kinase 2 alpha 1	CSNK2A1	-0.99172	7.4565	-33.484	6.97e-08	4.72e-07	8.89148	-1.98855	7.94692	7.95362	7.95655	6.94796	6.95052	6.98345
ENSG00000196954	837	CASP4	caspase 4	CASP4	3.59515	4.35739	33.4769	6.97e-08	4.72e-07	8.89009	12.085	2.51419	2.37346	2.79182	6.12506	6.13879	6.20105
ENSG00000125520	56731	SLC2A4RG	SLC2A4 regulator	SLC2A4RG	-1.29893	6.4302	-33.4568	7e-08	4.73e-07	8.88612	-2.46047	7.0608	7.04898	7.12923	5.73936	5.79872	5.80412
ENSG00000198682	9060	PAPSS2	3'-phosphoadenosine 5'-phosphosulfate synthase 2	PAPSS2	1.27572	4.2309	33.4544	7e-08	4.73e-07	8.88565	2.42119	3.56863	3.60783	3.60265	4.81134	4.89424	4.90068
ENSG00000092929	201294	UNC13D	unc-13 homolog D	UNC13D	1.07565	7.42954	33.4315	7.03e-08	4.75e-07	8.88113	2.10767	6.8955	6.90706	6.87258	7.98057	7.98659	7.93492
ENSG00000065457	23536	ADAT1	adenosine deaminase tRNA specific 1	ADAT1	-1.05717	5.06202	-33.4299	7.03e-08	4.75e-07	8.88083	-2.08084	5.5592	5.61342	5.59917	4.53756	4.5436	4.51913
ENSG00000059588	6894	TARBP1	TAR (HIV-1) RNA binding protein 1	TARBP1	-1.58523	6.10755	-33.4256	7.04e-08	4.75e-07	8.87997	-3.00056	6.89274	6.91612	6.89165	5.33038	5.38493	5.22951
ENSG00000276776	123036	TC2N	tandem C2 domains, nuclear	TC2N	-1.18431	6.53403	-33.4238	7.04e-08	4.75e-07	8.87962	-2.27255	7.08625	7.15002	7.14229	5.90844	5.95428	5.96291
ENSG00000140526	11057	ABHD2	abhydrolase domain containing 2, acylglycerol lipase	ABHD2	1.22141	6.93177	33.418	7.05e-08	4.75e-07	8.87848	2.33175	6.34166	6.32141	6.30012	7.59329	7.5099	7.52423
ENSG00000114270	1294	COL7A1	collagen type VII alpha 1 chain	COL7A1	4.7566	7.0801	33.3766	7.1e-08	4.78e-07	8.87031	27.0321	4.84104	4.51303	4.75133	9.59724	9.59417	9.1838
ENSG00000234741	60674	GAS5	growth arrest specific 5	GAS5	-2.78993	6.56705	-33.3665	7.11e-08	4.78e-07	8.86832	-6.91597	7.94484	8.07126	7.86994	5.04886	5.16035	5.30704
ENSG00000237854	NA	LINC00674	long intergenic non-protein coding RNA 674	LINC00674	-1.29163	7.04693	-33.3444	7.14e-08	4.8e-07	8.86395	-2.44804	7.69015	7.6902	7.6979	6.43442	6.43229	6.33665
ENSG00000108846	8714	ABCC3	ATP binding cassette subfamily C member 3	ABCC3	6.12656	1.7203	33.3314	7.15e-08	4.81e-07	8.86139	69.8681	-1.18625	-1.10008	-1.74261	4.90047	4.83591	4.61436
ENSG00000156959	375323	LHFPL4	LHFPL tetraspan subfamily member 4	LHFPL4	6.4353	3.97948	33.3311	7.15e-08	4.81e-07	8.86133	86.5403	1.09228	0.319818	0.873378	7.21789	7.16285	7.21064
ENSG00000281540	55920	RCC2	regulator of chromosome condensation 2	RCC2	0.971381	8.63292	33.3071	7.18e-08	4.82e-07	8.85657	1.96072	8.15137	8.15367	8.13664	9.12478	9.10189	9.12915
ENSG00000197977	54898	ELOVL2	ELOVL fatty acid elongase 2	ELOVL2	1.94402	4.25183	33.2831	7.21e-08	4.84e-07	8.85183	3.84775	3.1752	3.28479	3.37949	5.26014	5.19892	5.21246
ENSG00000154080	83539	CHST9	carbohydrate sulfotransferase 9	CHST9	1.67427	3.12363	33.2829	7.21e-08	4.84e-07	8.85178	3.19158	2.31153	2.28665	2.2613	3.87479	3.96551	4.042
ENSG00000013523	23357	ANGEL1	angel homolog 1	ANGEL1	-1.37653	5.31313	-33.2655	7.24e-08	4.85e-07	8.84834	-2.59643	6.00394	5.9848	6.01547	4.55422	4.65127	4.66912
ENSG00000179627	100128927	ZBTB42	zinc finger and BTB domain containing 42	ZBTB42	-1.29091	3.91173	-33.2561	7.25e-08	4.85e-07	8.84649	-2.44683	4.59511	4.57692	4.49953	3.24391	3.2628	3.29211
ENSG00000163444	92703	TMEM183A	transmembrane protein 183A	TMEM183A	-1.44111	6.88751	-33.2531	7.25e-08	4.85e-07	8.84589	-2.71529	7.53867	7.64868	7.63684	6.12805	6.18884	6.18399
ENSG00000176714	79635	CCDC121	coiled-coil domain containing 121	CCDC121	-2.39442	1.7295	-33.2435	7.26e-08	4.86e-07	8.84399	-5.25764	2.98664	2.78586	3.00762	0.544399	0.590622	0.461852
ENSG00000197971	4155	MBP	myelin basic protein	MBP	1.43265	5.57568	33.2352	7.27e-08	4.86e-07	8.84235	2.69941	4.86541	4.91748	4.7952	6.32223	6.26108	6.29272
ENSG00000081181	384	ARG2	arginase 2	ARG2	2.83572	4.76458	33.2325	7.28e-08	4.86e-07	8.84181	7.13899	3.15952	3.48325	3.39739	6.16995	6.20072	6.17665
ENSG00000161654	124801	LSM12	LSM12 homolog	LSM12	1.19765	6.36709	33.2316	7.28e-08	4.86e-07	8.84162	2.29366	5.80747	5.72423	5.77309	6.97643	6.94004	6.98127
ENSG00000078900	7161	TP73	tumor protein p73	TP73	3.33253	4.19781	33.2219	7.29e-08	4.87e-07	8.8397	10.0737	2.53053	2.72664	2.33745	5.83167	5.8369	5.92364
ENSG00000233927	6234	RPS28	ribosomal protein S28	RPS28	-1.70089	8.61939	-33.2186	7.29e-08	4.87e-07	8.83905	-3.25102	9.43407	9.56695	9.40849	7.74027	7.79677	7.76979
ENSG00000239857	51608	GET4	guided entry of tail-anchored proteins factor 4	GET4	1.2178	6.05784	33.1618	7.37e-08	4.91e-07	8.82778	2.32591	5.50232	5.42813	5.41638	6.67108	6.68159	6.64756
ENSG00000108854	64750	SMURF2	SMAD specific E3 ubiquitin protein ligase 2	SMURF2	1.5286	7.8576	33.1451	7.39e-08	4.92e-07	8.82445	2.88505	7.09966	7.03794	7.14229	8.58129	8.59878	8.68562
ENSG00000080503	6595	SMARCA2	SWI/SNF related, matrix associated, actin dependent regulator of chromatin, subfamily a, member 2	SMARCA2	-2.28711	5.76261	-33.1362	7.4e-08	4.93e-07	8.82268	-4.88077	6.87164	6.90098	6.94587	4.53604	4.55651	4.76461
ENSG00000075643	55034	MOCOS	molybdenum cofactor sulfurase	MOCOS	3.16644	3.32467	33.112	7.43e-08	4.95e-07	8.81787	8.97829	1.85976	1.8042	1.56038	4.84864	4.84514	5.02988
ENSG00000087903	5990	RFX2	regulatory factor X2	RFX2	2.70857	3.3375	33.0946	7.45e-08	4.96e-07	8.81439	6.53673	2.09778	1.94313	1.90875	4.66987	4.82662	4.57888
ENSG00000170860	27258	LSM3	LSM3 homolog, U6 small nuclear RNA and mRNA degradation associated	LSM3	-1.22698	5.90313	-33.087	7.46e-08	4.96e-07	8.8129	-2.34076	6.51136	6.48508	6.55341	5.32068	5.3002	5.24803
ENSG00000134339	6289	SAA2	serum amyloid A2	SAA2	5.935	1.63033	33.0802	7.47e-08	4.97e-07	8.81154	61.1804	-1.69595	-0.981061	-1.33449	4.50492	4.59013	4.69845
ENSG00000111816	2444	FRK	fyn related Src family tyrosine kinase	FRK	2.4376	3.68648	33.0744	7.48e-08	4.97e-07	8.81037	5.41738	2.41201	2.58831	2.40271	4.91226	4.80515	4.9984
ENSG00000111057	3875	KRT18	keratin 18	KRT18	2.06152	8.29404	33.0723	7.48e-08	4.97e-07	8.80995	4.17426	7.21763	7.3238	7.24842	9.36246	9.40348	9.20846
ENSG00000197372	171392	ZNF675	zinc finger protein 675	ZNF675	-1.52584	4.07335	-33.0657	7.49e-08	4.97e-07	8.80865	-2.87954	4.83612	4.83624	4.83646	3.36211	3.3469	3.22228
ENSG00000161671	284361	EMC10	ER membrane protein complex subunit 10	EMC10	-1.76841	6.35774	-33.0641	7.49e-08	4.97e-07	8.80833	-3.40678	7.26907	7.31925	7.1375	5.48997	5.47348	5.45716
ENSG00000113282	9685	CLINT1	clathrin interactor 1	CLINT1	-1.20362	6.9641	-33.0637	7.49e-08	4.97e-07	8.80824	-2.30318	7.55234	7.56362	7.58177	6.41217	6.32044	6.35424
ENSG00000179104	160335	TMTC2	transmembrane O-mannosyltransferase targeting cadherins 2	TMTC2	2.18543	3.98353	33.0509	7.51e-08	4.97e-07	8.80569	4.54862	2.76967	2.99652	2.90625	5.12683	5.02416	5.07774
ENSG00000114646	10675	CSPG5	chondroitin sulfate proteoglycan 5	CSPG5	-3.76678	1.88669	-33.0397	7.53e-08	4.98e-07	8.80347	-13.6117	3.85814	3.72251	3.72959	0.0589721	0.188076	-0.237145
ENSG00000007372	5080	PAX6	paired box 6	PAX6	4.0895	2.36713	33.0323	7.54e-08	4.98e-07	8.80199	17.024	0.598019	0.260287	0.108832	4.41362	4.43949	4.38253
ENSG00000205517	57139	RGL3	ral guanine nucleotide dissociation stimulator like 3	RGL3	4.09854	2.56728	33.0305	7.54e-08	4.98e-07	8.80162	17.1311	0.534593	0.319818	0.699611	4.58989	4.7943	4.46545
ENSG00000150687	11098	PRSS23	serine protease 23	PRSS23	6.74894	2.66146	32.997	7.58e-08	5.01e-07	8.79493	107.555	-0.986944	-0.243449	-0.908621	5.94793	5.99868	6.16118
ENSG00000105254	1155	TBCB	tubulin folding cofactor B	TBCB	-1.58706	6.23824	-32.9896	7.59e-08	5.01e-07	8.79346	-3.00437	7.06641	7.04375	6.98516	5.40822	5.40022	5.5257
ENSG00000169139	7336	UBE2V2	ubiquitin conjugating enzyme E2 V2	UBE2V2	-1.42424	6.70003	-32.9761	7.61e-08	5.02e-07	8.79076	-2.68373	7.40717	7.41849	7.41078	5.91256	6.00458	6.04657
ENSG00000276907	201176	ARHGAP27	Rho GTPase activating protein 27	ARHGAP27	1.35269	5.63254	32.974	7.61e-08	5.02e-07	8.79034	2.55389	4.9977	4.959	4.91187	6.26084	6.35177	6.31405
ENSG00000182704	25987	TSKU	tsukushi, small leucine rich proteoglycan	TSKU	1.62523	5.13378	32.9702	7.62e-08	5.02e-07	8.78958	3.08492	4.4109	4.25366	4.29893	5.91783	5.95489	5.96647
ENSG00000105556	54531	MIER2	MIER family member 2	MIER2	1.15396	5.03156	32.9692	7.62e-08	5.02e-07	8.78938	2.22524	4.44148	4.42771	4.49455	5.59173	5.63881	5.59509
ENSG00000166033	5654	HTRA1	HtrA serine peptidase 1	HTRA1	4.5758	2.17848	32.9584	7.63e-08	5.03e-07	8.78721	23.8481	-0.32643	0.198256	-0.200084	4.38683	4.4739	4.53841
ENSG00000223547	284391	ZNF844	zinc finger protein 844	ZNF844	-1.92136	4.17679	-32.948	7.65e-08	5.03e-07	8.78515	-3.7878	5.04715	5.2099	5.15537	3.25135	3.25886	3.13812
ENSG00000065308	9697	TRAM2	translocation associated membrane protein 2	TRAM2	1.4049	5.89232	32.9433	7.66e-08	5.03e-07	8.7842	2.648	5.20288	5.12561	5.24113	6.56453	6.59043	6.62937
ENSG00000113384	64083	GOLPH3	golgi phosphoprotein 3	GOLPH3	-1.20968	7.33913	-32.9425	7.66e-08	5.03e-07	8.78403	-2.31286	7.95377	7.9398	7.93832	6.78929	6.71829	6.69528
ENSG00000130829	1852	DUSP9	dual specificity phosphatase 9	DUSP9	-4.10688	2.35966	-32.9348	7.67e-08	5.04e-07	8.7825	-17.2303	4.44795	4.40557	4.38578	0.568444	0.284291	0.0659237
ENSG00000168461	11031	RAB31	RAB31, member RAS oncogene family	RAB31	1.0953	5.90738	32.9251	7.68e-08	5.04e-07	8.78056	2.13658	5.35978	5.38613	5.33328	6.47434	6.42439	6.46635
ENSG00000278032	4061	LY6E	lymphocyte antigen 6 family member E	LY6E	-1.30529	7.78081	-32.9197	7.69e-08	5.04e-07	8.77947	-2.47134	8.4247	8.41716	8.4585	7.08772	7.10666	7.1901
ENSG00000103091	79726	WDR59	WD repeat domain 59	WDR59	-1.1971	5.70437	-32.9188	7.69e-08	5.04e-07	8.77929	-2.29278	6.28918	6.33138	6.28818	5.07007	5.15187	5.09552
ENSG00000075415	5250	SLC25A3	solute carrier family 25 member 3	SLC25A3	-1.1618	8.37865	-32.9152	7.69e-08	5.04e-07	8.77857	-2.23736	8.9128	8.98605	8.97979	7.81708	7.79795	7.77822
ENSG00000282825	9811	CTIF	cap binding complex dependent translation initiation factor	CTIF	-1.4501	5.62172	-32.9148	7.69e-08	5.04e-07	8.77849	-2.73227	6.35778	6.32459	6.35794	4.83879	4.87892	4.97231
ENSG00000188191	5575	PRKAR1B	protein kinase cAMP-dependent type I regulatory subunit beta	PRKAR1B	1.52779	5.13511	32.9087	7.7e-08	5.04e-07	8.77728	2.88344	4.41311	4.35846	4.34208	5.84218	5.97425	5.88058
ENSG00000143947	6233	RPS27A	ribosomal protein S27a	RPS27A	-1.47893	9.6238	-32.898	7.72e-08	5.05e-07	8.77514	-2.78743	10.3107	10.4256	10.3535	8.85312	8.93608	8.86379
ENSG00000164078	4486	MST1R	macrophage stimulating 1 receptor	MST1R	3.06115	3.95466	32.8859	7.73e-08	5.06e-07	8.77271	8.34641	2.48931	2.22574	2.55719	5.55007	5.47772	5.42791
ENSG00000213923	1454	CSNK1E	casein kinase 1 epsilon	CSNK1E	1.32826	7.11148	32.8818	7.74e-08	5.06e-07	8.77189	2.511	6.40565	6.43045	6.50594	7.76226	7.75312	7.81143
ENSG00000155066	150696	PROM2	prominin 2	PROM2	-6.11073	1.82856	-32.8763	7.75e-08	5.06e-07	8.77079	-69.1058	4.90983	4.75722	4.98472	-1.06502	-0.969466	-1.64595
ENSG00000101265	9770	RASSF2	Ras association domain family member 2	RASSF2	-1.44421	4.96109	-32.8706	7.75e-08	5.06e-07	8.76964	-2.72113	5.70587	5.62083	5.72287	4.28892	4.20149	4.22654
ENSG00000119514	79695	GALNT12	polypeptide N-acetylgalactosaminyltransferase 12	GALNT12	1.60572	3.28689	32.8657	7.76e-08	5.06e-07	8.76865	3.04348	2.48092	2.52651	2.44463	4.06003	4.0363	4.17291
ENSG00000103227	64788	LMF1	lipase maturation factor 1	LMF1	-2.79921	2.55551	-32.8625	7.76e-08	5.06e-07	8.76802	-6.96058	4.0347	3.91567	3.91498	1.22701	1.26083	0.979884
ENSG00000153531	113622	ADPRHL1	ADP-ribosylhydrolase like 1	ADPRHL1	-3.53075	2.30544	-32.8421	7.79e-08	5.08e-07	8.76393	-11.5574	4.18169	3.95373	4.07701	0.519946	0.733817	0.366433
ENSG00000255561	91893	FDXACB1	ferredoxin-fold anticodon binding domain containing 1	FDXACB1	1.78973	1.93167	32.8267	7.81e-08	5.09e-07	8.76082	3.45751	0.953678	1.03919	1.11753	2.76593	2.86667	2.84701
ENSG00000184371	1435	CSF1	colony stimulating factor 1	CSF1	3.58358	3.7964	32.823	7.82e-08	5.09e-07	8.76008	11.9885	1.80705	2.13755	2.06922	5.60705	5.71272	5.4448
ENSG00000165891	144455	E2F7	E2F transcription factor 7	E2F7	2.27171	5.63051	32.8214	7.82e-08	5.09e-07	8.75977	4.82896	4.35003	4.55697	4.57696	6.72656	6.76316	6.80938
ENSG00000151552	5860	QDPR	quinoid dihydropteridine reductase	QDPR	-1.34404	3.78402	-32.8178	7.83e-08	5.09e-07	8.75904	-2.53861	4.42627	4.52414	4.4177	3.10285	3.1353	3.09784
ENSG00000176658	4642	MYO1D	myosin ID	MYO1D	2.0059	5.79522	32.8104	7.84e-08	5.09e-07	8.75754	4.01639	4.7357	4.78124	4.85989	6.71752	6.77459	6.90241
ENSG00000104774	4125	MAN2B1	mannosidase alpha class 2B member 1	MAN2B1	-1.32338	6.71041	-32.8038	7.85e-08	5.09e-07	8.75622	-2.50251	7.3888	7.31606	7.41144	6.04752	6.01455	6.08408
ENSG00000134871	1284	COL4A2	collagen type IV alpha 2 chain	COL4A2	1.97416	9.20148	32.7941	7.86e-08	5.1e-07	8.75427	3.929	8.25769	8.23561	8.1499	10.2139	10.0827	10.2691
ENSG00000113389	4883	NPR3	natriuretic peptide receptor 3	NPR3	-9.4564	2.86267	-32.7745	7.89e-08	5.11e-07	8.75034	-702.524	7.55783	7.65868	7.5561	-1.49244	-2.55443	-1.54974
ENSG00000120594	84898	PLXDC2	plexin domain containing 2	PLXDC2	1.97376	4.24515	32.7714	7.89e-08	5.11e-07	8.74971	3.92791	3.19585	3.34331	3.23566	5.31536	5.15293	5.22781
ENSG00000104783	3783	KCNN4	potassium calcium-activated channel subfamily N member 4	KCNN4	1.31218	5.59692	32.7672	7.9e-08	5.11e-07	8.74887	2.48317	4.9665	4.8772	4.97879	6.2404	6.27919	6.23943
ENSG00000146701	4191	MDH2	malate dehydrogenase 2	MDH2	-0.960172	8.35746	-32.7635	7.9e-08	5.11e-07	8.74813	-1.94554	8.83432	8.82405	8.85427	7.88073	7.88524	7.86614
ENSG00000122694	152007	GLIPR2	GLI pathogenesis related 2	GLIPR2	1.46513	4.74185	32.7633	7.9e-08	5.11e-07	8.74809	2.76088	3.97623	3.97239	4.07923	5.46296	5.44079	5.51948
ENSG00000105514	9545	RAB3D	RAB3D, member RAS oncogene family	RAB3D	-1.81287	5.50552	-32.7591	7.91e-08	5.11e-07	8.74724	-3.5134	6.48748	6.32958	6.41879	4.53604	4.65727	4.60394
ENSG00000138193	51196	PLCE1	phospholipase C epsilon 1	PLCE1	-1.23361	5.25018	-32.7512	7.92e-08	5.12e-07	8.74565	-2.35154	5.81916	5.89473	5.88706	4.66987	4.62241	4.60786
ENSG00000071205	79658	ARHGAP10	Rho GTPase activating protein 10	ARHGAP10	1.34192	4.14319	32.7489	7.92e-08	5.12e-07	8.74517	2.53489	3.41861	3.53124	3.46684	4.82013	4.78474	4.83759
ENSG00000067840	57595	PDZD4	PDZ domain containing 4	PDZD4	-1.91892	3.76405	-32.7428	7.93e-08	5.12e-07	8.74396	-3.7814	4.79948	4.69398	4.67707	2.75549	2.90248	2.75581
ENSG00000025772	10953	TOMM34	translocase of outer mitochondrial membrane 34	TOMM34	1.171	6.01021	32.7366	7.94e-08	5.12e-07	8.7427	2.25167	5.45493	5.43656	5.38263	6.62704	6.57505	6.58502
ENSG00000076604	9618	TRAF4	TNF receptor associated factor 4	TRAF4	1.85924	6.99477	32.7223	7.96e-08	5.13e-07	8.73982	3.62815	5.99954	6.08787	6.10805	7.94183	8.00009	7.83125
ENSG00000152240	115106	HAUS1	HAUS augmin like complex subunit 1	HAUS1	1.33178	5.13256	32.7207	7.96e-08	5.13e-07	8.7395	2.51713	4.43932	4.5273	4.4334	5.76104	5.81492	5.8194
ENSG00000276016	29	ABR	ABR activator of RhoGEF and GTPase	ABR	1.59002	6.7737	32.7184	7.97e-08	5.13e-07	8.73903	3.01053	6.07044	5.94106	5.92458	7.58281	7.58089	7.54242
ENSG00000175352	56675	NRIP3	nuclear receptor interacting protein 3	NRIP3	2.27745	3.53778	32.7162	7.97e-08	5.13e-07	8.7386	4.84822	2.3672	2.44869	2.38129	4.81763	4.57565	4.63626
ENSG00000157510	134265	AFAP1L1	actin filament associated protein 1 like 1	AFAP1L1	6.26645	2.29895	32.714	7.97e-08	5.13e-07	8.73816	76.9818	-1.18625	-0.883273	-0.433283	5.37196	5.35938	5.56518
ENSG00000176390	51379	CRLF3	cytokine receptor like factor 3	CRLF3	1.27784	4.87246	32.7078	7.98e-08	5.13e-07	8.7369	2.42475	4.21747	4.21696	4.26618	5.56359	5.50544	5.46509
ENSG00000078369	2782	GNB1	G protein subunit beta 1	GNB1	0.974063	8.86592	32.6999	7.99e-08	5.13e-07	8.73531	1.96436	8.37422	8.38313	8.37932	9.35281	9.374	9.33204
ENSG00000234920	534	ATP6V1G2	ATPase H+ transporting V1 subunit G2	ATP6V1G2	-3.78415	0.0792595	-32.6987	7.99e-08	5.13e-07	8.73506	-13.7767	1.87264	1.92636	2.11501	-1.59553	-1.86255	-1.98037
ENSG00000163584	200916	RPL22L1	ribosomal protein L22 like 1	RPL22L1	-1.83924	4.62686	-32.6938	8e-08	5.14e-07	8.73407	-3.57822	5.58389	5.60447	5.45108	3.73572	3.74654	3.63945
ENSG00000165280	7415	VCP	valosin containing protein	VCP	1.00628	8.78368	32.6795	8.02e-08	5.15e-07	8.73119	2.00872	8.26717	8.29415	8.2803	9.30301	9.29735	9.26008
ENSG00000136002	50649	ARHGEF4	Rho guanine nucleotide exchange factor 4	ARHGEF4	2.18108	5.12408	32.6523	8.06e-08	5.17e-07	8.7257	4.53492	4.00284	3.95138	4.1464	6.3022	6.16061	6.18104
ENSG00000185129	5813	PURA	purine rich element binding protein A	PURA	-1.50563	5.09229	-32.6376	8.08e-08	5.18e-07	8.72273	-2.83948	5.81916	5.8418	5.87434	4.4053	4.34969	4.26342
ENSG00000172175	10892	MALT1	MALT1 paracaspase	MALT1	1.54553	4.96416	32.6287	8.09e-08	5.18e-07	8.72094	2.91912	4.15821	4.1913	4.22468	5.80535	5.74478	5.66066
ENSG00000182621	23236	PLCB1	phospholipase C beta 1	PLCB1	-2.38218	2.66399	-32.6264	8.1e-08	5.18e-07	8.72046	-5.21322	3.93997	3.81329	3.81198	1.38429	1.42461	1.60981
ENSG00000142867	8915	BCL10	BCL10 immune signaling adaptor	BCL10	1.8059	5.58104	32.6129	8.12e-08	5.19e-07	8.71774	3.49648	4.58536	4.67274	4.77617	6.47235	6.51724	6.46239
ENSG00000105866	6671	SP4	Sp4 transcription factor	SP4	1.9263	4.46148	32.6007	8.13e-08	5.2e-07	8.71528	3.80079	3.61153	3.40985	3.47361	5.43217	5.38673	5.45498
ENSG00000174989	26259	FBXW8	F-box and WD repeat domain containing 8	FBXW8	-1.40507	3.89354	-32.5996	8.13e-08	5.2e-07	8.71504	-2.6483	4.57948	4.61305	4.59569	3.11515	3.23899	3.21888
ENSG00000165895	143872	ARHGAP42	Rho GTPase activating protein 42	ARHGAP42	3.06559	3.9125	32.5862	8.15e-08	5.21e-07	8.71234	8.37211	2.1726	2.42855	2.53796	5.44359	5.43731	5.45498
ENSG00000168872	55308	DDX19A	DEAD-box helicase 19A	DDX19A	-1.22516	6.10674	-32.5841	8.16e-08	5.21e-07	8.71192	-2.33781	6.74148	6.67711	6.73937	5.53767	5.47403	5.47079
ENSG00000280962	80824	DUSP16	dual specificity phosphatase 16	DUSP16	-1.20481	5.63493	-32.5785	8.17e-08	5.21e-07	8.71078	-2.30506	6.21968	6.25342	6.23889	4.98887	5.02532	5.08338
ENSG00000103495	4150	MAZ	MYC associated zinc finger protein	MAZ	-1.16295	8.37604	-32.5586	8.19e-08	5.22e-07	8.70676	-2.23914	8.93158	8.98052	8.96043	7.78409	7.83814	7.76146
ENSG00000063046	1975	EIF4B	eukaryotic translation initiation factor 4B	EIF4B	-1.56908	9.37432	-32.5585	8.19e-08	5.22e-07	8.70672	-2.96715	10.1417	10.1575	10.1774	8.54246	8.54467	8.68222
ENSG00000149554	1111	CHEK1	checkpoint kinase 1	CHEK1	1.18434	6.18874	32.544	8.22e-08	5.23e-07	8.7038	2.2726	5.56219	5.58869	5.63884	6.80772	6.78525	6.74977
ENSG00000136854	6812	STXBP1	syntaxin binding protein 1	STXBP1	-1.82138	3.41152	-32.5361	8.23e-08	5.24e-07	8.70218	-3.53419	4.34311	4.31891	4.30463	2.39441	2.51662	2.59147
ENSG00000119729	23433	RHOQ	ras homolog family member Q	RHOQ	-1.33041	5.98088	-32.5311	8.23e-08	5.24e-07	8.70118	-2.51474	6.63038	6.66434	6.64353	5.26199	5.3804	5.30463
ENSG00000073921	8301	PICALM	phosphatidylinositol binding clathrin assembly protein	PICALM	0.981642	7.89922	32.5246	8.24e-08	5.24e-07	8.69986	1.97471	7.39383	7.40438	7.42699	8.40588	8.39152	8.37273
ENSG00000255112	57132	CHMP1B	charged multivesicular body protein 1B	CHMP1B	-1.28817	6.76742	-32.5235	8.25e-08	5.24e-07	8.69964	-2.44218	7.42641	7.42019	7.3879	6.06453	6.13234	6.17313
ENSG00000175931	63893	UBE2O	ubiquitin conjugating enzyme E2 O	UBE2O	-0.996943	6.79691	-32.5018	8.28e-08	5.26e-07	8.69524	-1.99577	7.31934	7.26848	7.29833	6.29366	6.3057	6.29596
ENSG00000124831	9208	LRRFIP1	LRR binding FLII interacting protein 1	LRRFIP1	1.2742	7.25727	32.5002	8.28e-08	5.26e-07	8.6949	2.41864	6.57722	6.59949	6.6838	7.90722	7.88424	7.89164
ENSG00000103043	55697	VAC14	VAC14 component of PIKFYVE complex	VAC14	-1.19485	6.34732	-32.4993	8.28e-08	5.26e-07	8.69472	-2.28921	6.98274	6.94475	6.90672	5.73804	5.78645	5.72519
ENSG00000158710	8407	TAGLN2	transgelin 2	TAGLN2	-1.04477	9.99587	-32.4757	8.32e-08	5.27e-07	8.68993	-2.06304	10.4998	10.5464	10.5086	9.49186	9.47976	9.44883
ENSG00000282019	2821	GPI	glucose-6-phosphate isomerase	GPI	-1.70208	8.30266	-32.467	8.33e-08	5.28e-07	8.68816	-3.25371	9.13513	9.19692	9.12906	7.49124	7.50928	7.35434
ENSG00000115241	5496	PPM1G	protein phosphatase, Mg2+/Mn2+ dependent 1G	PPM1G	0.992766	8.00011	32.4448	8.36e-08	5.3e-07	8.68365	1.99	7.50917	7.51592	7.4861	8.50372	8.51264	8.47312
ENSG00000282844	81	ACTN4	actinin alpha 4	ACTN4	-1.10723	9.92703	-32.4357	8.38e-08	5.3e-07	8.6818	-2.15432	10.502	10.4483	10.4916	9.36942	9.34624	9.40458
ENSG00000170485	4862	NPAS2	neuronal PAS domain protein 2	NPAS2	3.76321	3.10413	32.4176	8.4e-08	5.32e-07	8.67812	13.5781	1.4767	1.03919	1.1517	4.91695	5.03688	5.00337
ENSG00000008277	53616	ADAM22	ADAM metallopeptidase domain 22	ADAM22	1.59793	3.94151	32.4007	8.43e-08	5.33e-07	8.67468	3.02708	3.20606	3.072	3.14957	4.69875	4.79838	4.72429
ENSG00000102984	55565	ZNF821	zinc finger protein 821	ZNF821	-1.59563	3.97066	-32.4006	8.43e-08	5.33e-07	8.67466	-3.02226	4.79611	4.8191	4.6902	3.22512	3.12668	3.16672
ENSG00000196422	9858	PPP1R26	protein phosphatase 1 regulatory subunit 26	PPP1R26	1.32695	6.38129	32.3908	8.44e-08	5.33e-07	8.67267	2.50872	5.76838	5.7194	5.66567	7.04578	7.00855	7.07997
ENSG00000136153	4008	LMO7	LIM domain 7	LMO7	2.12873	5.76074	32.3856	8.45e-08	5.34e-07	8.6716	4.37333	4.75496	4.56621	4.76794	6.8074	6.78422	6.88368
ENSG00000172939	9943	OXSR1	oxidative stress responsive kinase 1	OXSR1	-0.949558	7.06806	-32.3767	8.46e-08	5.34e-07	8.66979	-1.93128	7.52837	7.55184	7.54831	6.6025	6.57782	6.59952
ENSG00000215039	678655	CD27-AS1	CD27 antisense RNA 1	CD27-AS1	-2.21216	2.37121	-32.3716	8.47e-08	5.34e-07	8.66875	-4.63369	3.35578	3.47346	3.60265	1.28621	1.29203	1.21717
ENSG00000183665	55039	TRMT12	tRNA methyltransferase 12 homolog	TRMT12	-1.28751	4.56611	-32.3689	8.48e-08	5.34e-07	8.6682	-2.44106	5.18879	5.20764	5.23317	3.87238	3.9138	3.98089
ENSG00000171298	2548	GAA	alpha glucosidase	GAA	-1.46647	7.47861	-32.344	8.51e-08	5.36e-07	8.66313	-2.76344	8.27946	8.19708	8.15898	6.72556	6.71686	6.7937
ENSG00000004487	23028	KDM1A	lysine demethylase 1A	KDM1A	1.98455	8.58081	32.3329	8.53e-08	5.37e-07	8.66085	3.95738	7.61453	7.59857	7.55251	9.60983	9.65954	9.44988
ENSG00000173846	1263	PLK3	polo like kinase 3	PLK3	3.50941	3.30547	32.3311	8.53e-08	5.37e-07	8.66049	11.3877	1.57456	1.32709	1.75064	5.11362	5.05858	5.00831
ENSG00000277594	11056	DDX52	DExD-box helicase 52	DDX52	1.57639	6.11912	32.3245	8.54e-08	5.37e-07	8.65915	2.98222	5.275	5.3651	5.35267	6.96827	6.91928	6.83439
ENSG00000142235	114783	LMTK3	lemur tyrosine kinase 3	LMTK3	-4.33825	2.93994	-32.3181	8.55e-08	5.38e-07	8.65785	-20.2276	5.15887	5.09187	5.07646	0.519946	1.05802	0.734473
ENSG00000198933	9755	TBKBP1	TBK1 binding protein 1	TBKBP1	1.33814	3.99581	32.2973	8.59e-08	5.39e-07	8.6536	2.52826	3.32799	3.35045	3.30179	4.59722	4.69131	4.70613
ENSG00000169231	7059	THBS3	thrombospondin 3	THBS3	-3.90231	4.80903	-32.297	8.59e-08	5.39e-07	8.65354	-14.9524	6.76038	6.71404	6.80613	2.6967	3.13531	2.74163
ENSG00000177076	340485	ACER2	alkaline ceramidase 2	ACER2	2.99394	1.57882	32.2962	8.59e-08	5.39e-07	8.65337	7.96649	0.287678	-0.0427516	0.000613585	3.02679	3.09165	3.10894
ENSG00000130517	54858	PGPEP1	pyroglutamyl-peptidase I	PGPEP1	1.11534	5.61963	32.2429	8.67e-08	5.44e-07	8.64246	2.16647	5.09297	5.06387	5.02902	6.16109	6.16114	6.20967
ENSG00000152127	4249	MGAT5	alpha-1,6-mannosylglycoprotein 6-beta-N-acetylglucosaminyltransferase	MGAT5	1.02335	7.41001	32.2282	8.69e-08	5.45e-07	8.63946	2.03263	6.87844	6.90766	6.90891	7.91688	7.89813	7.95005
ENSG00000112276	11149	BVES	blood vessel epicardial substance	BVES	2.14542	4.21543	32.228	8.69e-08	5.45e-07	8.63941	4.42422	3.06167	3.2773	3.08918	5.23595	5.30307	5.32539
ENSG00000150630	7424	VEGFC	vascular endothelial growth factor C	VEGFC	5.43328	3.12431	32.2226	8.7e-08	5.45e-07	8.63831	43.2097	0.325646	0.788494	0.108866	5.85262	5.82295	5.84728
ENSG00000073792	10644	IGF2BP2	insulin like growth factor 2 mRNA binding protein 2	IGF2BP2	1.41488	6.93274	32.217	8.71e-08	5.45e-07	8.63717	2.66637	6.19425	6.25723	6.22443	7.60496	7.60224	7.71334
ENSG00000197696	4828	NMB	neuromedin B	NMB	3.75236	3.95101	32.206	8.73e-08	5.46e-07	8.63492	13.4763	2.13032	2.06115	2.03304	5.9565	5.9646	5.56047
ENSG00000132623	63926	ANKEF1	ankyrin repeat and EF-hand domain containing 1	ANKEF1	1.13195	3.9516	32.2025	8.73e-08	5.46e-07	8.6342	2.19155	3.38304	3.42348	3.35038	4.53756	4.48913	4.52605
ENSG00000137462	7097	TLR2	toll like receptor 2	TLR2	2.69084	3.6128	32.201	8.74e-08	5.46e-07	8.6339	6.4569	2.25362	2.4353	2.11321	4.94936	4.93187	4.99342
ENSG00000155755	65062	TMEM237	transmembrane protein 237	TMEM237	1.34074	5.82145	32.1953	8.75e-08	5.46e-07	8.63271	2.53281	5.09983	5.1928	5.16062	6.45633	6.54097	6.47817
ENSG00000102606	8874	ARHGEF7	Rho guanine nucleotide exchange factor 7	ARHGEF7	-1.43074	6.73205	-32.1843	8.76e-08	5.47e-07	8.63048	-2.69586	7.43756	7.43056	7.47413	6.01727	6.0847	5.94805
ENSG00000144115	55258	THNSL2	threonine synthase like 2	THNSL2	-1.57933	2.39395	-32.1695	8.79e-08	5.48e-07	8.62743	-2.98832	3.22628	3.19627	3.12829	1.5261	1.64601	1.64073
ENSG00000087111	94005	PIGS	phosphatidylinositol glycan anchor biosynthesis class S	PIGS	1.38845	6.27127	32.1668	8.79e-08	5.48e-07	8.62688	2.61797	5.62824	5.57425	5.52865	6.92847	6.94924	7.01877
ENSG00000205002	441376	AARD	alanine and arginine rich domain containing protein	AARD	-14.4962	1.40667	-32.1618	8.8e-08	5.48e-07	8.62585	-23109.2	8.66324	8.64079	8.66026	-4.76546	-6.25487	-6.50393
ENSG00000139687	5925	RB1	RB transcriptional corepressor 1	RB1	-3.21694	3.41819	-32.1267	8.85e-08	5.51e-07	8.61864	-9.29815	4.92227	5.07794	5.07979	1.76332	1.65802	2.00782
ENSG00000136231	10643	IGF2BP3	insulin like growth factor 2 mRNA binding protein 3	IGF2BP3	1.12843	6.58899	32.1251	8.86e-08	5.51e-07	8.61831	2.18621	6.00394	6.07065	5.99974	7.15923	7.13113	7.16927
ENSG00000074590	9891	NUAK1	NUAK family kinase 1	NUAK1	4.0278	4.89717	32.1176	8.87e-08	5.52e-07	8.61677	16.3113	2.83035	3.15194	2.66752	6.87524	6.86942	6.98855
ENSG00000091972	4345	CD200	CD200 molecule	CD200	-3.55966	0.534823	-32.1122	8.88e-08	5.52e-07	8.61567	-11.7914	2.33032	2.40814	2.2055	-1.06502	-1.21047	-1.45954
ENSG00000079246	7520	XRCC5	X-ray repair cross complementing 5	XRCC5	1.11169	8.93717	32.1062	8.89e-08	5.52e-07	8.61444	2.16099	8.36214	8.42258	8.35925	9.50282	9.46642	9.50981
ENSG00000161800	29127	RACGAP1	Rac GTPase activating protein 1	RACGAP1	-0.988396	7.0298	-32.106	8.89e-08	5.52e-07	8.61439	-1.98398	7.51509	7.55068	7.50624	6.52052	6.54259	6.5437
ENSG00000116106	2043	EPHA4	EPH receptor A4	EPHA4	5.14722	2.89366	32.1004	8.9e-08	5.52e-07	8.61323	35.4378	0.688216	0.198256	0.073677	5.43053	5.43731	5.53396
ENSG00000148335	28989	NTMT1	N-terminal Xaa-Pro-Lys N-methyltransferase 1	NTMT1	1.40205	5.23545	32.0735	8.94e-08	5.55e-07	8.60771	2.64276	4.48826	4.55542	4.55958	5.9225	5.99987	5.88704
ENSG00000157827	114793	FMNL2	formin like 2	FMNL2	1.55083	7.11615	32.0284	9.01e-08	5.59e-07	8.59842	2.92985	6.34108	6.26103	6.42011	7.91659	7.87369	7.88442
ENSG00000115641	2274	FHL2	four and a half LIM domains 2	FHL2	1.07677	5.94018	32.0251	9.02e-08	5.59e-07	8.59774	2.10931	5.38022	5.38786	5.4373	6.50074	6.45357	6.48138
ENSG00000106025	23554	TSPAN12	tetraspanin 12	TSPAN12	2.99651	3.58801	32.022	9.02e-08	5.59e-07	8.5971	7.9807	2.30203	1.96192	2.00529	5.10542	5.05972	5.09366
ENSG00000105185	9141	PDCD5	programmed cell death 5	PDCD5	-1.33851	6.02258	-32.01	9.04e-08	5.6e-07	8.59462	-2.5289	6.65993	6.72302	6.69256	5.40739	5.35846	5.29413
ENSG00000104805	4924	NUCB1	nucleobindin 1	NUCB1	-1.41347	6.52454	-32.0073	9.05e-08	5.6e-07	8.59407	-2.66378	7.22518	7.26659	7.20207	5.76755	5.79668	5.88919
ENSG00000235750	9674	KIAA0040	KIAA0040	KIAA0040	3.6288	4.33762	31.9958	9.07e-08	5.61e-07	8.59169	12.3702	2.43824	2.7646	2.36682	6.12911	6.07745	6.24949
ENSG00000120885	1191	CLU	clusterin	CLU	-3.06714	5.07099	-31.97	9.11e-08	5.63e-07	8.58637	-8.38108	6.53485	6.54941	6.72942	3.3758	3.54441	3.69206
ENSG00000181191	64219	PJA1	praja ring finger ubiquitin ligase 1	PJA1	3.60313	4.28566	31.9589	9.13e-08	5.64e-07	8.58408	12.152	2.24375	2.6706	2.53795	6.03248	6.06847	6.16074
ENSG00000128699	94101	ORMDL1	ORMDL sphingolipid biosynthesis regulator 1	ORMDL1	1.19128	5.14403	31.9508	9.14e-08	5.64e-07	8.58241	2.28355	4.50491	4.54767	4.59259	5.70994	5.76298	5.74607
ENSG00000173193	54625	PARP14	poly(ADP-ribose) polymerase family member 14	PARP14	2.30929	5.59105	31.9503	9.14e-08	5.64e-07	8.58231	4.9564	4.47777	4.49862	4.33281	6.75434	6.63559	6.84715
ENSG00000089685	332	BIRC5	baculoviral IAP repeat containing 5	BIRC5	-1.11645	7.57832	-31.9412	9.16e-08	5.65e-07	8.58042	-2.16813	8.11744	8.17447	8.11773	6.98846	7.02634	7.04549
ENSG00000126249	84306	PDCD2L	programmed cell death 2 like	PDCD2L	-1.4603	4.28925	-31.9396	9.16e-08	5.65e-07	8.5801	-2.75165	5.04825	4.94017	5.06978	3.57291	3.52485	3.57955
ENSG00000086062	2683	B4GALT1	beta-1,4-galactosyltransferase 1	B4GALT1	0.951773	7.57246	31.9343	9.17e-08	5.65e-07	8.57901	1.93425	7.09658	7.09041	7.10274	8.06658	8.05255	8.02593
ENSG00000140564	5045	FURIN	furin, paired basic amino acid cleaving enzyme	FURIN	1.70596	7.33638	31.9324	9.17e-08	5.65e-07	8.57861	3.26247	6.55196	6.51761	6.38061	8.15744	8.19705	8.21358
ENSG00000135953	84804	MFSD9	major facilitator superfamily domain containing 9	MFSD9	1.50176	3.9525	31.9172	9.2e-08	5.66e-07	8.57547	2.83188	3.18556	3.21989	3.19939	4.74432	4.75146	4.61436
ENSG00000121742	10804	GJB6	gap junction protein beta 6	GJB6	6.38957	1.9287	31.9039	9.22e-08	5.67e-07	8.57271	83.8402	-1.69321	-0.883273	-1.22178	5.19599	5.13584	5.03862
ENSG00000265241	9939	RBM8A	RNA binding motif protein 8A	RBM8A	-1.00311	8.08863	-31.8938	9.24e-08	5.68e-07	8.57062	-2.00431	8.59262	8.58968	8.58826	7.58263	7.61906	7.55955
ENSG00000189120	80320	SP6	Sp6 transcription factor	SP6	-1.62455	3.71262	-31.8927	9.24e-08	5.68e-07	8.5704	-3.08347	4.46719	4.48569	4.62181	2.93267	2.88212	2.88624
ENSG00000104325	1666	DECR1	2,4-dienoyl-CoA reductase 1	DECR1	-1.47487	5.73846	-31.8865	9.25e-08	5.68e-07	8.56911	-2.77958	6.42655	6.56448	6.43665	5.00548	4.99721	5.00039
ENSG00000166401	5271	SERPINB8	serpin family B member 8	SERPINB8	5.63193	2.85006	31.884	9.25e-08	5.68e-07	8.56859	49.5884	-0.21322	0.431929	-0.116426	5.71399	5.54158	5.74251
ENSG00000132591	26284	ERAL1	Era like 12S mitochondrial rRNA chaperone 1	ERAL1	1.13606	6.00002	31.8797	9.26e-08	5.68e-07	8.5677	2.1978	5.43118	5.40942	5.45535	6.55779	6.61222	6.53413
ENSG00000175467	9092	SART1	spliceosome associated factor 1, recruiter of U4/U6.U5 tri-snRNP	SART1	1.16344	6.95996	31.8561	9.3e-08	5.7e-07	8.56282	2.2399	6.39676	6.3368	6.40116	7.56798	7.55299	7.50406
ENSG00000065361	2065	ERBB3	erb-b2 receptor tyrosine kinase 3	ERBB3	-1.50908	6.65211	-31.8481	9.31e-08	5.71e-07	8.56116	-2.84628	7.4628	7.36454	7.3926	5.89781	5.83558	5.95934
ENSG00000052841	55761	TTC17	tetratricopeptide repeat domain 17	TTC17	-1.53797	6.46443	-31.8384	9.33e-08	5.71e-07	8.55915	-2.90386	7.28452	7.20628	7.20943	5.63151	5.76923	5.68558
ENSG00000180537	221687	RNF182	ring finger protein 182	RNF182	2.68747	3.23834	31.8214	9.36e-08	5.73e-07	8.55562	6.44183	1.73833	2.01689	1.92858	4.62758	4.48238	4.63626
ENSG00000154229	5578	PRKCA	protein kinase C alpha	PRKCA	6.52842	2.6736	31.8185	9.36e-08	5.73e-07	8.55503	92.3102	-0.10825	-0.754949	-0.908621	5.93816	5.93032	5.94496
ENSG00000137309	3159	HMGA1	high mobility group AT-hook 1	HMGA1	2.05043	9.91535	31.7904	9.41e-08	5.75e-07	8.54919	4.14228	8.96739	8.81252	8.8905	10.8808	10.8925	11.0484
ENSG00000206562	131965	METTL6	methyltransferase 6, methylcytidine	METTL6	-1.49843	4.55224	-31.7749	9.44e-08	5.77e-07	8.54595	-2.82536	5.37571	5.24361	5.28505	3.82825	3.75496	3.82586
ENSG00000145687	23635	SSBP2	single stranded DNA binding protein 2	SSBP2	-1.90155	3.49826	-31.7404	9.5e-08	5.8e-07	8.5388	-3.73614	4.47355	4.46113	4.41243	2.52303	2.45594	2.66349
ENSG00000057608	2665	GDI2	GDP dissociation inhibitor 2	GDI2	-0.920758	8.63124	-31.7395	9.5e-08	5.8e-07	8.53861	-1.89311	9.08482	9.08549	9.10455	8.15818	8.17343	8.18098
ENSG00000167925	84514	GHDC	GH3 domain containing	GHDC	1.67629	3.0793	31.7212	9.53e-08	5.82e-07	8.53479	3.19604	2.18298	2.27918	2.2613	3.93614	3.83127	3.98491
ENSG00000167244	3481	IGF2	insulin like growth factor 2	IGF2	9.74881	3.75521	31.7085	9.55e-08	5.83e-07	8.53216	860.368	-0.514875	-1.78598	-1.05672	8.57565	8.63611	8.6771
ENSG00000174945	155185	AMZ1	archaelysin family metallopeptidase 1	AMZ1	3.99072	2.4244	31.702	9.56e-08	5.83e-07	8.5308	15.8974	0.534593	0.609325	0.143218	4.45452	4.35523	4.44954
ENSG00000171608	5293	PIK3CD	phosphatidylinositol-4,5-bisphosphate 3-kinase catalytic subunit delta	PIK3CD	1.227	6.04807	31.6986	9.57e-08	5.83e-07	8.53008	2.3408	5.41035	5.46648	5.42688	6.63489	6.63292	6.7169
ENSG00000112977	1611	DAP	death associated protein	DAP	1.08468	7.04696	31.6751	9.61e-08	5.84e-07	8.5252	2.1209	6.46852	6.53654	6.50882	7.5743	7.61598	7.57763
ENSG00000170571	133418	EMB	embigin	EMB	1.9828	4.67946	31.675	9.61e-08	5.84e-07	8.52517	3.95259	3.65802	3.79842	3.60775	5.63019	5.63931	5.74309
ENSG00000155506	23367	LARP1	La ribonucleoprotein 1, translational regulator	LARP1	-1.15357	9.08815	-31.6739	9.61e-08	5.84e-07	8.52495	-2.22464	9.64907	9.67268	9.67306	8.55172	8.46008	8.52229
ENSG00000174607	7368	UGT8	UDP glycosyltransferase 8	UGT8	-1.574	6.20758	-31.6715	9.62e-08	5.84e-07	8.52444	-2.97729	6.96255	7.02012	7.00105	5.37196	5.51373	5.37603
ENSG00000110651	975	CD81	CD81 molecule	CD81	-0.951543	7.53492	-31.6697	9.62e-08	5.84e-07	8.52407	-1.93394	8.0033	8.03205	7.99673	7.04391	7.06607	7.06747
ENSG00000205670	54065	SMIM11	small integral membrane protein 11	SMIM11	-1.12271	4.36297	-31.6667	9.63e-08	5.84e-07	8.52345	-2.17755	4.90164	4.92474	4.94658	3.79217	3.76757	3.8451
ENSG00000105835	10135	NAMPT	nicotinamide phosphoribosyltransferase	NAMPT	1.64338	7.97104	31.6642	9.63e-08	5.84e-07	8.52291	3.12397	7.10786	7.13405	7.20614	8.73152	8.76902	8.87764
ENSG00000107281	56654	NPDC1	neural proliferation, differentiation and control 1	NPDC1	-2.93889	3.72802	-31.6543	9.65e-08	5.85e-07	8.52085	-7.66822	5.26892	5.1545	5.16898	2.08003	2.42813	2.26756
ENSG00000249992	25907	TMEM158	transmembrane protein 158	TMEM158	3.34944	1.86075	31.6402	9.67e-08	5.86e-07	8.51792	10.1925	0.248684	0.0998528	0.20956	3.47454	3.75776	3.37412
ENSG00000147224	5631	PRPS1	phosphoribosyl pyrophosphate synthetase 1	PRPS1	1.71564	5.76095	31.6354	9.68e-08	5.87e-07	8.51691	3.28442	4.89254	4.98566	4.8312	6.63168	6.66939	6.55524
ENSG00000109814	7358	UGDH	UDP-glucose 6-dehydrogenase	UGDH	1.01508	5.53543	31.6193	9.71e-08	5.88e-07	8.51355	2.02102	5.03971	5.02529	5.01865	6.0096	6.07128	6.04802
ENSG00000172757	1072	CFL1	cofilin 1	CFL1	0.948058	10.2017	31.6145	9.72e-08	5.88e-07	8.51255	1.92927	9.72905	9.70786	9.74626	10.6777	10.663	10.6866
ENSG00000090621	8761	PABPC4	poly(A) binding protein cytoplasmic 4	PABPC4	-1.09274	8.11815	-31.6133	9.72e-08	5.88e-07	8.5123	-2.13279	8.68108	8.67653	8.63597	7.55544	7.54856	7.61136
ENSG00000231321	6257	RXRB	retinoid X receptor beta	RXRB	-0.992564	5.69306	-31.6114	9.72e-08	5.88e-07	8.51191	-1.98972	6.20765	6.18956	6.1708	5.17461	5.22137	5.19434
ENSG00000146066	192286	HIGD2A	HIG1 hypoxia inducible domain family member 2A	HIGD2A	-1.20188	5.51254	-31.6094	9.73e-08	5.88e-07	8.51148	-2.3004	6.14665	6.08573	6.10805	4.86814	4.95641	4.91022
ENSG00000171720	8841	HDAC3	histone deacetylase 3	HDAC3	-0.935167	6.20038	-31.6049	9.74e-08	5.88e-07	8.51055	-1.91211	6.65993	6.68181	6.66216	5.72138	5.72563	5.75139
ENSG00000260027	3217	HOXB7	homeobox B7	HOXB7	9.12033	1.27514	31.5949	9.75e-08	5.89e-07	8.50845	556.537	-2.77122	-3.13961	-3.94424	5.85324	5.84744	5.80526
ENSG00000243789	100137047	JMJD7	jumonji domain containing 7	JMJD7	1.79296	2.91279	31.5947	9.75e-08	5.89e-07	8.50842	3.46525	1.96879	1.95337	2.12677	3.84336	3.81608	3.76838
ENSG00000198612	10920	COPS8	COP9 signalosome subunit 8	COPS8	1.25826	5.97568	31.5884	9.76e-08	5.89e-07	8.50709	2.39207	5.34945	5.31297	5.37723	6.65292	6.60796	6.55355
ENSG00000177189	6197	RPS6KA3	ribosomal protein S6 kinase A3	RPS6KA3	1.34955	7.43444	31.5832	9.77e-08	5.89e-07	8.506	2.54832	6.74514	6.81151	6.72233	8.0957	8.06826	8.16368
ENSG00000169682	83985	SPNS1	sphingolipid transporter 1 (putative)	SPNS1	-1.30561	5.8736	-31.5817	9.78e-08	5.89e-07	8.50569	-2.47188	6.55496	6.55213	6.47213	5.20944	5.2682	5.18475
ENSG00000181449	6657	SOX2	SRY-box transcription factor 2	SOX2	3.09127	4.45701	31.5748	9.79e-08	5.89e-07	8.50425	8.52246	2.8104	3.03254	2.89117	6.05552	6.13019	5.82222
ENSG00000085982	55230	USP40	ubiquitin specific peptidase 40	USP40	1.39482	5.66662	31.5631	9.81e-08	5.9e-07	8.50181	2.62957	4.965	4.99024	4.95239	6.40217	6.28453	6.4054
ENSG00000168268	64943	NT5DC2	5'-nucleotidase domain containing 2	NT5DC2	1.21321	7.40089	31.5609	9.81e-08	5.9e-07	8.50133	2.31853	6.77804	6.78668	6.81814	7.97214	8.06586	7.98447
ENSG00000163220	6280	S100A9	S100 calcium binding protein A9	S100A9	3.74603	1.90905	31.5603	9.82e-08	5.9e-07	8.50121	13.4174	0.0361397	0.229621	-0.157648	3.85048	3.61704	3.87869
ENSG00000117479	10560	SLC19A2	solute carrier family 19 member 2	SLC19A2	1.30788	4.33078	31.5602	9.82e-08	5.9e-07	8.50119	2.47578	3.67541	3.62268	3.73242	5.0219	4.97215	4.9601
ENSG00000177854	8269	TMEM187	transmembrane protein 187	TMEM187	-3.01171	2.44211	-31.5409	9.85e-08	5.91e-07	8.49716	-8.06519	3.99991	3.97702	3.86697	1.1334	0.884684	0.790689
ENSG00000168234	125488	TTC39C	tetratricopeptide repeat domain 39C	TTC39C	1.10163	4.65944	31.5405	9.85e-08	5.91e-07	8.49707	2.14596	4.1503	4.10303	4.07256	5.21421	5.22744	5.18912
ENSG00000278843	79148	MMP28	matrix metallopeptidase 28	MMP28	6.86873	0.124984	31.5231	9.88e-08	5.93e-07	8.49343	116.867	-3.61921	-3.50218	-2.80674	3.4521	3.56371	3.66223
ENSG00000141449	80000	GREB1L	GREB1 like retinoic acid receptor coactivator	GREB1L	2.23843	3.91794	31.5196	9.89e-08	5.93e-07	8.4927	4.71883	2.66988	2.90235	2.82394	5.07112	4.95884	5.0815
ENSG00000163739	2919	CXCL1	C-X-C motif chemokine ligand 1	CXCL1	10.5672	4.05299	31.5029	9.92e-08	5.94e-07	8.48919	1517.21	-2.03425	-0.883273	-0.77432	9.36286	9.30995	9.33696
ENSG00000115919	8942	KYNU	kynureninase	KYNU	7.92634	2.7703	31.4967	9.93e-08	5.95e-07	8.48788	243.257	-0.811857	-1.78598	-0.980771	6.71213	6.7006	6.78767
ENSG00000179750	9582	APOBEC3B	apolipoprotein B mRNA editing enzyme catalytic subunit 3B	APOBEC3B	1.26347	5.87929	31.4879	9.95e-08	5.95e-07	8.48604	2.40073	5.24785	5.27438	5.22044	6.56116	6.45426	6.51768
ENSG00000100852	394	ARHGAP5	Rho GTPase activating protein 5	ARHGAP5	1.2138	7.01848	31.4848	9.95e-08	5.96e-07	8.48539	2.31948	6.35492	6.45927	6.42055	7.63035	7.63948	7.60631
ENSG00000127418	53834	FGFRL1	fibroblast growth factor receptor like 1	FGFRL1	1.42157	6.1786	31.4653	9.99e-08	5.97e-07	8.48131	2.67878	5.53611	5.4154	5.45193	6.84542	6.89662	6.92613
ENSG00000164828	23353	SUN1	Sad1 and UNC84 domain containing 1	SUN1	1.06172	7.56097	31.4575	1e-07	5.98e-07	8.47966	2.08741	7.0313	7.0498	7.00922	8.05705	8.12471	8.09371
ENSG00000205138	644096	SDHAF1	succinate dehydrogenase complex assembly factor 1	SDHAF1	-1.98867	3.88528	-31.4561	1e-07	5.98e-07	8.47937	-3.96871	4.971	4.88214	4.78572	2.90461	2.95702	2.81122
ENSG00000130255	25873	RPL36	ribosomal protein L36	RPL36	-1.42438	9.0537	-31.4425	1e-07	5.99e-07	8.47652	-2.68398	9.75575	9.84098	9.70094	8.31408	8.35714	8.35332
ENSG00000164754	5885	RAD21	RAD21 cohesin complex component	RAD21	-1.14039	9.73717	-31.4066	1.01e-07	6.03e-07	8.46898	-2.20441	10.2712	10.3097	10.3412	9.16611	9.13406	9.20076
ENSG00000069956	5597	MAPK6	mitogen-activated protein kinase 6	MAPK6	1.38848	6.86106	31.3794	1.01e-07	6.05e-07	8.46324	2.61802	6.10018	6.20985	6.19044	7.58281	7.57535	7.50773
ENSG00000116857	252839	TMEM9	transmembrane protein 9	TMEM9	-1.25697	6.56898	-31.3768	1.02e-07	6.05e-07	8.4627	-2.38993	7.22267	7.22877	7.14096	5.91725	5.92411	5.98014
ENSG00000107968	1326	MAP3K8	mitogen-activated protein kinase kinase kinase 8	MAP3K8	3.44554	2.48816	31.3747	1.02e-07	6.05e-07	8.46225	10.8946	0.879039	0.788494	0.628645	4.26889	4.35708	4.00683
ENSG00000101639	55125	CEP192	centrosomal protein 192	CEP192	-1.45061	5.98933	-31.3722	1.02e-07	6.05e-07	8.46173	-2.73323	6.645	6.77942	6.71949	5.29659	5.2234	5.27209
ENSG00000126432	25824	PRDX5	peroxiredoxin 5	PRDX5	1.16204	7.91401	31.371	1.02e-07	6.05e-07	8.46148	2.23774	7.37528	7.33037	7.29332	8.47031	8.48655	8.52824
ENSG00000115594	3554	IL1R1	interleukin 1 receptor type 1	IL1R1	1.42222	4.53242	31.3672	1.02e-07	6.05e-07	8.46067	2.67998	3.83858	3.8107	3.81464	5.28937	5.15929	5.28193
ENSG00000102870	23361	ZNF629	zinc finger protein 629	ZNF629	-1.17473	5.95873	-31.3657	1.02e-07	6.05e-07	8.46035	-2.2575	6.60068	6.52671	6.51088	5.39484	5.35938	5.35987
ENSG00000170340	10678	B3GNT2	UDP-GlcNAc:betaGal beta-1,3-N-acetylglucosaminyltransferase 2	B3GNT2	-0.98733	6.39899	-31.3437	1.02e-07	6.07e-07	8.45573	-1.98251	6.87764	6.89549	6.90485	5.93469	5.89963	5.88166
ENSG00000141101	28987	NOB1	NIN1 (RPN12) binding protein 1 homolog	NOB1	-1.62757	6.29384	-31.34	1.02e-07	6.07e-07	8.45494	-3.08991	7.09589	7.06808	7.15891	5.41404	5.45895	5.5672
ENSG00000284017	23228	PLCL2	phospholipase C like 2	PLCL2	3.917	1.55882	31.3189	1.03e-07	6.09e-07	8.45049	15.1055	-0.655738	-0.159791	-0.38353	3.51222	3.57644	3.46329
ENSG00000106948	80709	AKNA	AT-hook transcription factor	AKNA	2.48013	4.21588	31.3185	1.03e-07	6.09e-07	8.45041	5.57949	3.01596	2.82232	3.08918	5.48366	5.37585	5.50834
ENSG00000213793	388559	ZNF888	zinc finger protein 888	ZNF888	-2.71296	1.85077	-31.2958	1.03e-07	6.11e-07	8.44561	-6.55664	3.15209	3.21919	3.25048	0.624523	0.310181	0.54818
ENSG00000196502	6817	SULT1A1	sulfotransferase family 1A member 1	SULT1A1	-4.64032	2.14015	-31.2921	1.03e-07	6.11e-07	8.44483	-24.9388	4.53139	4.385	4.46455	0.092392	-0.13842	-0.494002
ENSG00000113387	10923	SUB1	SUB1 regulator of transcription	SUB1	-1.2434	7.77443	-31.2851	1.03e-07	6.11e-07	8.44336	-2.36756	8.33083	8.43346	8.4241	7.14431	7.14241	7.17147
ENSG00000145431	56034	PDGFC	platelet derived growth factor C	PDGFC	1.17221	4.98783	31.2838	1.03e-07	6.11e-07	8.44308	2.25357	4.39537	4.45118	4.35862	5.59904	5.55289	5.56987
ENSG00000150867	5305	PIP4K2A	phosphatidylinositol-5-phosphate 4-kinase type 2 alpha	PIP4K2A	1.65549	4.52163	31.2828	1.03e-07	6.11e-07	8.44288	3.1503	3.59608	3.71422	3.77137	5.34089	5.32586	5.38138
ENSG00000116852	23046	KIF21B	kinesin family member 21B	KIF21B	2.00328	5.13556	31.2779	1.03e-07	6.12e-07	8.44184	4.0091	4.14234	4.13651	4.12292	6.11897	6.02735	6.26529
ENSG00000120549	56243	KIAA1217	KIAA1217	KIAA1217	1.63132	6.23484	31.2187	1.05e-07	6.18e-07	8.42934	3.09796	5.49817	5.3651	5.39427	7.10658	6.98697	7.05795
ENSG00000120833	8835	SOCS2	suppressor of cytokine signaling 2	SOCS2	5.43884	2.96985	31.217	1.05e-07	6.18e-07	8.42897	43.3765	0.598019	-0.119714	0.272986	5.6909	5.68948	5.68744
ENSG00000169180	23214	XPO6	exportin 6	XPO6	-0.991886	7.10052	-31.1975	1.05e-07	6.2e-07	8.42483	-1.98878	7.60828	7.57663	7.60448	6.6213	6.61838	6.57405
ENSG00000167114	10999	SLC27A4	solute carrier family 27 member 4	SLC27A4	1.48513	5.86149	31.1829	1.05e-07	6.21e-07	8.42175	2.79943	5.16018	5.10356	5.09303	6.66308	6.62529	6.5238
ENSG00000156711	5603	MAPK13	mitogen-activated protein kinase 13	MAPK13	1.9182	5.91654	31.1788	1.05e-07	6.21e-07	8.42086	3.77952	4.93307	4.89197	5.04728	6.79249	6.87908	6.95537
ENSG00000102349	11279	KLF8	Kruppel like factor 8	KLF8	-8.93822	0.0917974	-31.1626	1.06e-07	6.23e-07	8.41745	-490.538	4.62966	4.57692	4.47614	-4.76546	-4.66991	-3.69658
ENSG00000197818	23315	SLC9A8	solute carrier family 9 member A8	SLC9A8	-1.18654	5.09342	-31.1591	1.06e-07	6.23e-07	8.4167	-2.27606	5.74054	5.63261	5.68693	4.50055	4.49751	4.50239
ENSG00000140525	55215	FANCI	FA complementation group I	FANCI	1.31215	6.78925	31.1508	1.06e-07	6.24e-07	8.41494	2.48311	6.08296	6.15832	6.15826	7.45623	7.48839	7.39136
ENSG00000225614	84627	ZNF469	zinc finger protein 469	ZNF469	-3.48546	4.97317	-31.1421	1.06e-07	6.24e-07	8.4131	-11.2003	6.80474	6.67932	6.66364	3.44886	3.02358	3.21888
ENSG00000185585	169611	OLFML2A	olfactomedin like 2A	OLFML2A	1.27924	6.461	31.1267	1.06e-07	6.26e-07	8.40983	2.42712	5.86742	5.84433	5.75238	7.09524	7.11868	7.08794
ENSG00000119509	27130	INVS	inversin	INVS	-1.40393	4.64029	-31.1119	1.07e-07	6.27e-07	8.40668	-2.64622	5.29068	5.33206	5.40404	3.8844	3.96793	3.96266
ENSG00000105643	27106	ARRDC2	arrestin domain containing 2	ARRDC2	-1.12951	4.98138	-31.1057	1.07e-07	6.28e-07	8.40536	-2.18784	5.55621	5.5666	5.5156	4.40864	4.46024	4.381
ENSG00000196878	3914	LAMB3	laminin subunit beta 3	LAMB3	1.35277	8.64578	31.0907	1.07e-07	6.29e-07	8.40218	2.55401	8.00896	7.9463	7.95292	9.28776	9.28662	9.39209
ENSG00000185869	374899	ZNF829	zinc finger protein 829	ZNF829	-3.71472	2.45235	-31.0868	1.07e-07	6.29e-07	8.40134	-13.1293	4.26709	4.3442	4.31785	0.336082	0.63995	0.808951
ENSG00000136235	10457	GPNMB	glycoprotein nmb	GPNMB	-9.94899	2.8503	-31.0748	1.07e-07	6.3e-07	8.39879	-988.43	7.81155	7.83121	7.83161	-2.64998	-2.34798	-1.37465
ENSG00000104164	26258	BLOC1S6	biogenesis of lysosomal organelles complex 1 subunit 6	BLOC1S6	0.946077	6.39807	31.0741	1.07e-07	6.3e-07	8.39866	1.92663	5.91567	5.92438	5.93503	6.8686	6.84924	6.89548
ENSG00000162086	7627	ZNF75A	zinc finger protein 75a	ZNF75A	-5.66749	0.827432	-31.0674	1.08e-07	6.31e-07	8.39723	-50.8258	3.70325	3.53016	3.75012	-1.59553	-2.1674	-2.256
ENSG00000167770	55611	OTUB1	OTU deubiquitinase, ubiquitin aldehyde binding 1	OTUB1	1.17953	7.02068	31.0646	1.08e-07	6.31e-07	8.39664	2.26502	6.47539	6.39112	6.42622	7.62157	7.63644	7.5733
ENSG00000185022	23764	MAFF	MAF bZIP transcription factor F	MAFF	2.96603	4.13496	31.0577	1.08e-07	6.31e-07	8.39516	7.81385	2.81708	2.59434	2.5444	5.62579	5.49039	5.73775
ENSG00000186314	153768	PRELID2	PRELI domain containing 2	PRELID2	2.32745	2.81374	31.0518	1.08e-07	6.31e-07	8.39389	5.01919	1.68091	1.52967	1.73945	4.08941	3.9238	3.91918
ENSG00000090971	57106	NAT14	N-acetyltransferase 14 (putative)	NAT14	-2.68911	4.39675	-31.0443	1.08e-07	6.32e-07	8.39231	-6.44915	5.67035	5.93215	5.62143	3.03112	3.09607	3.0294
ENSG00000065357	1606	DGKA	diacylglycerol kinase alpha	DGKA	1.3568	3.79415	31.0374	1.08e-07	6.32e-07	8.39084	2.56117	3.14367	3.11882	3.08477	4.54516	4.44644	4.42607
ENSG00000153774	10428	CFDP1	craniofacial development protein 1	CFDP1	-1.62583	6.19302	-31.0324	1.08e-07	6.33e-07	8.38977	-3.0862	7.00923	6.96003	7.04855	5.28937	5.40468	5.44626
ENSG00000179941	79738	BBS10	Bardet-Biedl syndrome 10	BBS10	-1.36191	4.48155	-31.0302	1.08e-07	6.33e-07	8.38931	-2.57025	5.16673	5.17176	5.14904	3.85048	3.72098	3.83034
ENSG00000188846	9045	RPL14	ribosomal protein L14	RPL14	-1.37113	8.79312	-31.0256	1.08e-07	6.33e-07	8.38832	-2.58673	9.4461	9.50141	9.48853	8.0597	8.08087	8.18208
ENSG00000168389	84879	MFSD2A	major facilitator superfamily domain containing 2A	MFSD2A	1.53143	4.11398	31.0169	1.09e-07	6.34e-07	8.38647	2.89073	3.30916	3.29964	3.436	4.91109	4.89043	4.83759
ENSG00000163558	5584	PRKCI	protein kinase C iota	PRKCI	1.03525	7.14922	31.0104	1.09e-07	6.34e-07	8.38508	2.04947	6.65993	6.63316	6.60168	7.68206	7.63853	7.67994
ENSG00000173950	152002	XXYLT1	xyloside xylosyltransferase 1	XXYLT1	1.43696	4.95917	31.0088	1.09e-07	6.34e-07	8.38475	2.70749	4.20479	4.31891	4.19837	5.69432	5.70332	5.6353
ENSG00000146648	1956	EGFR	epidermal growth factor receptor	EGFR	3.25112	6.43385	30.9794	1.09e-07	6.37e-07	8.37847	9.52106	4.8394	4.79702	4.78843	8.09983	7.83251	8.24589
ENSG00000073282	8626	TP63	tumor protein p63	TP63	11.9042	2.01788	30.979	1.09e-07	6.37e-07	8.37839	3832.72	-3.13379	-4.72458	-3.94424	7.93866	7.89575	8.07544
ENSG00000137513	79731	NARS2	asparaginyl-tRNA synthetase 2, mitochondrial	NARS2	0.983404	4.90314	30.958	1.1e-07	6.39e-07	8.37391	1.97713	4.41311	4.41583	4.40537	5.37282	5.43032	5.38138
ENSG00000188910	2707	GJB3	gap junction protein beta 3	GJB3	9.71845	2.44932	30.9567	1.1e-07	6.39e-07	8.37363	842.452	-3.13379	-2.22208	-1.87386	7.26854	7.2781	7.379
ENSG00000136146	29079	MED4	mediator complex subunit 4	MED4	-1.02671	4.86464	-30.9464	1.1e-07	6.4e-07	8.37144	-2.03737	5.3791	5.36686	5.38802	4.33871	4.3235	4.39164
ENSG00000156853	115509	ZNF689	zinc finger protein 689	ZNF689	-1.23996	4.02134	-30.9298	1.1e-07	6.41e-07	8.36788	-2.36192	4.67265	4.58452	4.66678	3.41942	3.42285	3.3618
ENSG00000135318	4907	NT5E	5'-nucleotidase ecto	NT5E	9.44815	3.39005	30.9184	1.11e-07	6.42e-07	8.36544	698.518	-1.85368	-0.637113	-1.51129	8.05745	8.05041	8.23453
ENSG00000263290	10067	SCAMP3	secretory carrier membrane protein 3	SCAMP3	-1.10678	6.31903	-30.9165	1.11e-07	6.42e-07	8.36504	-2.15364	6.88203	6.82601	6.90922	5.78689	5.76159	5.74844
ENSG00000181523	6448	SGSH	N-sulfoglucosamine sulfohydrolase	SGSH	-1.87153	4.51591	-30.8906	1.11e-07	6.45e-07	8.3595	-3.65921	5.54821	5.4441	5.36273	3.59356	3.6354	3.51148
ENSG00000141527	79092	CARD14	caspase recruitment domain family member 14	CARD14	-8.43486	0.927955	-30.865	1.12e-07	6.48e-07	8.35402	-346.056	5.11346	5.08653	5.23616	-2.89099	-3.93294	-3.0445
ENSG00000134369	89796	NAV1	neuron navigator 1	NAV1	3.2836	4.31531	30.8612	1.12e-07	6.48e-07	8.35321	9.73779	2.43824	2.80681	2.77549	5.97854	5.88372	6.00906
ENSG00000136111	9882	TBC1D4	TBC1 domain family member 4	TBC1D4	1.28248	5.30744	30.8544	1.12e-07	6.49e-07	8.35175	2.43256	4.70001	4.6026	4.696	5.94564	5.91725	5.98315
ENSG00000101443	10406	WFDC2	WAP four-disulfide core domain 2	WFDC2	6.2479	2.19676	30.8509	1.12e-07	6.49e-07	8.351	75.9986	-1.08316	-0.476648	-1.22178	5.16479	5.41977	5.37756
ENSG00000172893	1717	DHCR7	7-dehydrocholesterol reductase	DHCR7	-1.29178	7.38919	-30.8449	1.12e-07	6.49e-07	8.34971	-2.4483	8.09065	8.01316	8.00142	6.69756	6.74812	6.78421
ENSG00000163249	151195	CCNYL1	cyclin Y like 1	CCNYL1	1.99833	4.47213	30.8434	1.12e-07	6.49e-07	8.34939	3.99538	3.50801	3.57158	3.33931	5.49703	5.45465	5.46221
ENSG00000174516	246330	PELI3	pellino E3 ubiquitin protein ligase family member 3	PELI3	1.57023	3.56334	30.8247	1.13e-07	6.51e-07	8.34539	2.96952	2.83694	2.80681	2.69093	4.35608	4.30068	4.38861
ENSG00000128683	2571	GAD1	glutamate decarboxylase 1	GAD1	3.46962	1.93945	30.8216	1.13e-07	6.51e-07	8.34471	11.0779	0.208607	0.404707	0.000613585	3.79041	3.64751	3.58486
ENSG00000085415	81929	SEH1L	SEH1 like nucleoporin	SEH1L	-1.14811	6.70294	-30.8194	1.13e-07	6.51e-07	8.34425	-2.21624	7.2476	7.29629	7.2871	6.17877	6.11446	6.09342
ENSG00000244754	10443	N4BP2L2	NEDD4 binding protein 2 like 2	N4BP2L2	-1.08007	5.10192	-30.8186	1.13e-07	6.51e-07	8.34408	-2.11414	5.65645	5.64647	5.62295	4.58401	4.5867	4.51496
ENSG00000135374	2001	ELF5	E74 like ETS transcription factor 5	ELF5	-12.1177	0.745771	-30.8138	1.13e-07	6.51e-07	8.34304	-4444.29	6.83468	6.77211	6.80713	-4.76546	-6.25487	-4.91897
ENSG00000165025	6850	SYK	spleen associated tyrosine kinase	SYK	9.77343	2.02419	30.8038	1.13e-07	6.51e-07	8.34091	875.178	-3.61921	-2.40265	-2.56573	6.91358	6.92364	6.89548
ENSG00000100321	9145	SYNGR1	synaptogyrin 1	SYNGR1	-2.42385	4.86811	-30.8036	1.13e-07	6.51e-07	8.34086	-5.366	6.17813	6.05815	6.00383	3.61681	3.79634	3.55541
ENSG00000103021	29070	CCDC113	coiled-coil domain containing 113	CCDC113	-2.12548	2.6367	-30.7979	1.13e-07	6.52e-07	8.33963	-4.36348	3.63818	3.68057	3.77959	1.50133	1.51992	1.70064
ENSG00000133794	406	ARNTL	aryl hydrocarbon receptor nuclear translocator like	ARNTL	1.32795	4.1284	30.7943	1.13e-07	6.52e-07	8.33887	2.51046	3.49973	3.40985	3.4837	4.84618	4.75005	4.78089
ENSG00000108344	5709	PSMD3	proteasome 26S subunit, non-ATPase 3	PSMD3	1.22884	7.56304	30.7921	1.13e-07	6.52e-07	8.3384	2.34379	6.96481	6.96499	6.91607	8.22187	8.19086	8.11966
ENSG00000111186	81029	WNT5B	Wnt family member 5B	WNT5B	1.9175	3.96807	30.7815	1.13e-07	6.53e-07	8.33612	3.77767	2.92614	3.08492	3.01692	4.96416	4.98652	4.82978
ENSG00000205420	3853	KRT6A	keratin 6A	KRT6A	3.93603	2.60565	30.7811	1.13e-07	6.53e-07	8.33604	15.306	0.632234	0.386873	0.893799	4.64023	4.52002	4.56074
ENSG00000002549	51056	LAP3	leucine aminopeptidase 3	LAP3	-1.10089	5.58881	-30.7704	1.14e-07	6.54e-07	8.33373	-2.14487	6.15129	6.0884	6.17807	5.04458	5.02996	5.04055
ENSG00000198624	26112	CCDC69	coiled-coil domain containing 69	CCDC69	3.20514	2.98879	30.7658	1.14e-07	6.54e-07	8.33273	9.22236	1.45974	1.19031	1.50861	4.59136	4.4705	4.71221
ENSG00000159348	51706	CYB5R1	cytochrome b5 reductase 1	CYB5R1	-1.78532	4.71423	-30.7563	1.14e-07	6.55e-07	8.33071	-3.44695	5.65365	5.61342	5.55361	3.79551	3.74372	3.92547
ENSG00000128487	92521	SPECC1	sperm antigen with calponin homology and coiled-coil domains 1	SPECC1	1.50686	5.81962	30.7509	1.14e-07	6.55e-07	8.32954	2.8419	5.11482	5.00731	5.07646	6.52744	6.54543	6.64629
ENSG00000131876	6627	SNRPA1	small nuclear ribonucleoprotein polypeptide A'	SNRPA1	1.24806	6.34486	30.7357	1.14e-07	6.56e-07	8.32628	2.37521	5.65831	5.72698	5.7772	6.95635	6.98548	6.96482
ENSG00000166833	89797	NAV2	neuron navigator 2	NAV2	2.08233	5.00249	30.7344	1.14e-07	6.56e-07	8.32598	4.2349	3.99107	3.96309	3.92982	6.11591	5.899	6.11606
ENSG00000141582	8535	CBX4	chromobox 4	CBX4	-1.19621	5.82805	-30.7268	1.15e-07	6.57e-07	8.32436	-2.29136	6.45894	6.38547	6.43405	5.20273	5.27895	5.20817
ENSG00000288275	202052	DNAJC18	DnaJ heat shock protein family (Hsp40) member C18	DNAJC18	-1.3803	4.62327	-30.7262	1.15e-07	6.57e-07	8.32423	-2.60322	5.34137	5.27119	5.32768	3.94305	3.86537	3.99092
ENSG00000198887	23137	SMC5	structural maintenance of chromosomes 5	SMC5	1.35469	6.77248	30.714	1.15e-07	6.58e-07	8.3216	2.55742	6.05215	6.06142	6.17184	7.44957	7.4245	7.4754
ENSG00000136807	1025	CDK9	cyclin dependent kinase 9	CDK9	1.21385	5.75015	30.7096	1.15e-07	6.58e-07	8.32065	2.31956	5.16673	5.12769	5.13524	6.37004	6.40401	6.29717
ENSG00000151702	2313	FLI1	Fli-1 proto-oncogene, ETS transcription factor	FLI1	6.15301	2.88567	30.7006	1.15e-07	6.59e-07	8.31871	71.1606	0.287678	-0.426895	-0.433283	5.94736	5.98085	5.95831
[truncated: 9,436 more rows]

## Sheet: MB157 iSOX2 vs iEV
ENSEMBL_ID	ENTREZ	Gene.Symbol	Description	ID	logFC	AveExpr	t	P.Value	adj.P.Val	B	fc	MB157_iEV_REP1	MB157_iEV_REP2	MB157_iEV_REP3	MB157_iSOX2_REP1	MB157_iSOX2_REP2	MB157_iSOX2_REP3
ENSG00000058085	3918	LAMC2	laminin subunit gamma 2	LAMC2	3.96286	6.08094	124.647	2.78336e-12	3.03497e-08	18.2082	15.5934	4.10071	4.10306	4.09476	8.08561	8.022	8.0795
ENSG00000112139	266727	MDGA1	MAM domain containing glycosylphosphatidylinositol anchor 1	MDGA1	4.3575	3.59863	102.148	1.02171e-11	3.52693e-08	17.3821	20.4993	1.46	1.38362	1.41602	5.74887	5.84764	5.73564
ENSG00000102837	10562	OLFM4	olfactomedin 4	OLFM4	-4.87433	5.20057	-98.5976	1.28736e-11	3.52693e-08	17.2201	-29.3305	7.65007	7.72101	7.54212	2.75779	2.77792	2.75449
ENSG00000152661	2697	GJA1	gap junction protein alpha 1	GJA1	7.80808	2.48089	97.9995	1.33955e-11	3.52693e-08	17.1918	224.112	-1.26246	-1.52683	-1.48015	6.33348	6.33637	6.48493
ENSG00000146376	93663	ARHGAP18	Rho GTPase activating protein 18	ARHGAP18	3.07533	5.97252	93.8882	1.77228e-11	3.52693e-08	16.9886	8.42883	4.40316	4.42478	4.47663	7.50571	7.52309	7.50176
ENSG00000196139	8644	AKR1C3	aldo-keto reductase family 1 member C3	AKR1C3	3.27386	2.89819	92.5921	1.94072e-11	3.52693e-08	16.9214	9.67234	1.26931	1.24966	1.26481	4.54331	4.57865	4.48341
ENSG00000158560	1780	DYNC1I1	dynein cytoplasmic 1 intermediate chain 1	DYNC1I1	3.36549	3.151	87.5106	2.80584e-11	4.36436e-08	16.6415	10.3065	1.44241	1.53206	1.4303	4.81703	4.82642	4.85778
ENSG00000168743	255743	NPNT	nephronectin	NPNT	3.12111	6.28565	85.7585	3.20203e-11	4.36436e-08	16.5386	8.7006	4.75635	4.66884	4.75009	7.84701	7.86591	7.8257
ENSG00000076716	2239	GPC4	glypican 4	GPC4	2.34437	6.4836	82.3701	4.16639e-11	4.69802e-08	16.3296	5.07837	5.30253	5.32422	5.30751	7.66857	7.64559	7.65321
ENSG00000177519	56475	RPRM	reprimo, TP53 dependent G2 arrest mediator homolog	RPRM	3.26153	2.74397	81.948	4.30853e-11	4.69802e-08	16.3026	9.59	1.12711	1.15291	1.05959	4.35221	4.34915	4.42284
ENSG00000181449	6657	SOX2	SRY-box transcription factor 2	SOX2	5.44421	5.66474	73.2923	8.93061e-11	8.85267e-08	15.6958	43.5382	2.84523	3.06036	2.92231	8.30947	8.50903	8.34202
ENSG00000262068	83896	KRTAP3-1	keratin associated protein 3-1	KRTAP3-1	8.13849	-2.07178	71.4209	1.05734e-10	9.60773e-08	15.55	281.792	-5.90632	-6.28172	-6.23503	1.86471	1.99408	2.1336
ENSG00000171885	361	AQP4	aquaporin 4	AQP4	-3.54333	3.17691	-68.3638	1.40684e-10	1.13034e-07	15.2991	-11.6586	4.85606	4.98331	5.00635	1.46544	1.38912	1.36118
ENSG00000112769	3910	LAMA4	laminin subunit alpha 4	LAMA4	1.97814	5.646	68.0389	1.45128e-10	1.13034e-07	15.2715	3.93986	4.66828	4.65565	4.64684	6.65555	6.62196	6.6277
ENSG00000077782	2260	FGFR1	fibroblast growth factor receptor 1	FGFR1	2.47122	7.97649	65.2691	1.90354e-10	1.29801e-07	15.028	5.54512	6.79996	6.69753	6.72515	9.19838	9.23825	9.19966
ENSG00000081479	4036	LRP2	LDL receptor related protein 2	LRP2	4.63674	3.84994	65.2634	1.90464e-10	1.29801e-07	15.0275	24.877	1.65593	1.42564	1.51316	6.25652	6.0831	6.16533
ENSG00000091513	7018	TF	transferrin	TF	-4.48334	3.39265	-64.3284	2.09274e-10	1.33043e-07	14.942	-22.3677	5.64202	5.69305	5.56789	1.12068	1.04181	1.29045
ENSG00000152061	9910	RABGAP1L	RAB GTPase activating protein 1 like	RABGAP1L	2.14048	6.17786	63.8544	2.19624e-10	1.33043e-07	14.8979	4.4091	5.1084	5.10576	5.10871	7.29612	7.21564	7.23255
ENSG00000138061	1545	CYP1B1	cytochrome P450 family 1 subfamily B member 1	CYP1B1	-2.08545	8.80629	-61.9448	2.67752e-10	1.44639e-07	14.7156	-4.24408	9.85609	9.87565	9.8153	7.72932	7.77576	7.7856
ENSG00000113140	6678	SPARC	secreted protein acidic and cysteine rich	SPARC	-2.35867	7.35142	-61.8991	2.69046e-10	1.44639e-07	14.7112	-5.12897	8.54869	8.5293	8.51426	6.12151	6.16277	6.23196
ENSG00000227640	100507533	SOX21-AS1	SOX21 antisense divergent transcript 1	SOX21-AS1	4.2558	2.74774	61.5703	2.78561e-10	1.44639e-07	14.679	19.104	0.468722	0.706965	0.683829	4.81976	4.893	4.91416
ENSG00000018236	1272	CNTN1	contactin 1	CNTN1	6.21873	5.36694	59.7934	3.37221e-10	1.59963e-07	14.5007	74.4773	2.45563	2.29948	2.01763	8.47483	8.4708	8.4833
ENSG00000145198	90113	VWA5B2	von Willebrand factor A domain containing 5B2	VWA5B2	2.5778	2.03571	59.7882	3.37413e-10	1.59963e-07	14.5002	5.97029	0.780183	0.729508	0.73075	3.3885	3.2538	3.33154
ENSG00000185920	5727	PTCH1	patched 1	PTCH1	2.64541	5.89454	58.8256	3.75108e-10	1.62073e-07	14.4006	6.25672	4.62604	4.57548	4.514	7.27043	7.22131	7.16001
ENSG00000164300	256987	SERINC5	serine incorporator 5	SERINC5	1.98795	6.11567	58.5567	3.8649e-10	1.62073e-07	14.3723	3.96674	5.08733	5.1503	5.12746	7.07616	7.11704	7.13575
ENSG00000125257	10257	ABCC4	ATP binding cassette subfamily C member 4	ABCC4	1.93486	6.50582	58.304	3.97553e-10	1.62073e-07	14.3456	3.82341	5.50678	5.52604	5.58235	7.47272	7.46121	7.48582
ENSG00000171444	4163	MCC	MCC regulator of WNT signaling pathway	MCC	2.12399	4.60359	58.2198	4.01317e-10	1.62073e-07	14.3367	4.35898	3.55925	3.51756	3.54796	5.63032	5.6455	5.72092
ENSG00000150551	116372	LYPD1	LY6/PLAUR domain containing 1	LYPD1	4.86403	4.55414	57.0698	4.57108e-10	1.70244e-07	14.213	29.1219	2.24851	2.19806	1.91979	6.95884	7.00191	6.9977
ENSG00000147251	139818	DOCK11	dedicator of cytokinesis 11	DOCK11	2.5074	3.74351	57.0626	4.57484e-10	1.70244e-07	14.2122	5.68594	2.46437	2.43596	2.5691	5.02284	4.96567	5.00311
ENSG00000135046	301	ANXA1	annexin A1	ANXA1	3.49096	7.10265	56.857	4.68389e-10	1.70244e-07	14.1897	11.243	5.28165	5.29995	5.48991	8.89223	8.82181	8.83035
ENSG00000111341	4256	MGP	matrix Gla protein	MGP	-3.70445	4.40266	-55.6592	5.38185e-10	1.7993e-07	14.0566	-13.0362	6.21748	6.37627	6.1709	2.59532	2.59803	2.45796
ENSG00000158457	340348	TSPAN33	tetraspanin 33	TSPAN33	1.73694	5.43956	55.502	5.48205e-10	1.7993e-07	14.0388	3.33327	4.54592	4.58942	4.57794	6.28247	6.33071	6.31092
ENSG00000168209	54541	DDIT4	DNA damage inducible transcript 4	DDIT4	-1.95528	7.35584	-55.4231	5.53316e-10	1.7993e-07	14.0299	-3.8779	8.32633	8.34815	8.32595	6.35574	6.34635	6.43252
ENSG00000184012	7113	TMPRSS2	transmembrane serine protease 2	TMPRSS2	-2.00058	5.65307	-55.3054	5.61044e-10	1.7993e-07	14.0165	-4.00162	6.67135	6.62386	6.66489	4.60088	4.67366	4.6838
ENSG00000065357	1606	DGKA	diacylglycerol kinase alpha	DGKA	1.9586	4.12631	55.0066	5.81228e-10	1.81078e-07	13.9824	3.88685	3.17849	3.14664	3.11591	5.1497	5.07504	5.0921
ENSG00000173467	155465	AGR3	anterior gradient 3, protein disulphide isomerase family member	AGR3	6.59493	-2.84356	54.0392	6.52547e-10	1.83047e-07	13.8704	96.6658	-5.90632	-6.28172	-6.23503	0.592129	0.270286	0.499314
ENSG00000065618	1308	COL17A1	collagen type XVII alpha 1 chain	COL17A1	5.30905	1.91842	54.0131	6.54606e-10	1.83047e-07	13.8673	39.6444	-0.777034	-0.553799	-0.877483	4.70195	4.56945	4.44743
ENSG00000173805	9001	HAP1	huntingtin associated protein 1	HAP1	4.03504	3.08947	53.8556	6.67198e-10	1.83047e-07	13.8488	16.3933	0.913862	1.13613	1.16584	5.11236	5.17377	5.03483
ENSG00000111859	4739	NEDD9	neural precursor cell expressed, developmentally down-regulated 9	NEDD9	2.51407	5.943	53.8311	6.69182e-10	1.83047e-07	13.8459	5.7123	4.66069	4.62592	4.77129	7.16333	7.20377	7.23302
ENSG00000160862	563	AZGP1	alpha-2-glycoprotein 1, zinc-binding	AZGP1	-1.70481	8.88532	-53.8027	6.71485e-10	1.83047e-07	13.8426	-3.25985	9.76403	9.70956	9.73958	8.04276	8.048	8.008
ENSG00000211455	23012	STK38L	serine/threonine kinase 38 like	STK38L	1.97526	6.35733	52.9783	7.42642e-10	1.95107e-07	13.7444	3.93198	5.31708	5.41742	5.37461	7.36592	7.35012	7.31883
ENSG00000103044	3038	HAS3	hyaluronan synthase 3	HAS3	5.86072	4.71587	52.8628	7.53287e-10	1.95107e-07	13.7305	58.1102	1.68614	2.05367	1.61671	7.61086	7.68558	7.64224
ENSG00000134533	85004	RERG	RAS like estrogen regulated growth inhibitor	RERG	-3.22995	2.29208	-52.6207	7.76178e-10	1.95107e-07	13.7012	-9.38236	3.85689	3.9483	3.91598	0.805373	0.629614	0.596339
ENSG00000239305	7844	RNF103	ring finger protein 103	RNF103	1.73533	6.15129	52.5061	7.873e-10	1.95107e-07	13.6873	3.32955	5.3267	5.25985	5.26431	7.02594	7.03016	7.00075
ENSG00000107984	22943	DKK1	dickkopf WNT signaling pathway inhibitor 1	DKK1	6.39381	2.99057	52.1339	8.24684e-10	1.99291e-07	13.6418	84.0867	-0.0734274	-0.50036	-0.04521	6.25249	6.11235	6.19758
ENSG00000183579	84133	ZNRF3	zinc and ring finger 3	ZNRF3	2.20346	5.27948	51.98	8.40736e-10	1.99291e-07	13.6229	4.60583	4.21651	4.12236	4.19437	6.32246	6.40103	6.42015
ENSG00000129675	9459	ARHGEF6	Rac/Cdc42 guanine nucleotide exchange factor 6	ARHGEF6	4.89731	3.70384	51.1116	9.38385e-10	2.11152e-07	13.5146	29.8015	1.3883	1.35491	1.02235	6.17363	6.14699	6.13688
ENSG00000109846	1410	CRYAB	crystallin alpha B	CRYAB	1.71551	7.13745	50.97	9.55514e-10	2.11152e-07	13.4968	3.28412	6.31134	6.28124	6.24651	7.9697	8.02551	7.9904
ENSG00000196937	10447	FAM3C	FAM3 metabolism regulating signaling molecule C	FAM3C	1.63084	7.24084	50.9037	9.63657e-10	2.11152e-07	13.4884	3.09693	6.3926	6.45447	6.42919	8.05091	8.07732	8.04056
ENSG00000158715	85414	SLC45A3	solute carrier family 45 member 3	SLC45A3	-2.00061	7.26744	-50.8668	9.68232e-10	2.11152e-07	13.4837	-4.00168	8.33201	8.21057	8.26063	6.25299	6.27597	6.27244
ENSG00000129451	5655	KLK10	kallikrein related peptidase 10	KLK10	2.49764	5.19707	50.4209	1.02545e-09	2.19245e-07	13.4269	5.6476	3.96866	3.86676	4.00933	6.45253	6.49638	6.38875
ENSG00000117115	11240	PADI2	peptidyl arginine deiminase 2	PADI2	-1.70562	5.81417	-50.226	1.05167e-09	2.20528e-07	13.4018	-3.2617	6.677	6.68497	6.63899	4.91979	4.9891	4.97519
ENSG00000174607	7368	UGT8	UDP glycosyltransferase 8	UGT8	1.5338	7.79273	49.6323	1.13647e-09	2.33812e-07	13.3248	2.89547	6.99738	7.04794	7.03219	8.55705	8.54354	8.57831
ENSG00000153714	286343	LURAP1L	leucine rich adaptor protein 1 like	LURAP1L	-2.20548	5.41459	-49.2755	1.19121e-09	2.40536e-07	13.2779	-4.61228	6.52753	6.46164	6.56283	4.28074	4.37987	4.27496
ENSG00000006377	1750	DLX6	distal-less homeobox 6	DLX6	2.79896	2.69523	49.0116	1.23365e-09	2.44501e-07	13.2429	6.95939	1.31285	1.32561	1.24878	3.98748	4.19264	4.104
ENSG00000135373	26298	EHF	ETS homologous factor	EHF	1.96631	5.83476	48.725	1.28174e-09	2.44501e-07	13.2047	3.90767	4.80018	4.84692	4.90771	6.84392	6.8343	6.77552
ENSG00000143344	23179	RGL1	ral guanine nucleotide dissociation stimulator like 1	RGL1	3.27048	2.56256	48.5758	1.30762e-09	2.44501e-07	13.1847	9.64967	0.807928	1.0492	0.924837	4.19086	4.2639	4.13865
ENSG00000134460	3559	IL2RA	interleukin 2 receptor subunit alpha	IL2RA	-2.68939	6.57404	-48.5043	1.32024e-09	2.44501e-07	13.1751	-6.45042	7.91775	7.93146	7.90699	5.23394	5.12121	5.33286
ENSG00000102265	7076	TIMP1	TIMP metallopeptidase inhibitor 1	TIMP1	1.92783	4.94185	48.4878	1.32318e-09	2.44501e-07	13.1729	3.80482	3.97173	4.02092	3.94114	5.9559	5.9039	5.85748
ENSG00000169908	4071	TM4SF1	transmembrane 4 L six family member 1	TM4SF1	-1.58733	8.39475	-48.3642	1.34538e-09	2.44501e-07	13.1562	-3.00493	9.15939	9.21348	9.19238	7.56992	7.62686	7.60647
ENSG00000141753	3487	IGFBP4	insulin like growth factor binding protein 4	IGFBP4	2.55606	5.91891	48.1704	1.38107e-09	2.46871e-07	13.1299	5.88099	4.68146	4.55512	4.68606	7.12964	7.26492	7.19625
ENSG00000176406	9699	RIMS2	regulating synaptic membrane exocytosis 2	RIMS2	1.67484	5.34266	47.7976	1.45281e-09	2.55507e-07	13.0791	3.19284	4.46981	4.507	4.53893	6.21722	6.1706	6.15242
ENSG00000196220	9901	SRGAP3	SLIT-ROBO Rho GTPase activating protein 3	SRGAP3	1.96199	3.62878	47.235	1.56939e-09	2.64681e-07	13.0014	3.89599	2.60544	2.68118	2.65675	4.67206	4.59731	4.55996
ENSG00000163762	116441	TM4SF18	transmembrane 4 L six family member 18	TM4SF18	-2.46857	4.20069	-47.234	1.56962e-09	2.64681e-07	13.0012	-5.53494	5.37966	5.45595	5.4693	2.91916	2.91472	3.06534
ENSG00000198825	22876	INPP5F	inositol polyphosphate-5-phosphatase F	INPP5F	1.86613	5.87494	47.1963	1.5778e-09	2.64681e-07	12.996	3.64553	4.9679	4.88758	4.97015	6.85626	6.78351	6.78423
ENSG00000170522	79071	ELOVL6	ELOVL fatty acid elongase 6	ELOVL6	1.82967	5.58896	46.9284	1.63746e-09	2.70528e-07	12.9585	3.55457	4.65878	4.63789	4.72569	6.46217	6.50608	6.54314
ENSG00000102554	688	KLF5	Kruppel like factor 5	KLF5	2.06219	5.29792	46.7784	1.67199e-09	2.72111e-07	12.9374	4.1762	4.18512	4.28719	4.32816	6.31232	6.3237	6.35101
ENSG00000282972	2786	GNG4	G protein subunit gamma 4	GNG4	1.90194	5.99544	46.4614	1.74775e-09	2.7596e-07	12.8926	3.73716	5.08874	4.98565	5.05901	6.92249	6.99394	6.9228
ENSG00000134954	2113	ETS1	ETS proto-oncogene 1, transcription factor	ETS1	-1.41471	6.15004	-46.3666	1.77118e-09	2.7596e-07	12.8791	-2.66607	6.85503	6.87957	6.8376	5.42345	5.44062	5.46399
ENSG00000172164	6641	SNTB1	syntrophin beta 1	SNTB1	2.40302	6.07438	46.3651	1.77157e-09	2.7596e-07	12.8789	5.2891	4.7758	4.87878	4.96402	7.28012	7.24999	7.29757
ENSG00000137440	9982	FGFBP1	fibroblast growth factor binding protein 1	FGFBP1	-2.77225	3.09158	-45.7143	1.94256e-09	2.98333e-07	12.7854	-6.83173	4.44573	4.44023	4.54714	1.8218	1.62392	1.67063
ENSG00000043039	8538	BARX2	BARX homeobox 2	BARX2	-1.97698	5.65998	-45.5088	2.00043e-09	3.02954e-07	12.7555	-3.93669	6.64851	6.58266	6.71425	4.63536	4.705	4.67411
ENSG00000145777	85480	TSLP	thymic stromal lymphopoietin	TSLP	4.15206	0.93317	45.0831	2.12681e-09	3.06956e-07	12.6931	17.7785	-1.15143	-0.996317	-1.28084	3.02225	3.13478	2.87057
ENSG00000137393	255488	RNF144B	ring finger protein 144B	RNF144B	2.3007	5.68664	45.0091	2.14968e-09	3.06956e-07	12.6822	4.92698	4.49136	4.64087	4.47663	6.83011	6.81195	6.8689
ENSG00000125730	718	C3	complement C3	C3	-2.21754	4.51661	-44.9694	2.16209e-09	3.06956e-07	12.6764	-4.65099	5.67441	5.63304	5.56869	3.40676	3.48171	3.33506
ENSG00000136943	1515	CTSV	cathepsin V	CTSV	1.86615	8.02597	44.8906	2.18694e-09	3.06956e-07	12.6647	3.64558	7.11692	7.09373	7.06803	9.00666	8.88555	8.98492
ENSG00000116741	5997	RGS2	regulator of G protein signaling 2	RGS2	2.40659	2.94776	44.8506	2.19968e-09	3.06956e-07	12.6588	5.30221	1.73031	1.66665	1.83643	4.18664	4.17912	4.08741
ENSG00000157570	90139	TSPAN18	tetraspanin 18	TSPAN18	2.49145	4.40594	44.8228	2.2086e-09	3.06956e-07	12.6546	5.62343	3.18908	3.06922	3.22235	5.57325	5.70937	5.67237
ENSG00000116133	1718	DHCR24	24-dehydrocholesterol reductase	DHCR24	1.28221	9.93771	44.772	2.22499e-09	3.06956e-07	12.6471	2.43211	9.29531	9.29922	9.29528	10.5602	10.5952	10.5811
ENSG00000173083	10855	HPSE	heparanase	HPSE	3.83955	4.48291	44.6889	2.25206e-09	3.06956e-07	12.6347	14.3159	2.54077	2.74342	2.40521	6.46086	6.34245	6.40474
ENSG00000198189	51170	HSD17B11	hydroxysteroid 17-beta dehydrogenase 11	HSD17B11	2.03314	3.33473	44.5159	2.30973e-09	3.09727e-07	12.6089	4.09295	2.26861	2.40128	2.2846	4.31014	4.3697	4.37407
ENSG00000174482	158038	LINGO2	leucine rich repeat and Ig domain containing 2	LINGO2	4.56176	1.25951	44.4265	2.3402e-09	3.09727e-07	12.5955	23.6172	-1.26246	-0.924167	-0.877483	3.58091	3.46907	3.5712
ENSG00000187094	885	CCK	cholecystokinin	CCK	5.42741	0.455618	44.376	2.35761e-09	3.09727e-07	12.5879	43.0342	-2.20588	-2.03379	-2.53459	3.19612	3.09008	3.22178
ENSG00000147408	55790	CSGALNACT1	chondroitin sulfate N-acetylgalactosaminyltransferase 1	CSGALNACT1	2.07369	4.37857	44.0952	2.45718e-09	3.15262e-07	12.5455	4.20962	3.30557	3.31261	3.40701	5.42255	5.47422	5.34949
ENSG00000131016	9590	AKAP12	A-kinase anchoring protein 12	AKAP12	5.50208	2.78702	44.0941	2.45756e-09	3.15262e-07	12.5454	45.3202	-0.124958	0.318193	-0.0852874	5.58853	5.6157	5.40996
ENSG00000188313	5359	PLSCR1	phospholipid scramblase 1	PLSCR1	1.85895	5.27383	43.7268	2.59525e-09	3.29054e-07	12.4895	3.62744	4.3237	4.4004	4.30896	6.23777	6.14302	6.22913
ENSG00000167861	283987	HID1	HID1 domain containing	HID1	1.24882	6.08265	43.4365	2.71035e-09	3.39698e-07	12.4449	2.37647	5.46818	5.4381	5.46844	6.70139	6.71423	6.70554
ENSG00000112541	10846	PDE10A	phosphodiesterase 10A	PDE10A	1.57235	5.74122	42.9333	2.92414e-09	3.62328e-07	12.3667	2.97388	4.91306	5.00657	4.9455	6.55556	6.50879	6.51782
ENSG00000057294	5318	PKP2	plakophilin 2	PKP2	1.99405	3.93424	42.5024	3.12281e-09	3.82597e-07	12.2989	3.98355	2.91067	2.96858	2.93238	5.0181	4.91181	4.86389
ENSG00000174808	685	BTC	betacellulin	BTC	3.49989	2.0822	42.4263	3.15946e-09	3.82786e-07	12.2869	11.3128	0.202207	0.288136	0.506432	3.76489	3.90654	3.825
ENSG00000182118	375061	FAM89A	family with sequence similarity 89 member A	FAM89A	1.23028	4.79693	42.1079	3.31836e-09	3.9762e-07	12.2361	2.34613	4.20351	4.16433	4.17754	5.42255	5.40704	5.40662
ENSG00000145632	10769	PLK2	polo like kinase 2	PLK2	1.72066	4.48939	41.9192	3.4169e-09	4.03605e-07	12.2058	3.29588	3.62701	3.57782	3.68234	5.30674	5.39205	5.35036
ENSG00000064886	1117	CHI3L2	chitinase 3 like 2	CHI3L2	-2.12317	5.09056	-41.8715	3.44234e-09	4.03605e-07	12.1982	-4.35649	6.15337	6.13164	6.17144	4.07459	3.92286	4.08949
ENSG00000146197	222663	SCUBE3	signal peptide, CUB domain and EGF like domain containing 3	SCUBE3	2.95192	4.86316	41.7787	3.49245e-09	4.05124e-07	12.1832	7.73777	3.55106	3.32005	3.29048	6.34914	6.35238	6.31582
ENSG00000111817	29940	DSE	dermatan sulfate epimerase	DSE	1.31099	4.25002	41.7061	3.53228e-09	4.05432e-07	12.1714	2.48112	3.58754	3.58401	3.61202	4.93119	4.91298	4.87239
ENSG00000157765	10568	SLC34A2	solute carrier family 34 member 2	SLC34A2	1.63259	6.36141	41.388	3.71289e-09	4.21722e-07	12.1197	3.10069	5.578	5.58285	5.47448	7.17243	7.19276	7.16792
ENSG00000172927	26579	MYEOV	myeloma overexpressed	MYEOV	-3.94206	3.11404	-40.6738	4.15863e-09	4.62766e-07	12.0018	-15.3701	5.06881	4.99149	5.1949	0.951859	1.17229	1.30488
ENSG00000134508	91768	CABLES1	Cdk5 and Abl enzyme substrate 1	CABLES1	1.59657	5.53314	40.6653	4.16429e-09	4.62766e-07	12.0003	3.02422	4.78978	4.68911	4.72569	6.33586	6.294	6.36441
ENSG00000047457	1356	CP	ceruloplasmin	CP	3.03069	4.67759	40.5869	4.21699e-09	4.62766e-07	11.9872	8.17202	3.29581	3.17566	3.01527	6.26305	6.14649	6.16928
ENSG00000179820	91663	MYADM	myeloid associated differentiation marker	MYADM	-1.42514	5.74163	-40.5471	4.244e-09	4.62766e-07	11.9806	-2.68541	6.43826	6.45785	6.46649	5.00617	5.08232	4.99867
ENSG00000149948	8091	HMGA2	high mobility group AT-hook 2	HMGA2	1.74968	2.16022	40.3017	4.41515e-09	4.76662e-07	11.9393	3.36284	1.23323	1.29571	1.32721	3.04575	3.08594	2.9735
ENSG00000196104	50859	SPOCK3	SPARC (osteonectin), cwcv and kazal like domains proteoglycan 3	SPOCK3	7.10364	1.36925	40.1783	4.50425e-09	4.81513e-07	11.9185	137.533	-1.81885	-2.58128	-2.14757	4.98688	4.88232	4.89402
ENSG00000128606	10234	LRRC17	leucine rich repeat containing 17	LRRC17	3.23395	2.13885	40.0937	4.5665e-09	4.83428e-07	11.9042	9.40843	0.632841	0.53846	0.394322	3.63149	3.7715	3.8645
ENSG00000151746	636	BICD1	BICD cargo adaptor 1	BICD1	1.66913	4.05483	39.69	4.87758e-09	5.05967e-07	11.8352	3.18022	3.17849	3.18792	3.2944	4.9147	4.85828	4.89521
ENSG00000275482	2051	EPHB6	EPH receptor B6	EPHB6	-2.08786	2.1734	-39.6867	4.88025e-09	5.05967e-07	11.8347	-4.25116	3.17849	3.25938	3.21411	1.06657	1.23339	1.08845
ENSG00000177614	79605	PGBD5	piggyBac transposable element derived 5	PGBD5	-1.23863	5.81867	-39.639	4.9186e-09	5.05967e-07	11.8265	-2.35975	6.42768	6.47003	6.41624	5.20188	5.18154	5.21463
ENSG00000184349	1946	EFNA5	ephrin A5	EFNA5	-1.43891	5.8629	-39.3784	5.13442e-09	5.23231e-07	11.7815	-2.71116	6.58729	6.58807	6.57172	5.15727	5.08543	5.18764
ENSG00000268104	11254	SLC6A14	solute carrier family 6 member 14	SLC6A14	1.43071	4.11938	39.2634	5.23314e-09	5.24759e-07	11.7615	2.6958	3.40883	3.37471	3.42852	4.83332	4.79004	4.88084
ENSG00000100994	5834	PYGB	glycogen phosphorylase B	PYGB	1.55257	8.60598	39.249	5.24566e-09	5.24759e-07	11.759	2.9334	7.88942	7.83357	7.76611	9.38904	9.38978	9.36799
ENSG00000124762	1026	CDKN1A	cyclin dependent kinase inhibitor 1A	CDKN1A	1.99443	5.2301	39.1515	5.33132e-09	5.28479e-07	11.742	3.9846	4.33089	4.20512	4.16264	6.26455	6.2266	6.1908
ENSG00000066468	2263	FGFR2	fibroblast growth factor receptor 2	FGFR2	2.0827	5.30202	39.0668	5.40701e-09	5.31153e-07	11.7272	4.23598	4.31406	4.17258	4.29537	6.32005	6.41757	6.29249
ENSG00000125266	1948	EFNB2	ephrin B2	EFNB2	1.61034	7.03309	38.9261	5.5356e-09	5.38931e-07	11.7026	3.05323	6.22329	6.29169	6.16878	7.87187	7.81484	7.82805
ENSG00000184304	5587	PRKD1	protein kinase D1	PRKD1	3.26221	1.47484	38.8592	5.5979e-09	5.40173e-07	11.6908	9.59452	-0.291608	-0.131972	-0.04521	3.15781	2.96511	3.19492
ENSG00000148344	9536	PTGES	prostaglandin E synthase	PTGES	-2.30295	4.21876	-38.7253	5.72519e-09	5.47609e-07	11.6672	-4.93467	5.37851	5.46689	5.26531	3.03169	3.13478	3.03537
ENSG00000130529	54795	TRPM4	transient receptor potential cation channel subfamily M member 4	TRPM4	1.48051	5.11285	38.6258	5.82184e-09	5.52011e-07	11.6496	2.79048	4.35225	4.36484	4.40068	5.9131	5.83599	5.81022
ENSG00000003137	56603	CYP26B1	cytochrome P450 family 26 subfamily B member 1	CYP26B1	2.74809	2.68463	38.5716	5.87534e-09	5.52282e-07	11.64	6.71826	1.40657	1.32561	1.19959	4.1459	4.08284	3.9473
ENSG00000172292	253782	CERS6	ceramide synthase 6	CERS6	1.23131	7.17329	38.3678	6.08154e-09	5.66698e-07	11.6037	2.3478	6.52909	6.55926	6.58455	7.8154	7.78264	7.76879
ENSG00000167183	79170	PRR15L	proline rich 15 like	PRR15L	-1.74493	4.71172	-38.3185	6.13264e-09	5.66698e-07	11.5948	-3.35178	5.60197	5.55867	5.59191	3.75352	3.86131	3.90294
ENSG00000189431	644943	RASSF10	Ras association domain family member 10	RASSF10	-2.32857	3.92839	-38.2305	6.22511e-09	5.68368e-07	11.5791	-5.02309	5.12642	5.06867	5.08294	2.63304	2.80332	2.85595
ENSG00000113594	3977	LIFR	LIF receptor subunit alpha	LIFR	1.86086	3.98094	38.2024	6.25497e-09	5.68368e-07	11.574	3.63223	3.02737	3.14245	2.98171	4.92614	4.87395	4.93401
ENSG00000180616	6752	SSTR2	somatostatin receptor 2	SSTR2	-2.30881	4.69796	-38.046	6.42431e-09	5.75761e-07	11.5459	-4.95476	5.85814	5.8219	5.87708	3.414	3.63952	3.57715
ENSG00000003096	90293	KLHL13	kelch like family member 13	KLHL13	1.79385	3.13021	38.03	6.44194e-09	5.75761e-07	11.543	3.46739	2.2178	2.25356	2.22849	4.11069	4.02571	3.94499
ENSG00000138735	8654	PDE5A	phosphodiesterase 5A	PDE5A	2.78407	4.38343	37.9641	6.51505e-09	5.77562e-07	11.5311	6.88793	2.83852	3.01978	3.1159	5.83636	5.75109	5.73896
ENSG00000154447	57630	SH3RF1	SH3 domain containing ring finger 1	SH3RF1	1.24344	5.89976	37.773	6.73261e-09	5.90565e-07	11.4964	2.36763	5.29397	5.24917	5.29098	6.49027	6.55288	6.5213
ENSG00000198435	441478	NRARP	NOTCH regulated ankyrin repeat protein	NRARP	-1.78926	5.67621	-37.7408	6.77004e-09	5.90565e-07	11.4906	-3.45638	6.59527	6.57646	6.54078	4.69899	4.8607	4.78504
ENSG00000039560	26064	RAI14	retinoic acid induced 14	RAI14	1.26898	6.32647	37.6039	6.93215e-09	5.95299e-07	11.4656	2.40992	5.66116	5.67647	5.7383	6.95419	6.95112	6.97758
ENSG00000146674	3486	IGFBP3	insulin like growth factor binding protein 3	IGFBP3	1.15958	3.17367	37.6028	6.9335e-09	5.95299e-07	11.4654	2.23393	2.62116	2.59786	2.56263	3.75921	3.75857	3.74261
ENSG00000169891	9185	REPS2	RALBP1 associated Eps domain containing 2	REPS2	2.22958	4.0413	37.5007	7.05725e-09	5.97947e-07	11.4467	4.68999	2.81136	3.00599	2.96218	5.17443	5.09265	5.2012
ENSG00000149218	23052	ENDOD1	endonuclease domain containing 1	ENDOD1	-1.33653	5.43939	-37.487	7.07402e-09	5.97947e-07	11.4442	-2.52543	6.07561	6.10926	6.1381	4.76276	4.81398	4.73664
ENSG00000104490	83988	NCALD	neurocalcin delta	NCALD	-1.45247	4.54652	-37.3917	7.19228e-09	6.03266e-07	11.4267	-2.73675	5.27918	5.28576	5.25331	3.88699	3.7792	3.79465
ENSG00000213626	81606	LBH	LBH regulator of WNT signaling pathway	LBH	-1.7038	6.92496	-37.2805	7.33307e-09	6.1038e-07	11.4062	-3.25758	7.77744	7.79852	7.75463	5.989	6.14252	6.08767
ENSG00000137203	7020	TFAP2A	transcription factor AP-2 alpha	TFAP2A	1.03141	6.92761	37.1098	7.55537e-09	6.24119e-07	11.3745	2.04401	6.41364	6.40762	6.41445	7.4511	7.44415	7.43467
ENSG00000163083	3625	INHBB	inhibin subunit beta B	INHBB	-1.64223	3.77119	-37.029	7.66332e-09	6.28277e-07	11.3595	-3.12148	4.60642	4.53286	4.63764	3.01274	2.92864	2.90885
ENSG00000143320	1382	CRABP2	cellular retinoic acid binding protein 2	CRABP2	-1.54911	7.90923	-36.9247	7.80535e-09	6.33044e-07	11.3401	-2.92637	8.64244	8.6737	8.73521	7.07986	7.18311	7.14104
ENSG00000021762	114879	OSBPL5	oxysterol binding protein like 5	OSBPL5	1.39433	5.7783	36.8657	7.88698e-09	6.33044e-07	11.329	2.62867	5.10281	5.0419	5.09868	6.43038	6.523	6.47301
ENSG00000187955	7373	COL14A1	collagen type XIV alpha 1 chain	COL14A1	5.26227	3.74924	36.8595	7.89563e-09	6.33044e-07	11.3279	38.3797	1.25355	0.773563	1.32721	6.43083	6.29265	6.41766
ENSG00000143842	9580	SOX13	SRY-box transcription factor 13	SOX13	2.00491	7.38327	36.3346	8.66815e-09	6.89909e-07	11.2288	4.01365	6.42544	6.26927	6.44774	8.36587	8.43397	8.35735
ENSG00000164683	23462	HEY1	hes related family bHLH transcription factor with YRPW motif 1	HEY1	3.3633	4.06738	36.2024	8.87617e-09	6.98886e-07	11.2036	10.2909	2.57346	2.307	2.27672	5.71263	5.87185	5.6626
ENSG00000163171	10602	CDC42EP3	CDC42 effector protein 3	CDC42EP3	1.43635	5.75505	36.1818	8.90913e-09	6.98886e-07	11.1997	2.70635	5.00582	4.99499	5.10982	6.47304	6.47243	6.4742
ENSG00000221926	10626	TRIM16	tripartite motif containing 16	TRIM16	1.21989	5.94806	36.0626	9.10245e-09	7.00659e-07	11.1769	2.3293	5.37273	5.31969	5.32192	6.53217	6.54849	6.59337
ENSG00000132561	4147	MATN2	matrilin 2	MATN2	1.5736	5.55756	36.0375	9.14379e-09	7.00659e-07	11.1721	2.97645	4.7863	4.79309	4.73291	6.34914	6.27461	6.40934
ENSG00000086570	2196	FAT2	FAT atypical cadherin 2	FAT2	-1.63713	7.00224	-36.0293	9.15738e-09	7.00659e-07	11.1705	-3.11046	7.85555	7.86095	7.74591	6.23624	6.146	6.16878
ENSG00000168453	55806	HR	HR lysine demethylase and nuclear receptor corepressor	HR	-1.39126	7.01868	-36.0103	9.18876e-09	7.00659e-07	11.1668	-2.62307	7.7792	7.69762	7.66612	6.31812	6.31181	6.33923
ENSG00000101265	9770	RASSF2	Ras association domain family member 2	RASSF2	1.41056	6.41973	35.9539	9.28302e-09	7.02931e-07	11.156	2.65841	5.74069	5.64865	5.75401	7.10105	7.14786	7.12613
ENSG00000110092	595	CCND1	cyclin D1	CCND1	-1.5275	9.00859	-35.8466	9.46537e-09	7.08752e-07	11.1353	-2.88287	9.78605	9.70419	9.82678	8.20612	8.27738	8.251
ENSG00000175040	9435	CHST2	carbohydrate sulfotransferase 2	CHST2	4.14606	3.31731	35.788	9.5666e-09	7.08752e-07	11.124	17.7047	1.08237	1.51918	1.13129	5.34607	5.47026	5.3547
ENSG00000150347	84159	ARID5B	AT-rich interaction domain 5B	ARID5B	1.58614	5.53889	35.7878	9.56697e-09	7.08752e-07	11.1239	3.00244	4.70563	4.80905	4.72279	6.37859	6.2737	6.3436
ENSG00000104763	427	ASAH1	N-acylsphingosine amidohydrolase 1	ASAH1	1.57354	6.20344	35.7575	9.61989e-09	7.08752e-07	11.118	2.97635	5.42404	5.48688	5.33909	7.00901	6.97618	6.98544
ENSG00000198300	5178	PEG3	paternally expressed 3	PEG3	-1.32374	10.4499	-35.6064	9.88853e-09	7.17842e-07	11.0887	-2.50314	11.1212	11.1185	11.0956	9.78267	9.7373	9.84409
ENSG00000164099	8492	PRSS12	serine protease 12	PRSS12	2.7584	5.47747	35.5881	9.92176e-09	7.17842e-07	11.0851	6.76645	3.91864	4.20712	4.16904	6.88455	6.86719	6.81826
ENSG00000104140	171177	RHOV	ras homolog family member V	RHOV	-1.67086	5.89249	-35.5417	1.00063e-08	7.17842e-07	11.0761	-3.18405	6.7463	6.79159	6.64589	5.05098	5.02085	5.09936
ENSG00000185634	399694	SHC4	SHC adaptor protein 4	SHC4	-1.36721	4.31133	-35.5415	1.00066e-08	7.17842e-07	11.0761	-2.57971	4.94465	4.99499	5.04516	3.63768	3.65356	3.59193
ENSG00000197147	23507	LRRC8B	leucine rich repeat containing 8 VRAC subunit B	LRRC8B	1.47356	5.72325	35.3606	1.03444e-08	7.37223e-07	11.0407	2.77706	4.97556	4.92712	5.05671	6.48555	6.44163	6.4529
ENSG00000104332	6422	SFRP1	secreted frizzled related protein 1	SFRP1	-1.2073	8.19619	-35.2238	1.06086e-08	7.51145e-07	11.0138	-2.30905	8.83425	8.76408	8.80118	7.60237	7.56026	7.615
ENSG00000130707	445	ASS1	argininosuccinate synthase 1	ASS1	-1.02359	8.04864	-34.9853	1.10879e-08	7.77775e-07	10.9666	-2.03298	8.5846	8.5526	8.54412	7.53982	7.52996	7.54076
ENSG00000114166	8850	KAT2B	lysine acetyltransferase 2B	KAT2B	3.92319	5.0107	34.9662	1.11274e-08	7.77775e-07	10.9628	15.1704	2.99756	2.83981	3.30993	6.99429	6.9812	6.94139
ENSG00000135480	3855	KRT7	keratin 7	KRT7	-1.03278	7.91404	-34.9003	1.12649e-08	7.82371e-07	10.9497	-2.04596	8.44648	8.4258	8.41899	7.37801	7.3978	7.41714
ENSG00000124126	57580	PREX1	phosphatidylinositol-3,4,5-trisphosphate dependent Rac exchange factor 1	PREX1	2.39919	3.23972	34.8516	1.13675e-08	7.84044e-07	10.94	5.27508	2.05368	2.15707	1.90962	4.36721	4.48877	4.46198
ENSG00000170558	1000	CDH2	cadherin 2	CDH2	4.3141	2.80542	34.8166	1.14422e-08	7.84044e-07	10.933	19.8917	0.632841	0.917953	0.394322	4.90445	5.00889	4.97406
ENSG00000141449	80000	GREB1L	GREB1 like retinoic acid receptor coactivator	GREB1L	2.0803	3.87014	34.7874	1.15047e-08	7.84044e-07	10.9271	4.22897	2.70471	2.93017	2.85508	4.93119	4.91764	4.88204
ENSG00000104783	3783	KCNN4	potassium calcium-activated channel subfamily N member 4	KCNN4	-1.48071	4.23173	-34.6948	1.1706e-08	7.89439e-07	10.9086	-2.79086	5.00132	4.90501	5.00992	3.50497	3.44345	3.52573
ENSG00000116580	54856	GON4L	gon-4 like	GON4L	1.26576	7.45737	34.6518	1.18008e-08	7.89439e-07	10.9	2.40455	6.87138	6.79717	6.80492	8.12652	8.08575	8.0585
ENSG00000166426	1381	CRABP1	cellular retinoic acid binding protein 1	CRABP1	-1.67911	6.84364	-34.6517	1.1801e-08	7.89439e-07	10.8999	-3.20229	7.62713	7.70812	7.71434	5.92392	6.06903	6.01933
ENSG00000160678	6271	S100A1	S100 calcium binding protein A1	S100A1	-1.29465	7.39467	-34.4925	1.21598e-08	8.0848e-07	10.8679	-2.45317	7.9848	8.07851	8.06267	6.74439	6.77487	6.72277
ENSG00000185697	4603	MYBL1	MYB proto-oncogene like 1	MYBL1	-1.48189	6.03817	-34.4433	1.22733e-08	8.11082e-07	10.8579	-2.79314	6.74271	6.75737	6.83727	5.33276	5.23665	5.32227
ENSG00000175155	388403	YPEL2	yippee like 2	YPEL2	-1.13999	5.97844	-34.3509	1.24896e-08	8.20404e-07	10.8392	-2.20379	6.54464	6.58227	6.51839	5.38804	5.43737	5.39992
ENSG00000185479	3854	KRT6B	keratin 6B	KRT6B	-1.99158	4.44456	-34.0627	1.3193e-08	8.54454e-07	10.7805	-3.97671	5.42161	5.49595	5.40347	3.38771	3.39066	3.56793
ENSG00000151474	55691	FRMD4A	FERM domain containing 4A	FRMD4A	-1.41727	7.08056	-34.0454	1.32368e-08	8.54454e-07	10.777	-2.67079	7.83294	7.76923	7.76541	6.30552	6.4118	6.39845
ENSG00000175183	1466	CSRP2	cysteine and glycine rich protein 2	CSRP2	1.97528	4.82449	34.0429	1.32431e-08	8.54454e-07	10.7765	3.93203	3.8233	3.7337	3.95356	5.78492	5.82115	5.83031
ENSG00000131620	55107	ANO1	anoctamin 1	ANO1	-2.43007	3.5724	-33.9523	1.34744e-08	8.63744e-07	10.7579	-5.3892	4.80535	4.75102	4.80594	2.3227	2.51437	2.23502
ENSG00000186081	3852	KRT5	keratin 5	KRT5	-2.04466	8.85411	-33.9249	1.35455e-08	8.63744e-07	10.7522	-4.12576	9.84648	9.93095	9.85187	7.70901	7.86947	7.91685
ENSG00000054598	2296	FOXC1	forkhead box C1	FOXC1	-1.13903	6.6805	-33.621	1.43616e-08	9.04617e-07	10.6894	-2.20234	7.26032	7.28636	7.20337	6.11319	6.09908	6.12067
ENSG00000128271	135	ADORA2A	adenosine A2a receptor	ADORA2A	-3.26494	3.18599	-33.6155	1.43771e-08	9.04617e-07	10.6883	-9.6127	4.91466	4.83397	4.70675	1.75494	1.48628	1.41933
ENSG00000156284	9073	CLDN8	claudin 8	CLDN8	-1.30007	5.86692	-33.5946	1.44354e-08	9.04617e-07	10.6839	-2.46241	6.45206	6.55926	6.53955	5.22984	5.22636	5.19444
ENSG00000103034	65009	NDRG4	NDRG family member 4	NDRG4	2.08424	2.78203	33.3328	1.51888e-08	9.46389e-07	10.6293	4.24052	1.77316	1.8424	1.60417	3.82588	3.84427	3.8023
ENSG00000138162	10579	TACC2	transforming acidic coiled-coil containing protein 2	TACC2	-1.2509	6.38255	-33.2119	1.55518e-08	9.63508e-07	10.6038	-2.3799	7.07078	6.97257	6.98065	5.76312	5.76989	5.7383
ENSG00000080546	27244	SESN1	sestrin 1	SESN1	1.23593	3.99601	33.1084	1.58704e-08	9.75787e-07	10.582	2.35534	3.35813	3.42045	3.35555	4.58813	4.6626	4.5912
ENSG00000197442	4217	MAP3K5	mitogen-activated protein kinase kinase kinase 5	MAP3K5	2.45658	4.05419	33.0897	1.5929e-08	9.75787e-07	10.5781	5.48913	2.79759	2.69842	2.98171	5.30868	5.31556	5.2232
ENSG00000189120	80320	SP6	Sp6 transcription factor	SP6	-1.77079	3.67076	-32.9954	1.62274e-08	9.83218e-07	10.5581	-3.4124	4.50201	4.51351	4.65295	2.76347	2.74159	2.85104
ENSG00000115902	6509	SLC1A4	solute carrier family 1 member 4	SLC1A4	1.35712	5.73364	32.9943	1.62307e-08	9.83218e-07	10.5579	2.56173	5.03546	5.10684	5.02294	6.35433	6.44647	6.4358
ENSG00000163513	7048	TGFBR2	transforming growth factor beta receptor 2	TGFBR2	2.13197	3.26457	32.9633	1.63301e-08	9.83779e-07	10.5513	4.38315	2.15438	2.31447	2.12691	4.36721	4.3866	4.23785
ENSG00000169991	126917	IFFO2	intermediate filament family orphan 2	IFFO2	-1.84609	6.44628	-32.8887	1.65727e-08	9.92902e-07	10.5354	-3.59523	7.43089	7.3663	7.31077	5.43061	5.61068	5.52842
ENSG00000133048	1116	CHI3L1	chitinase 3 like 1	CHI3L1	-1.91468	5.58912	-32.6533	1.73648e-08	1.03468e-06	10.4851	-3.77031	6.5722	6.51533	6.55185	4.75992	4.56945	4.56597
ENSG00000204950	390205	LRRC10B	leucine rich repeat containing 10B	LRRC10B	-2.12311	5.25176	-32.5104	1.78669e-08	1.05881e-06	10.4543	-4.35631	6.37126	6.29122	6.27746	4.0562	4.22307	4.29135
ENSG00000136235	10457	GPNMB	glycoprotein nmb	GPNMB	1.18492	8.44851	32.4696	1.80135e-08	1.05904e-06	10.4455	2.27351	7.84638	7.85903	7.86275	9.06316	8.98109	9.07868
ENSG00000278175	389741	GLIDR	glioblastoma down-regulated RNA	GLIDR	1.45962	2.94645	32.4553	1.80651e-08	1.05904e-06	10.4424	2.75035	2.23467	2.24754	2.16772	3.72854	3.69831	3.60192
ENSG00000128274	53947	A4GALT	alpha 1,4-galactosyltransferase (P blood group)	A4GALT	1.29913	3.72131	32.3356	1.85043e-08	1.07899e-06	10.4165	2.4608	3.00956	3.12555	3.08012	4.39125	4.33876	4.3826
ENSG00000137558	51050	PI15	peptidase inhibitor 15	PI15	1.81566	5.02972	32.2709	1.87466e-08	1.08559e-06	10.4025	3.5202	4.13671	4.01175	4.21721	5.9756	5.92141	5.91563
ENSG00000137177	63971	KIF13A	kinesin family member 13A	KIF13A	1.2176	4.1884	32.2524	1.88167e-08	1.08559e-06	10.3984	2.3256	3.57951	3.61461	3.54468	4.82112	4.74487	4.82563
ENSG00000126878	83543	AIF1L	allograft inflammatory factor 1 like	AIF1L	-1.13965	8.38723	-32.1793	1.90963e-08	1.0897e-06	10.3825	-2.20328	8.9799	8.93142	8.95984	7.77204	7.8576	7.82257
ENSG00000175175	22843	PPM1E	protein phosphatase, Mg2+/Mn2+ dependent 1E	PPM1E	1.06661	3.58315	32.1656	1.91493e-08	1.0897e-06	10.3795	2.09451	3.09086	3.0106	3.04805	4.11736	4.10752	4.12448
ENSG00000184292	4070	TACSTD2	tumor associated calcium signal transducer 2	TACSTD2	-1.16674	7.39423	-32.1557	1.91876e-08	1.0897e-06	10.3774	-2.24503	7.98897	8.00433	7.9395	6.77389	6.80536	6.85334
ENSG00000116761	1491	CTH	cystathionine gamma-lyase	CTH	2.59733	2.8443	32.0762	1.94989e-08	1.10164e-06	10.36	6.05165	1.4246	1.71263	1.49968	4.2283	4.12575	4.07484
ENSG00000184613	4753	NELL2	neural EGFL like 2	NELL2	2.56694	3.66858	32.0127	1.97517e-08	1.10967e-06	10.346	5.92552	2.50731	2.43596	2.21205	4.89672	5.02193	4.93749
ENSG00000119138	687	KLF9	Kruppel like factor 9	KLF9	-1.24479	5.29047	-31.9896	1.98446e-08	1.10967e-06	10.341	-2.36984	5.96982	5.8904	5.87838	4.6276	4.69282	4.6838
ENSG00000149596	57158	JPH2	junctophilin 2	JPH2	-1.48292	5.06152	-31.8985	2.02157e-08	1.1165e-06	10.3209	-2.79514	5.82882	5.85623	5.72388	4.32942	4.35946	4.27129
ENSG00000164741	10395	DLC1	DLC1 Rho GTPase activating protein	DLC1	-1.38762	5.26713	-31.896	2.02259e-08	1.1165e-06	10.3204	-2.61647	5.90305	6.02406	5.95572	4.53765	4.56054	4.62177
ENSG00000103257	8140	SLC7A5	solute carrier family 7 member 5	SLC7A5	-1.19533	8.22444	-31.8844	2.0274e-08	1.1165e-06	10.3178	-2.28997	8.83361	8.85462	8.77808	7.58713	7.62557	7.66763
ENSG00000276887	57348	TTYH1	tweety family member 1	TTYH1	-1.1799	8.91957	-31.8203	2.05407e-08	1.12547e-06	10.3037	-2.26561	9.51617	9.50631	9.50609	8.26724	8.35168	8.36995
ENSG00000171812	1296	COL8A2	collagen type VIII alpha 2 chain	COL8A2	-0.916599	3.03418	-31.796	2.06432e-08	1.12547e-06	10.2983	-1.88766	3.48815	3.49471	3.49459	2.59532	2.57462	2.55771
ENSG00000047365	116984	ARAP2	ArfGAP with RhoGAP domain, ankyrin repeat and PH domain 2	ARAP2	1.04645	4.23449	31.7007	2.10495e-08	1.14191e-06	10.2772	2.06544	3.71756	3.73091	3.68532	4.76701	4.72108	4.78504
ENSG00000143850	22874	PLEKHA6	pleckstrin homology domain containing A6	PLEKHA6	-1.76519	5.72188	-31.6129	2.14324e-08	1.15692e-06	10.2577	-3.39919	6.72053	6.56161	6.53129	4.87458	4.80395	4.83932
ENSG00000154310	23043	TNIK	TRAF2 and NCK interacting kinase	TNIK	2.14199	4.28612	31.5885	2.15404e-08	1.15703e-06	10.2523	4.41372	3.0965	3.36394	3.18493	5.3714	5.3392	5.36075
ENSG00000280477	22821	RASA3	RAS p21 protein activator 3	RASA3	-1.24743	5.20748	-31.5525	2.17003e-08	1.1599e-06	10.2443	-2.37418	5.8697	5.8369	5.78699	4.52934	4.61175	4.6102
ENSG00000133069	9911	TMCC2	transmembrane and coiled-coil domain family 2	TMCC2	1.42431	5.20843	31.4386	2.22166e-08	1.17849e-06	10.2188	2.68387	4.53766	4.40566	4.54551	5.92898	5.92778	5.90501
ENSG00000143507	11221	DUSP10	dual specificity phosphatase 10	DUSP10	1.70943	3.90216	31.4282	2.22642e-08	1.17849e-06	10.2165	3.27032	3.0965	3.10845	2.93739	4.77265	4.71038	4.78761
ENSG00000094963	2327	FMO2	flavin containing dimethylaniline monoxygenase 2	FMO2	3.03093	2.96231	31.129	2.36917e-08	1.23816e-06	10.1491	8.17335	1.29335	1.36933	1.67785	4.51762	4.46827	4.44743
ENSG00000165434	283209	PGM2L1	phosphoglucomutase 2 like 1	PGM2L1	1.58617	5.8439	31.1042	2.38147e-08	1.23816e-06	10.1435	3.00252	5.0118	5.13666	5.00397	6.68652	6.57148	6.65294
ENSG00000143590	1944	EFNA3	ephrin A3	EFNA3	-1.09067	5.55605	-31.0224	2.4226e-08	1.23816e-06	10.1249	-2.12972	6.09403	6.10279	6.10732	4.97224	5.06457	4.99534
ENSG00000104635	23516	SLC39A14	solute carrier family 39 member 14	SLC39A14	-0.854781	6.46127	-31.0219	2.42287e-08	1.23816e-06	10.1248	-1.80848	6.88546	6.88836	6.89215	6.0314	6.03405	6.03618
ENSG00000139318	1848	DUSP6	dual specificity phosphatase 6	DUSP6	3.58053	3.65409	31.0192	2.4242e-08	1.23816e-06	10.1242	11.9632	1.86847	2.1063	1.61671	5.3972	5.46867	5.4672
ENSG00000288445	11234	HPS5	HPS5 biogenesis of lysosomal organelles complex 2 subunit 2	HPS5	1.13797	5.79272	31.0158	2.42593e-08	1.23816e-06	10.1234	2.20071	5.2377	5.23546	5.19803	6.41016	6.31225	6.36269
ENSG00000105270	25999	CLIP3	CAP-Gly domain containing linker protein 3	CLIP3	1.4947	5.02878	31.0098	2.42901e-08	1.23816e-06	10.1221	2.81806	4.37561	4.23102	4.23766	5.79605	5.73929	5.79306
ENSG00000178695	115207	KCTD12	potassium channel tetramerization domain containing 12	KCTD12	1.46682	5.56734	31.0078	2.43e-08	1.23816e-06	10.1216	2.76411	4.83936	4.86612	4.79632	6.36324	6.21387	6.32514
ENSG00000159388	7832	BTG2	BTG anti-proliferation factor 2	BTG2	1.11002	5.30912	30.9068	2.48206e-08	1.25881e-06	10.0986	2.15849	4.79152	4.77288	4.69792	5.87819	5.86101	5.85319
ENSG00000147119	56548	CHST7	carbohydrate sulfotransferase 7	CHST7	3.42022	4.00168	30.8551	2.5092e-08	1.26258e-06	10.0868	10.705	2.16514	2.548	2.16157	5.61862	5.73203	5.78472
ENSG00000184838	51334	PRR16	proline rich 16	PRR16	2.43176	2.83134	30.8486	2.51266e-08	1.26258e-06	10.0853	5.39551	1.49458	1.73509	1.61671	3.98506	4.17523	3.98138
ENSG00000134323	4613	MYCN	MYCN proto-oncogene, bHLH transcription factor	MYCN	-1.62479	2.02604	-30.7149	2.58456e-08	1.29275e-06	10.0547	-3.08397	2.85855	2.85014	2.80662	1.28765	1.24826	1.10504
ENSG00000145685	10184	LHFPL2	LHFPL tetraspan subfamily member 2	LHFPL2	1.48096	4.90417	30.5638	2.66867e-08	1.32873e-06	10.0199	2.79134	4.10351	4.22707	4.1605	5.71703	5.60129	5.61564
ENSG00000075223	10512	SEMA3C	semaphorin 3C	SEMA3C	1.20361	7.488	30.5211	2.69302e-08	1.33295e-06	10.01	2.30316	6.87811	6.82893	6.95154	8.09761	8.07784	8.09398
ENSG00000158966	57685	CACHD1	cache domain containing 1	CACHD1	1.58882	5.37942	30.4894	2.71129e-08	1.33295e-06	10.0027	3.00803	4.58253	4.49389	4.6786	6.18161	6.20198	6.13789
ENSG00000143416	8991	SELENBP1	selenium binding protein 1	SELENBP1	-1.36518	4.13393	-30.485	2.71382e-08	1.33295e-06	10.0017	-2.57608	4.77052	4.79576	4.88326	3.414	3.50975	3.43026
ENSG00000106780	1955	MEGF9	multiple EGF like domains 9	MEGF9	0.9237	6.25364	30.4224	2.75027e-08	1.34316e-06	9.98715	1.89697	5.81777	5.76506	5.79253	6.72669	6.7149	6.70486
ENSG00000068971	5526	PPP2R5B	protein phosphatase 2 regulatory subunit B'beta	PPP2R5B	1.01139	5.28434	30.3904	2.76915e-08	1.34316e-06	9.97971	2.01586	4.79152	4.733	4.81141	5.79882	5.78336	5.78793
ENSG00000197496	81031	SLC2A10	solute carrier family 2 member 10	SLC2A10	1.25941	3.59117	30.3864	2.77156e-08	1.34316e-06	9.97877	2.39397	2.89134	2.99208	3.00098	4.25677	4.19648	4.20937
ENSG00000151623	4306	NR3C2	nuclear receptor subfamily 3 group C member 2	NR3C2	3.64411	3.93278	30.3275	2.8067e-08	1.35417e-06	9.96507	12.5022	2.26861	2.23792	1.82566	5.74959	5.68088	5.83404
ENSG00000105880	1749	DLX5	distal-less homeobox 5	DLX5	3.23115	3.9906	30.2721	2.84022e-08	1.35726e-06	9.95215	9.39018	2.22811	2.62817	2.26879	5.57164	5.67607	5.57082
ENSG00000146950	357	SHROOM2	shroom family member 2	SHROOM2	1.09128	4.65259	30.2632	2.84565e-08	1.35726e-06	9.95007	2.13062	4.05513	4.10737	4.15836	5.19559	5.19983	5.19927
ENSG00000077585	7107	GPR137B	G protein-coupled receptor 137B	GPR137B	1.05885	5.60275	30.2553	2.85044e-08	1.35726e-06	9.94824	2.08327	5.09579	5.08951	5.03468	6.11041	6.17158	6.11454
ENSG00000110934	51411	BIN2	bridging integrator 2	BIN2	-1.69827	4.03121	-30.2091	2.87887e-08	1.36079e-06	9.93745	-3.24512	4.83262	4.84563	4.9628	3.15349	3.11869	3.27404
ENSG00000166311	6609	SMPD1	sphingomyelin phosphodiesterase 1	SMPD1	2.11858	5.55601	30.1894	2.89115e-08	1.36079e-06	9.93282	4.34266	4.65688	4.44535	4.38793	6.63633	6.61121	6.59835
ENSG00000006210	6376	CX3CL1	C-X3-C motif chemokine ligand 1	CX3CL1	1.43801	6.21202	30.1663	2.90554e-08	1.36079e-06	9.92741	2.70947	5.54747	5.41046	5.5211	6.91134	6.98398	6.89774
ENSG00000112559	4188	MDFI	MyoD family inhibitor	MDFI	-1.26823	5.82339	-30.1627	2.90778e-08	1.36079e-06	9.92657	-2.40867	6.49696	6.48832	6.38725	5.14862	5.20936	5.20985
ENSG00000150787	5805	PTS	6-pyruvoyltetrahydropterin synthase	PTS	1.54196	5.1412	30.1306	2.92795e-08	1.36437e-06	9.91905	2.91189	4.44573	4.37738	4.28755	5.92898	5.85251	5.95503
ENSG00000116209	9528	TMEM59	transmembrane protein 59	TMEM59	1.08601	7.9477	30.0441	2.98316e-08	1.38418e-06	9.89872	2.12286	7.39475	7.44439	7.37495	8.53127	8.45676	8.48409
ENSG00000288335	117581	TWIST2	twist family bHLH transcription factor 2	TWIST2	-1.14406	3.35719	-30.007	3.00719e-08	1.38942e-06	9.88998	-2.21003	3.9748	3.89943	3.91344	2.75209	2.83322	2.77017
ENSG00000197959	26052	DNM3	dynamin 3	DNM3	2.03976	4.2071	29.9661	3.03392e-08	1.39586e-06	9.88034	4.11178	3.2909	3.23201	3.03876	5.2713	5.19312	5.21654
ENSG00000120875	1846	DUSP4	dual specificity phosphatase 4	DUSP4	1.79534	4.56619	29.9092	3.07161e-08	1.40726e-06	9.8669	3.47097	3.76434	3.55591	3.68532	5.50708	5.40373	5.48077
ENSG00000147010	30011	SH3KBP1	SH3 domain containing kinase binding protein 1	SH3KBP1	-1.12751	7.27753	-29.7658	3.16899e-08	1.4458e-06	9.83289	-2.18481	7.84387	7.83178	7.8482	6.64789	6.74569	6.74774
ENSG00000135709	9764	KIAA0513	KIAA0513	KIAA0513	1.49043	4.15842	29.5854	3.2966e-08	1.48878e-06	9.78985	2.80973	3.48815	3.43767	3.31379	4.91342	4.87395	4.92354
ENSG00000100504	5836	PYGL	glycogen phosphorylase L	PYGL	1.71175	3.92395	29.5793	3.30099e-08	1.48878e-06	9.7884	3.27557	3.18908	3.03343	2.98171	4.74278	4.80395	4.79274
ENSG00000176641	220441	RNF152	ring finger protein 152	RNF152	-0.924906	4.22177	-29.5707	3.30721e-08	1.48878e-06	9.78635	-1.89856	4.65688	4.69198	4.70381	3.78457	3.75076	3.74261
ENSG00000182168	8633	UNC5C	unc-5 netrin receptor C	UNC5C	2.02986	3.54034	29.5489	3.32307e-08	1.48878e-06	9.78113	4.08366	2.57346	2.63416	2.36859	4.55577	4.54707	4.56297
ENSG00000164938	94241	TP53INP1	tumor protein p53 inducible nuclear protein 1	TP53INP1	1.38332	6.79194	29.5375	3.33146e-08	1.48878e-06	9.77838	2.60869	6.01366	6.15889	6.12828	7.51563	7.44718	7.488
ENSG00000007062	8842	PROM1	prominin 1	PROM1	-1.1766	8.30209	-29.4202	3.41861e-08	1.51567e-06	9.75021	-2.26044	8.92959	8.87535	8.86624	7.65105	7.74184	7.74848
ENSG00000179855	126326	GIPC3	GIPC PDZ domain containing family member 3	GIPC3	-0.888286	3.49742	-29.4191	3.41943e-08	1.51567e-06	9.74995	-1.85098	3.91864	3.96739	3.93864	3.05504	3.0651	3.03969
ENSG00000131724	3597	IL13RA1	interleukin 13 receptor subunit alpha 1	IL13RA1	0.870504	6.06373	29.3987	3.43492e-08	1.51637e-06	9.74501	1.8283	5.62555	5.61802	5.64187	6.47909	6.52109	6.49676
ENSG00000162734	8682	PEA15	proliferation and apoptosis adaptor protein 15	PEA15	1.02309	8.4242	29.0734	3.69219e-08	1.62337e-06	9.66615	2.03227	7.95079	7.90432	7.88285	8.91242	8.97482	8.91999
ENSG00000276971	55503	TRPV6	transient receptor potential cation channel subfamily V member 6	TRPV6	-1.58945	3.53951	-29.048	3.7132e-08	1.62492e-06	9.65996	-3.00935	4.3593	4.27574	4.36766	2.84609	2.72041	2.66784
ENSG00000138685	2247	FGF2	fibroblast growth factor 2	FGF2	1.20043	5.31377	29.0132	3.74219e-08	1.62492e-06	9.65146	2.29808	4.70009	4.70909	4.73147	5.94968	5.83722	5.95503
ENSG00000171345	3880	KRT19	keratin 19	KRT19	-0.953218	8.57389	-28.9961	3.75654e-08	1.62492e-06	9.64728	-1.93619	9.04601	9.04236	9.06314	8.05526	8.13034	8.10626
ENSG00000114268	5210	PFKFB4	6-phosphofructo-2-kinase/fructose-2,6-biphosphatase 4	PFKFB4	0.850927	3.36036	28.989	3.76255e-08	1.62492e-06	9.64553	1.80366	2.94231	2.93503	2.92736	3.80675	3.76376	3.78696
ENSG00000166292	55273	TMEM100	transmembrane protein 100	TMEM100	3.25449	1.71457	28.9799	3.77021e-08	1.62492e-06	9.64331	9.5433	-0.124958	0.318193	0.0687462	3.24159	3.35689	3.42696
ENSG00000134013	4017	LOXL2	lysyl oxidase like 2	LOXL2	-1.57716	5.3861	-28.7976	3.9279e-08	1.68621e-06	9.59852	-2.98381	6.23483	6.20938	6.07983	4.67055	4.55157	4.57045
ENSG00000288185	9466	IL27RA	interleukin 27 receptor subunit alpha	IL27RA	-1.10448	5.04201	-28.7664	3.95556e-08	1.69143e-06	9.59084	-2.15021	5.6236	5.57042	5.58873	4.43105	4.53347	4.50479
ENSG00000182197	2131	EXT1	exostosin glycosyltransferase 1	EXT1	1.02055	6.48793	28.6583	4.05344e-08	1.72651e-06	9.56411	2.02869	5.98888	5.97301	5.97106	6.97024	7.05495	6.9694
ENSG00000162551	249	ALPL	alkaline phosphatase, biomineralization associated	ALPL	-1.90058	7.69812	-28.5821	4.12409e-08	1.74977e-06	9.5452	-3.73364	8.71694	8.63346	8.59484	6.6192	6.85297	6.7713
ENSG00000141179	58488	PCTP	phosphatidylcholine transfer protein	PCTP	0.866613	6.56275	28.5027	4.19921e-08	1.77473e-06	9.52544	1.82338	6.14047	6.1114	6.13647	7.01795	6.97031	6.99992
ENSG00000008394	4257	MGST1	microsomal glutathione S-transferase 1	MGST1	1.14944	7.71961	28.3796	4.31881e-08	1.81824e-06	9.4947	2.21828	7.09139	7.19718	7.1461	8.32732	8.25097	8.30471
ENSG00000105696	25789	TMEM59L	transmembrane protein 59 like	TMEM59L	0.928311	4.35254	28.2902	4.4082e-08	1.84873e-06	9.47226	1.90305	3.86352	3.92163	3.88001	4.80193	4.80143	4.84673
ENSG00000166225	10818	FRS2	fibroblast growth factor receptor substrate 2	FRS2	0.966106	6.24246	28.2519	4.4471e-08	1.8579e-06	9.46263	1.95356	5.75145	5.76711	5.75967	6.7767	6.70112	6.69873
ENSG00000269699	23619	ZIM2	zinc finger imprinted 2	ZIM2	-1.22713	4.00264	-28.2155	4.48441e-08	1.86634e-06	9.45348	-2.341	4.62726	4.55439	4.66695	3.3363	3.40067	3.43026
ENSG00000071282	29995	LMCD1	LIM and cysteine rich domains 1	LMCD1	1.22907	4.87389	28.1674	4.53438e-08	1.8716e-06	9.44134	2.34416	4.23451	4.22111	4.32243	5.43328	5.53385	5.49814
ENSG00000124785	51299	NRN1	neuritin 1	NRN1	-0.949952	4.60462	-28.1311	4.57245e-08	1.8716e-06	9.43217	-1.93181	5.11397	5.0464	5.07842	4.16104	4.11565	4.11223
ENSG00000102879	11151	CORO1A	coronin 1A	CORO1A	-1.42208	5.08254	-28.1253	4.57864e-08	1.8716e-06	9.43069	-2.67971	5.84135	5.82895	5.71044	4.36158	4.31704	4.43589
ENSG00000101384	182	JAG1	jagged canonical Notch ligand 1	JAG1	1.04386	4.66758	28.1211	4.58307e-08	1.8716e-06	9.42963	2.06174	4.11188	4.19705	4.12801	5.21126	5.15318	5.20409
ENSG00000149809	7108	TM7SF2	transmembrane 7 superfamily member 2	TM7SF2	1.22548	3.05925	28.1139	4.59068e-08	1.8716e-06	9.42781	2.33834	2.49029	2.40128	2.44796	3.62526	3.65076	3.73996
ENSG00000141579	79755	ZNF750	zinc finger protein 750	ZNF750	-1.47907	3.97211	-28.1002	4.60522e-08	1.8716e-06	9.42435	-2.7877	4.65878	4.70768	4.76848	3.15349	3.31865	3.22558
ENSG00000134802	29015	SLC43A3	solute carrier family 43 member 3	SLC43A3	-1.1601	5.6914	-28.0797	4.62705e-08	1.8716e-06	9.41916	-2.23473	6.24438	6.34786	6.22209	5.11124	5.09882	5.12397
ENSG00000106537	27075	TSPAN13	tetraspanin 13	TSPAN13	1.0708	6.5583	28.0729	4.63437e-08	1.8716e-06	9.41743	2.10059	5.98205	6.00513	6.08153	7.12413	7.07386	7.0831
ENSG00000085831	22996	TTC39A	tetratricopeptide repeat domain 39A	TTC39A	-0.939315	5.64082	-27.9837	4.73099e-08	1.90357e-06	9.39481	-1.91762	6.13363	6.10333	6.09448	5.19138	5.19408	5.12804
ENSG00000136828	9649	RALGPS1	Ral GEF with PH domain and SH3 binding motif 1	RALGPS1	1.21579	3.5412	27.9629	4.75393e-08	1.90577e-06	9.3895	2.32268	2.89781	2.9204	2.98171	4.21385	4.13978	4.09366
ENSG00000125285	11166	SOX21	SRY-box transcription factor 21	SOX21	5.74574	1.90556	27.9088	4.814e-08	1.92215e-06	9.37573	53.6589	-1.26246	-0.448829	-1.19064	4.7399	4.80395	4.79146
ENSG00000088298	55741	EDEM2	ER degradation enhancing alpha-mannosidase like protein 2	EDEM2	0.931294	5.31327	27.8945	4.83005e-08	1.92215e-06	9.37208	1.90699	4.80879	4.84563	4.88844	5.76736	5.77632	5.79306
ENSG00000183826	114781	BTBD9	BTB domain containing 9	BTBD9	1.77682	4.84515	27.7896	4.94951e-08	1.96253e-06	9.34528	3.42671	4.07525	3.89943	3.89554	5.75672	5.79543	5.64853
ENSG00000283085	7162	TPBG	trophoblast glycoprotein	TPBG	1.43043	5.05474	27.7119	5.04033e-08	1.98932e-06	9.32533	2.69528	4.3593	4.41959	4.23969	5.75886	5.74586	5.80516
ENSG00000100097	3956	LGALS1	galectin 1	LGALS1	-0.997537	8.14989	-27.7007	5.05357e-08	1.98932e-06	9.32245	-1.99659	8.60104	8.69023	8.65471	7.67159	7.62294	7.65883
ENSG00000188269	26659	OR7A5	olfactory receptor family 7 subfamily A member 5	OR7A5	3.39367	0.937516	27.6226	5.14694e-08	2.01879e-06	9.30235	10.5098	-1.04834	-0.609294	-0.620325	2.72689	2.55367	2.62249
ENSG00000131389	6533	SLC6A6	solute carrier family 6 member 6	SLC6A6	-0.852607	5.98545	-27.6001	5.17423e-08	2.02221e-06	9.29655	-1.80576	6.44324	6.40981	6.3822	5.56515	5.5527	5.55959
ENSG00000164694	84624	FNDC1	fibronectin type III domain containing 1	FNDC1	-1.13187	4.97876	-27.5089	5.28649e-08	2.05871e-06	9.27298	-2.19142	5.58503	5.53966	5.50938	4.35032	4.45871	4.42943
[truncated: 10,624 more rows]

## Sheet: MB157R iN1-ICD vs iEV
ENSEMBL_ID	ENTREZ	Gene.Symbol	Description	ID	logFC	AveExpr	t	P.Value	adj.P.Val	B	fc	MB157R_iN1-ICD_REP1	MB157R_iN1-ICD_REP2	MB157R_iN1-ICD_REP3	MB157R_iEV_REP1	MB157R_iEV_REP2	MB157R_iEV_REP3
[truncated: 11,210 more rows]

[truncated: 1 more sheets: Hallmark MB157R vs MB157]
