# Supplementary material for: Reciprocal inhibition of NOTCH and SOX2 shapes tumor cell plasticity and therapeutic escape in triple-negative breast cancer
Source: EMBO Mol Med. 2024 Oct 30;16(12):9. doi: 10.1038/s44321-024-00161-8 (PMC11628624; doi:10.1038/s44321-024-00161-8)
Supplement: Supplementary file 6 — Dataset EV2 [file 44321_2024_161_MOESM6_ESM.xlsx]

## Sheet: Legend
	Dataset EV2:	Score analysis of CRISPR-Cas9 screen from RNAseq of MB157R treated with GSI 10µM, n=3

## Sheet: CRISPR-Cas9 screen
id	num	neg|score	neg|p-value	neg|fdr	neg|rank	neg|goodsgrna	neg|lfc	pos|score	pos|p-value	pos|fdr	pos|rank	pos|goodsgrna	pos|lfc
STK32A	6	1.8006e-05	9.0582e-05	0.789604	1	4	-0.88144	0.54869	0.64811	0.998572	11145	1	-0.88144
GPER1	4	1.9318e-05	8.2631e-05	0.789604	2	2	-0.37389	0.42271	0.48167	0.998572	9704	1	-0.37389
PTPN11	6	4.6903e-05	0.00024449	0.829426	3	3	-0.16672	0.0097547	0.034101	0.961127	605	1	-0.16672
DPP9	6	6.1095e-05	0.00032456	0.829426	4	3	-0.30039	0.78738	0.79107	0.998572	13729	1	-0.30039
EPHA1	6	7.4419e-05	0.00039839	0.829426	5	6	-1.134	0.99993	0.99992	0.999923	17434	0	-1.134
ANKRD42	6	7.5202e-05	0.00040123	0.829426	6	2	-0.20765	0.90841	0.90862	0.998572	15807	0	-0.20765
SEMG2	6	7.7586e-05	0.00041486	0.829426	7	6	-0.66041	0.99992	0.99992	0.999923	17433	0	-0.66041
LRRC34	6	7.8829e-05	0.00042054	0.829426	8	4	-1.2885	0.91019	0.91042	0.998572	15842	0	-1.2885
ODF2	6	0.00010605	0.00056195	0.829426	9	5	-0.94125	0.99707	0.99706	0.999471	17387	0	-0.94125
SLCO1C1	6	0.00010899	0.00057331	0.829426	10	4	-0.70692	0.23764	0.39056	0.998572	6740	1	-0.70692
SOX2	6	0.00010947	0.00057558	0.829426	11	5	-1.3247	0.78965	0.79298	0.998572	13763	1	-1.3247
INTS4	6	0.00012375	0.00065338	0.829426	12	5	-1.0983	0.63601	0.69071	0.998572	11910	1	-1.0983
PTK6	6	0.00014428	0.00077151	0.829426	13	5	-1.0872	0.94824	0.94856	0.998572	16529	0	-1.0872
PATZ1	6	0.00014488	0.00077378	0.829426	14	1	0.00027136	0.0079425	0.028968	0.961127	515	1	0.00027136
KCNJ8	6	0.00015257	0.00082149	0.829426	15	4	-0.82827	0.87541	0.8757	0.998572	15219	0	-0.82827
KCNG3	6	0.00015612	0.00084477	0.829426	16	5	-0.62861	0.99649	0.99645	0.999471	17375	0	-0.62861
PLXNC1	6	0.00018812	0.0010276	0.829426	17	6	-0.78071	0.99981	0.99981	0.999923	17432	0	-0.78071
MYRIP	6	0.00020252	0.0011106	0.829426	18	4	-1.1104	0.91659	0.91682	0.998572	15948	0	-1.1104
FER1L6	6	0.00020283	0.0011128	0.829426	19	1	-0.096064	0.05854	0.14551	0.9917	2534	2	-0.096064
MPHOSPH8	6	0.00021232	0.0011577	0.829426	20	6	-1.2386	0.99966	0.99966	0.999909	17429	0	-1.2386
GNRH1	6	0.00024773	0.0013542	0.829426	21	4	-1.148	0.42263	0.56511	0.998572	9702	1	-1.148
MMGT1	6	0.00026077	0.0014235	0.829426	22	4	-0.82269	0.67692	0.71372	0.998572	12321	1	-0.82269
IZUMO4	6	0.00026296	0.001436	0.829426	23	6	-0.70009	0.99974	0.99974	0.999909	17431	0	-0.70009
LMO4	6	0.00026459	0.0014439	0.829426	24	3	-0.37106	0.47675	0.61791	0.998572	10578	1	-0.37106
GJB6	6	0.00026656	0.001453	0.829426	25	5	-0.76241	0.22667	0.38049	0.998572	6576	1	-0.76241
ID2	6	0.00026856	0.0014621	0.829426	26	5	-1.1087	0.59246	0.66841	0.998572	11532	1	-1.1087
TCFL5	6	0.00028863	0.0015615	0.829426	27	6	-1.0903	0.99971	0.99971	0.999909	17430	0	-1.0903
BBC3	6	0.00029076	0.0015734	0.829426	28	3	-0.19652	0.87837	0.87869	0.998572	15286	0	-0.19652
SRPK1	6	0.00030488	0.0016438	0.829426	29	3	-0.3893	0.11949	0.24632	0.993723	4298	1	-0.3893
DYNC2H1	6	0.00030729	0.001658	0.829426	30	5	-0.88784	0.8398	0.84017	0.998572	14599	0	-0.88784
ACER2	6	0.0003152	0.0017006	0.829426	31	3	-0.2493	0.16412	0.31621	0.995782	5474	1	-0.2493
TMPO	6	0.00031872	0.0017194	0.829426	32	1	0.35108	0.75251	0.76361	0.998572	13226	1	0.35108
ABO	6	0.00032672	0.001758	0.829426	33	4	-1.2484	0.57583	0.6606	0.998572	11374	1	-1.2484
IL5	6	0.00033101	0.001783	0.829426	34	4	-0.90821	0.69482	0.72453	0.998572	12508	1	-0.90821
SDHAF1	6	0.00033276	0.0017898	0.829426	35	4	-0.80463	0.7656	0.77352	0.998572	13404	1	-0.80463
MSTN	6	0.00035325	0.0018841	0.829426	36	4	-0.67156	0.89136	0.89159	0.998572	15515	0	-0.67156
ECI1	5	0.00036217	0.0017029	0.829426	37	2	0.023256	0.79361	0.79337	0.998572	13817	0	0.023256
ZC3H11A	5	0.0003632	0.0017052	0.829426	38	4	-0.90918	0.98963	0.98966	0.999421	17257	0	-0.90918
PSMG3	6	0.00037311	0.0019681	0.829426	39	4	-0.75356	0.22853	0.38221	0.998572	6603	1	-0.75356
CAPN6	6	0.00037665	0.0019846	0.829426	40	4	-0.69381	0.98561	0.98563	0.999129	17197	0	-0.69381
PAK6	6	0.00038671	0.0020209	0.829426	41	5	-0.7798	0.90644	0.90664	0.998572	15777	0	-0.7798
CENPE	6	0.0004362	0.0022327	0.829426	42	4	-1.6906	0.86495	0.86521	0.998572	15037	0	-1.6906
PINLYP	6	0.00050522	0.0025264	0.829426	43	4	-1.171	0.27859	0.42834	0.998572	7371	2	-1.171
GOLGA7	6	0.00050848	0.0025394	0.829426	44	3	-0.53096	0.96673	0.96691	0.998572	16856	0	-0.53096
ENKUR	6	0.0005112	0.0025513	0.829426	45	4	-1.1614	0.42364	0.5661	0.998572	9725	1	-1.1614
KISS1	6	0.00051682	0.002569	0.829426	46	2	-0.083262	0.75411	0.76475	0.998572	13247	1	-0.083262
ZNF554	6	0.00051839	0.0025775	0.829426	47	5	-0.75209	0.93638	0.93664	0.998572	16297	0	-0.75209
VSX2	6	0.00052626	0.0026178	0.829426	48	5	-1.3611	0.96737	0.96758	0.998572	16865	0	-1.3611
TRMT61B	6	0.00052745	0.0026218	0.829426	49	3	-0.53202	0.028149	0.083502	0.962175	1496	2	-0.53202
TBPL1	6	0.00054052	0.0026808	0.829426	50	2	-0.26802	0.23856	0.39139	0.998572	6755	2	-0.26802
DHDDS	6	0.00055045	0.00272	0.829426	51	3	-0.22251	0.20213	0.35783	0.995782	6223	2	-0.22251
RGPD2	4	0.0005625	0.0020737	0.829426	52	3	-1.3563	0.30949	0.41524	0.998572	7869	1	-1.3563
COL7A1	6	0.00057122	0.0028137	0.829426	53	3	-1.052	0.67104	0.7103	0.998572	12258	1	-1.052
RPS27	4	0.00057201	0.0021067	0.829426	54	3	-1.9607	0.019693	0.051082	0.961127	1087	1	-1.9607
ABCA2	6	0.00058059	0.0028518	0.829426	55	3	-0.31641	0.29824	0.44666	0.998572	7683	1	-0.31641
GPR83	6	0.00058579	0.0028722	0.829426	56	3	-0.58041	0.61783	0.68105	0.998572	11752	1	-0.58041
ANKS3	6	0.00060567	0.0029591	0.829426	57	3	-0.29006	0.68974	0.72141	0.998572	12450	1	-0.29006
SLC16A6	6	0.00060838	0.0029688	0.829426	58	2	-0.12198	0.90054	0.90075	0.998572	15693	0	-0.12198
ZNF397	6	0.00061349	0.0029898	0.829426	59	3	-0.61348	0.97409	0.97428	0.998572	16978	0	-0.61348
USP3	6	0.00061403	0.002992	0.829426	60	4	-0.9072	0.81628	0.81689	0.998572	14181	1	-0.9072
RHPN1	6	0.00062109	0.0030204	0.829426	61	3	-0.57259	0.29916	0.44748	0.998572	7695	2	-0.57259
SERPINA5	6	0.00062206	0.0030244	0.829426	62	3	-0.46065	0.24899	0.40092	0.998572	6914	2	-0.46065
OR2B11	6	0.00063034	0.003054	0.829426	63	3	-0.74297	0.2473	0.39933	0.998572	6894	1	-0.74297
RPL23	6	0.00063794	0.003092	0.829426	64	5	-0.83636	0.32803	0.47462	0.998572	8168	1	-0.83636
CDC25C	6	0.000648	0.0031289	0.829426	65	4	-0.60705	0.23463	0.38774	0.998572	6696	2	-0.60705
PARD3B	6	0.00065266	0.003146	0.829426	66	3	-0.72219	0.47921	0.61889	0.998572	10598	1	-0.72219
ACKR3	6	0.00066631	0.0032067	0.829426	67	4	-0.55223	0.87251	0.87277	0.998572	15172	0	-0.55223
FGD2	6	0.00067255	0.0032351	0.829426	68	4	-0.64198	0.49862	0.62669	0.998572	10767	1	-0.64198
CERS3	6	0.00072189	0.0034362	0.839744	69	3	-0.37939	0.87296	0.87323	0.998572	15182	0	-0.37939
TTC32	6	0.00072423	0.0034424	0.839744	70	4	-0.49026	0.21509	0.36971	0.998572	6409	2	-0.49026
MAP1S	6	0.00075481	0.0035742	0.839744	71	3	-0.18269	0.27008	0.42043	0.998572	7237	2	-0.18269
GORASP2	6	0.00076288	0.0036082	0.839744	72	3	-0.61571	0.911	0.91123	0.998572	15855	0	-0.61571
RILP	6	0.0007795	0.0036906	0.839744	73	3	-0.82318	0.77936	0.78454	0.998572	13594	1	-0.82318
USP35	6	0.00078215	0.0036991	0.839744	74	1	-0.074546	0.74775	0.76016	0.998572	13156	1	-0.074546
LCN8	6	0.00078662	0.0037127	0.839744	75	5	-1.0699	0.98072	0.98082	0.998572	17111	0	-1.0699
UTP23	6	0.00078811	0.0037218	0.839744	76	5	-0.75224	0.99683	0.99681	0.999471	17384	0	-0.75224
CCRL2	6	0.00079578	0.003757	0.839744	77	3	-0.47418	0.96892	0.96913	0.998572	16889	0	-0.47418
VCX	5	0.00083185	0.0037423	0.839744	78	4	-0.9554	0.99219	0.99223	0.999429	17305	0	-0.9554
LCE1A	6	0.00084007	0.0039444	0.854174	79	3	-0.06039	0.41273	0.55552	0.998572	9558	2	-0.06039
C14orf177	6	0.00085261	0.0039882	0.854174	80	3	-0.3483	0.96867	0.96888	0.998572	16886	0	-0.3483
ERH	5	0.0008529	0.0038348	0.846284	81	4	-0.85806	0.15628	0.27717	0.995782	5272	1	-0.85806
IREB2	6	0.00089798	0.0041659	0.854174	82	1	-0.14494	0.052273	0.13469	0.988157	2354	2	-0.14494
OR10G8	6	0.00092695	0.0042818	0.854174	83	4	-0.66378	0.70505	0.73101	0.998572	12619	1	-0.66378
FZR1	6	0.00095217	0.0043982	0.854174	84	5	-0.7568	0.71702	0.73879	0.998572	12771	1	-0.7568
FCN1	6	0.00095464	0.0044113	0.854174	85	5	-0.92943	0.92782	0.92805	0.998572	16143	0	-0.92943
LY6H	6	0.00095589	0.0044164	0.854174	86	2	-0.11472	0.48002	0.61921	0.998572	10608	1	-0.11472
DDX56	6	0.00095613	0.0044169	0.854174	87	3	-0.44208	0.55128	0.64922	0.998572	11166	1	-0.44208
KPNA7	6	0.00096293	0.0044539	0.854174	88	4	-0.75567	0.86571	0.86599	0.998572	15049	0	-0.75567
ARL13A	6	0.00097966	0.0045231	0.854174	89	5	-0.61619	0.99857	0.99857	0.999717	17414	0	-0.61619
LY6G5B	6	0.0009832	0.0045334	0.854174	90	5	-0.62168	0.97871	0.97881	0.998572	17071	0	-0.62168
SUPT16H	6	0.0010019	0.0046168	0.854174	91	3	0.10523	0.092732	0.20286	0.993723	3521	3	0.10523
PCDHGA1	6	0.0010138	0.0046691	0.854174	92	3	-0.27283	0.98043	0.98055	0.998572	17105	0	-0.27283
SLC25A33	6	0.0010146	0.0046731	0.854174	93	4	-0.95395	0.98965	0.9897	0.999421	17258	0	-0.95395
RNASE1	6	0.0010217	0.0046981	0.854174	94	3	-0.40398	0.40582	0.5489	0.998572	9456	1	-0.40398
AK9	6	0.0010315	0.0047367	0.854174	95	5	-0.66579	0.99482	0.99478	0.999471	17344	0	-0.66579
ART3	6	0.0010559	0.0048298	0.854174	96	2	-0.17307	0.0893	0.19725	0.993723	3421	1	-0.17307
SMCO3	6	0.0010761	0.0048997	0.854174	97	3	-0.37679	0.91885	0.91908	0.998572	15990	0	-0.37679
POLR2D	5	0.0010862	0.0047844	0.854174	98	2	1.0599	0.0013442	0.0056067	0.75665	131	3	1.0599
OR9I1	6	0.0010933	0.0049707	0.854174	99	4	-0.62545	0.26064	0.41161	0.998572	7087	2	-0.62545
ACSM2B	6	0.0011296	0.0051155	0.854174	100	1	-0.072649	0.35994	0.50489	0.998572	8695	1	-0.072649
OMD	6	0.0011357	0.0051433	0.854174	101	2	-0.15929	0.24038	0.39305	0.998572	6788	2	-0.15929
MED1	6	0.0011379	0.0051524	0.854174	102	5	-0.94699	0.50589	0.6297	0.998572	10822	1	-0.94699
ZNF23	6	0.001168	0.0052807	0.854174	103	3	-0.2896	0.33298	0.47942	0.998572	8240	1	-0.2896
VSTM4	6	0.0011819	0.0053438	0.854174	104	5	-0.69702	0.99929	0.99926	0.999862	17422	0	-0.69702
SEMA4F	6	0.0011875	0.0053608	0.854174	105	2	-0.097588	0.13311	0.26783	0.995782	4649	2	-0.097588
CTNNA2	6	0.001189	0.0053654	0.854174	106	4	-1.2614	0.28065	0.43018	0.998572	7405	2	-1.2614
FOXH1	6	0.0012136	0.0054681	0.854174	107	4	-1.1598	0.98249	0.98256	0.998572	17146	0	-1.1598
OR5AR1	6	0.0012217	0.0054988	0.854174	108	5	-1.1808	0.98903	0.98906	0.999421	17249	0	-1.1808
TBXAS1	6	0.0012259	0.0055147	0.854174	109	5	-1.0522	0.9899	0.98994	0.999421	17264	0	-1.0522
BCKDK	6	0.0012341	0.0055442	0.854174	110	4	-0.8938	0.22807	0.38177	0.998572	6598	2	-0.8938
TDRD12	6	0.001242	0.00558	0.854174	111	5	-0.68281	0.12981	0.26267	0.995782	4575	1	-0.68281
ITGBL1	6	0.0012454	0.0055914	0.854174	112	2	-0.21683	0.26599	0.41661	0.998572	7178	1	-0.21683
PROZ	6	0.0012527	0.0056283	0.854174	113	3	-0.74808	0.63195	0.68847	0.998572	11869	1	-0.74808
CFI	6	0.001266	0.0056828	0.854174	114	3	-0.90401	0.45653	0.59858	0.998572	10269	1	-0.90401
NADK	6	0.0012662	0.0056834	0.854174	115	5	-0.83638	0.73168	0.74869	0.998572	12952	1	-0.83638
OR5L1	6	0.0012934	0.0058032	0.864729	116	2	0.046283	0.8238	0.82417	0.998572	14321	1	0.046283
NUP50	6	0.0013164	0.0058981	0.871413	117	3	-0.62902	0.96488	0.96505	0.998572	16818	0	-0.62902
GON4L	6	0.0013644	0.0061116	0.891955	118	4	-0.9076	0.90676	0.90695	0.998572	15786	0	-0.9076
PPP2CB	6	0.0013706	0.0061394	0.891955	119	3	-0.41477	0.56432	0.6552	0.998572	11275	1	-0.41477
ACIN1	6	0.0014174	0.0063234	0.895281	120	5	-0.86845	0.90594	0.90614	0.998572	15762	0	-0.86845
OR5D13	6	0.0014191	0.0063308	0.895281	121	3	-0.55939	0.63041	0.68764	0.998572	11860	1	-0.55939
MAP1A	6	0.0014231	0.0063524	0.895281	122	5	-0.96634	0.16955	0.32441	0.995782	5617	1	-0.96634
MYLK4	6	0.0014258	0.0063677	0.895281	123	5	-0.6547	0.97053	0.97072	0.998572	16910	0	-0.6547
PCK1	4	0.0014723	0.0053069	0.854174	124	3	-0.87635	0.41376	0.47607	0.998572	9578	1	-0.87635
ABCF2	6	0.001475	0.0065739	0.910773	125	2	-0.20175	0.10463	0.22239	0.993723	3850	2	-0.20175
KCNJ14	6	0.001477	0.0065824	0.910773	126	2	-0.24837	0.36187	0.50677	0.998572	8728	2	-0.24837
MEOX2	6	0.0014935	0.006646	0.9123	127	5	-0.63812	0.97523	0.9754	0.998572	16998	0	-0.63812
SOX12	6	0.0015096	0.0067022	0.9123	128	5	-0.9512	0.99262	0.99259	0.999429	17311	0	-0.9512
SKIL	6	0.0015287	0.0067789	0.9123	129	3	-0.59139	0.80024	0.80219	0.998572	13928	1	-0.59139
TMEM71	6	0.0015348	0.0068027	0.9123	130	2	-0.1822	0.5192	0.63525	0.998572	10923	1	-0.1822
ESRP1	6	0.0015578	0.0068953	0.917656	131	5	-0.72782	0.99845	0.99846	0.99971	17412	0	-0.72782
SPATA12	6	0.0015927	0.0070362	0.929305	132	3	-0.41712	0.34129	0.4872	0.998572	8375	1	-0.41712
DNTT	6	0.0016492	0.0072872	0.948759	133	5	-0.67468	0.97444	0.97463	0.998572	16984	0	-0.67468
ZNF322	6	0.0016506	0.0072923	0.948759	134	2	-0.33171	0.15091	0.29571	0.995782	5129	1	-0.33171
MBNL1	6	0.0016837	0.0074189	0.952629	135	5	-0.83837	0.92372	0.92393	0.998572	16071	0	-0.83837
STK25	6	0.0017085	0.007516	0.952629	136	2	-0.18464	0.13665	0.27349	0.995782	4746	1	-0.18464
CXorf65	6	0.0017211	0.007566	0.952629	137	4	-0.54341	0.94759	0.94788	0.998572	16513	0	-0.54341
OR10A6	6	0.0017585	0.0077114	0.952629	138	5	-0.66485	0.9346	0.93483	0.998572	16261	0	-0.66485
CYP2W1	6	0.0017664	0.0077381	0.952629	139	2	-0.42825	0.6115	0.67787	0.998572	11690	1	-0.42825
DLGAP5	6	0.0017691	0.0077495	0.952629	140	4	-0.91734	0.67378	0.7119	0.998572	12291	1	-0.91734
RAPH1	6	0.0018242	0.0079868	0.952629	141	3	-0.36132	0.97606	0.9762	0.998572	17011	0	-0.36132
MTRF1	6	0.0018385	0.0080544	0.952629	142	2	0.1841	0.88315	0.88344	0.998572	15356	0	0.1841
TBCE	6	0.0018389	0.008055	0.952629	143	5	-0.73926	0.3457	0.49142	0.998572	8442	1	-0.73926
SLC26A6	6	0.0018604	0.0081351	0.952629	144	2	0.17794	0.6138	0.67903	0.998572	11716	1	0.17794
PRDM5	6	0.0018628	0.0081464	0.952629	145	5	-0.57671	0.9662	0.9664	0.998572	16844	0	-0.57671
PRAME	6	0.0018821	0.0082168	0.952629	146	1	-0.0071103	0.79824	0.80039	0.998572	13891	1	-0.0071103
MYO5B	6	0.0018839	0.0082293	0.952629	147	4	-0.74192	0.67164	0.71064	0.998572	12264	1	-0.74192
TMEM59L	6	0.0019306	0.0084065	0.952629	148	5	-0.6518	0.31301	0.46052	0.998572	7931	1	-0.6518
STX3	6	0.00194	0.0084559	0.952629	149	1	0.20039	0.31984	0.46689	0.998572	8042	2	0.20039
VIPR2	6	0.0019426	0.0084696	0.952629	150	5	-0.68699	0.13455	0.27009	0.995782	4688	1	-0.68699
CEP135	6	0.0019536	0.0085201	0.952629	151	3	-0.74692	0.46716	0.60912	0.998572	10437	1	-0.74692
CCDC82	6	0.0019978	0.0086928	0.952629	152	3	-0.24782	0.30368	0.45173	0.998572	7778	2	-0.24782
CT47A1	6	0.0020042	0.0087149	0.952629	153	3	-0.26052	0.95487	0.95517	0.998572	16651	0	-0.26052
ZNF16	6	0.0020285	0.0088149	0.952629	154	5	-0.75548	0.98663	0.98665	0.999162	17214	0	-0.75548
OAZ1	6	0.0020299	0.0088188	0.952629	155	3	-0.8555	0.89197	0.89218	0.998572	15526	0	-0.8555
TMEM200C	6	0.0020557	0.0089296	0.952629	156	2	-0.06869	0.79847	0.8006	0.998572	13895	1	-0.06869
CDKN2D	6	0.0020709	0.0089824	0.952629	157	3	-0.75087	0.29847	0.44686	0.998572	7689	1	-0.75087
LSM6	5	0.0020903	0.0082691	0.952629	158	4	-0.60109	0.79075	0.79048	0.998572	13777	0	-0.60109
MXRA8	6	0.0020957	0.0090795	0.952629	159	3	-0.55233	0.67097	0.71026	0.998572	12256	1	-0.55233
BICC1	6	0.002108	0.0091272	0.952629	160	5	-0.64907	0.97517	0.97533	0.998572	16995	0	-0.64907
ZNF76	6	0.0021135	0.0091471	0.952629	161	2	-0.12694	0.19498	0.35137	0.995782	6100	1	-0.12694
CCP110	5	0.0021474	0.0084417	0.952629	162	1	1.045	0.01496	0.047506	0.961127	842	2	1.045
BHLHB9	6	0.0021714	0.0093941	0.952629	163	1	0.060805	0.16373	0.31559	0.995782	5467	3	0.060805
COX6B2	6	0.0022175	0.009598	0.952629	164	4	-1.264	0.86405	0.86428	0.998572	15019	0	-1.264
OR4D5	6	0.0022292	0.0096463	0.952629	165	3	-0.30979	0.96378	0.96397	0.998572	16804	0	-0.30979
METTL3	6	0.0022647	0.0097826	0.952629	166	2	0.8873	7.7804e-05	0.00041543	0.502475	14	3	0.8873
GIMAP7	6	0.0022661	0.00979	0.952629	167	5	-0.57983	0.9722	0.97237	0.998572	16938	0	-0.57983
CTNNB1	6	0.0022681	0.0097985	0.952629	168	4	-0.47837	0.072881	0.16972	0.993488	2961	1	-0.47837
LY86	6	0.0022871	0.0098689	0.952629	169	3	-0.81982	0.7847	0.78888	0.998572	13684	1	-0.81982
ARRDC1	5	0.002292	0.0089097	0.952629	170	2	0.802	0.041154	0.10176	0.972628	2029	3	0.802
FRMPD4	6	0.002295	0.0099001	0.952629	171	4	-0.75045	0.69469	0.72444	0.998572	12505	1	-0.75045
LAYN	6	0.0023449	0.010093	0.952629	172	4	-0.89296	0.4945	0.62502	0.998572	10732	1	-0.89296
RAP1A	6	0.0023513	0.010115	0.952629	173	3	-0.48996	0.92949	0.92972	0.998572	16172	0	-0.48996
DBI	6	0.0023571	0.010146	0.952629	174	3	-0.60075	0.33554	0.48178	0.998572	8292	1	-0.60075
FLRT2	6	0.0023791	0.010236	0.952629	175	5	-0.67915	0.99923	0.99921	0.999862	17421	0	-0.67915
HDAC10	6	0.0023997	0.010302	0.952629	176	4	-0.58428	0.3879	0.53174	0.998572	9155	2	-0.58428
PIGQ	6	0.0024028	0.010315	0.952629	177	1	-0.018665	0.08766	0.19451	0.993723	3375	2	-0.018665
TRIM4	6	0.0024257	0.010404	0.952629	178	3	-0.25429	0.89309	0.89327	0.998572	15552	0	-0.25429
ZDHHC24	6	0.0024341	0.010436	0.952629	179	4	-0.74461	0.53891	0.64375	0.998572	11066	1	-0.74461
ZNF878	6	0.0024525	0.01051	0.952629	180	5	-0.60809	0.95479	0.95509	0.998572	16650	0	-0.60809
KLHL1	6	0.0024606	0.010539	0.952629	181	2	-0.00078965	0.10859	0.22879	0.993723	3971	2	-0.00078965
BAZ1B	6	0.0024703	0.010578	0.952629	182	4	-0.62004	0.57569	0.66052	0.998572	11372	1	-0.62004
SYNGR4	6	0.0024726	0.010585	0.952629	183	4	-0.87985	0.86366	0.8639	0.998572	15015	0	-0.87985
ARMCX6	6	0.0024741	0.010594	0.952629	184	4	-0.97427	0.84718	0.84747	0.998572	14714	0	-0.97427
FAM209B	6	0.0024917	0.010662	0.952629	185	4	-0.95914	0.88166	0.88198	0.998572	15337	0	-0.95914
ACP5	6	0.0024926	0.010666	0.952629	186	5	-0.72905	0.99941	0.99938	0.999862	17425	0	-0.72905
C1orf116	6	0.0025018	0.010701	0.952629	187	5	-0.89494	0.99404	0.99397	0.999471	17336	0	-0.89494
NOTCH3	6	0.0025066	0.010725	0.952629	188	5	-1.1234	0.99276	0.99273	0.999429	17313	0	-1.1234
TMEM220	6	0.0025184	0.010782	0.952629	189	2	-0.25307	0.77009	0.7771	0.998572	13458	1	-0.25307
RNF180	6	0.0025386	0.010871	0.952629	190	4	-0.70276	0.90186	0.90202	0.998572	15718	0	-0.70276
STK17A	6	0.0025417	0.010881	0.952629	191	4	-0.69622	0.94622	0.94649	0.998572	16494	0	-0.69622
RBFOX2	6	0.0025623	0.010973	0.952629	192	5	-0.66985	0.90151	0.90167	0.998572	15712	0	-0.66985
ATP6V1E1	5	0.0025721	0.0098172	0.952629	193	4	-0.90235	0.97995	0.97988	0.998572	17095	0	-0.90235
FUNDC1	6	0.0025736	0.01102	0.952629	194	4	-0.71074	0.1857	0.34303	0.995782	5947	1	-0.71074
CHRNA6	5	0.0026075	0.0099348	0.952629	195	2	-0.31328	0.3538	0.49035	0.998572	8588	1	-0.31328
KCNT2	6	0.0026341	0.011274	0.952629	196	2	-0.24826	0.94014	0.94043	0.998572	16385	0	-0.24826
NEUROG1	6	0.0026549	0.011347	0.952629	197	3	-0.31873	0.4941	0.62485	0.998572	10728	1	-0.31873
SCG3	6	0.0026587	0.011361	0.952629	198	3	-0.5883	0.995	0.99497	0.999471	17348	0	-0.5883
GJA10	6	0.0026736	0.011427	0.952629	199	2	-0.30303	0.052454	0.135	0.988157	2359	1	-0.30303
NME9	6	0.0026736	0.011427	0.952629	200	4	-0.65363	0.98087	0.98096	0.998572	17115	0	-0.65363
ZDHHC8	6	0.0026839	0.011462	0.952629	201	5	-0.75645	0.74349	0.75705	0.998572	13098	1	-0.75645
CLIC6	6	0.0026868	0.011474	0.952629	202	3	-0.8516	0.8167	0.81728	0.998572	14191	1	-0.8516
GALR3	6	0.0026917	0.011493	0.952629	203	4	-1.1238	0.42024	0.56278	0.998572	9676	1	-1.1238
CCNT2	6	0.0026919	0.011493	0.952629	204	1	0.064139	0.82697	0.82725	0.998572	14380	1	0.064139
C2CD2	6	0.0026952	0.011504	0.952629	205	5	-1.1183	0.98738	0.98741	0.999162	17226	0	-1.1183
PACSIN2	6	0.0027164	0.011589	0.952629	206	4	-0.84435	0.36921	0.51382	0.998572	8848	2	-0.84435
CORT	6	0.0027346	0.011654	0.952629	207	4	-0.9012	0.86157	0.86182	0.998572	14989	0	-0.9012
MRGBP	6	0.002736	0.011661	0.952629	208	4	-0.75806	0.79215	0.7951	0.998572	13798	1	-0.75806
PM20D1	6	0.002747	0.011706	0.952629	209	4	-0.6168	0.90534	0.90553	0.998572	15753	0	-0.6168
HSP90AA1	6	0.0027488	0.011711	0.952629	210	3	-0.42437	0.7262	0.74497	0.998572	12884	1	-0.42437
RAET1E	6	0.0027524	0.011728	0.952629	211	3	-0.68451	0.78558	0.78963	0.998572	13701	1	-0.68451
KLF3	6	0.002779	0.01183	0.952629	212	2	0.057208	0.45083	0.59297	0.998572	10191	2	0.057208
ANKRD13C	6	0.0028076	0.011944	0.952629	213	1	-0.28876	0.69977	0.72764	0.998572	12564	1	-0.28876
PFKP	6	0.0028307	0.012029	0.952629	214	5	-0.74052	0.98093	0.98102	0.998572	17116	0	-0.74052
ZNF431	6	0.0028391	0.012056	0.952629	215	3	-0.77483	0.8607	0.86092	0.998572	14972	0	-0.77483
BZW2	6	0.0028653	0.012156	0.952629	216	5	-0.65916	0.42079	0.5633	0.998572	9683	1	-0.65916
IL1RAPL2	6	0.0028654	0.012156	0.952629	217	1	0.3001	0.15124	0.29622	0.995782	5137	3	0.3001
ZNF124	6	0.0028738	0.012182	0.952629	218	5	-0.64286	0.9733	0.97349	0.998572	16960	0	-0.64286
NETO2	6	0.0028938	0.012254	0.952629	219	3	-0.58379	0.47016	0.61213	0.998572	10471	1	-0.58379
KRTAP19-5	6	0.0028971	0.012264	0.952629	220	4	-0.57396	0.99678	0.99675	0.999471	17383	0	-0.57396
MAGEF1	6	0.0028999	0.012275	0.952629	221	3	-0.90917	0.72806	0.74616	0.998572	12913	1	-0.90917
GDF1	6	0.0029048	0.012294	0.952629	222	3	-0.83294	0.24234	0.39484	0.998572	6816	2	-0.83294
SPATA4	6	0.0029232	0.012359	0.953047	223	1	0.0036671	0.93827	0.93856	0.998572	16344	0	0.0036671
PROB1	6	0.002934	0.012409	0.953047	224	5	-0.7205	0.93455	0.93478	0.998572	16259	0	-0.7205
DYSF	6	0.002976	0.012566	0.954383	225	2	-0.28579	0.28408	0.4334	0.998572	7461	1	-0.28579
EPHA2	6	0.002981	0.012585	0.954383	226	2	0.18555	0.41858	0.56115	0.998572	9645	2	0.18555
OTP	6	0.0029982	0.012651	0.954383	227	5	-0.73744	0.45858	0.60064	0.998572	10306	1	-0.73744
TP63	6	0.0030164	0.012704	0.954383	228	3	-0.42365	0.91531	0.91549	0.998572	15920	0	-0.42365
SLC51B	6	0.0030198	0.012716	0.954383	229	5	-0.51053	0.98678	0.98681	0.999162	17216	0	-0.51053
CNIH1	4	0.0030252	0.010675	0.952629	230	3	-0.70535	0.99436	0.99445	0.999471	17339	0	-0.70535
PTPRO	6	0.003033	0.012755	0.954383	231	4	-0.46011	0.90867	0.90889	0.998572	15813	0	-0.46011
LDB1	6	0.0030966	0.012999	0.954423	232	2	-0.189	0.59203	0.66819	0.998572	11528	1	-0.189
EIF1	6	0.0031015	0.013019	0.954423	233	3	-0.31295	0.27659	0.42651	0.998572	7342	2	-0.31295
HDAC6	6	0.0031046	0.013034	0.954423	234	3	-0.46035	0.47991	0.61917	0.998572	10606	1	-0.46035
FIZ1	6	0.003105	0.013034	0.954423	235	4	-0.83858	0.020228	0.062627	0.961127	1113	1	-0.83858
HS1BP3	6	0.0031311	0.013133	0.954423	236	3	-0.45549	0.16457	0.31687	0.995782	5486	2	-0.45549
BID	6	0.0031544	0.013215	0.954423	237	4	-0.6058	0.71383	0.73667	0.998572	12727	1	-0.6058
SMIM21	6	0.0031569	0.01323	0.954423	238	5	-0.47109	0.97572	0.97587	0.998572	17003	0	-0.47109
NKAIN3	6	0.0031671	0.01326	0.954423	239	4	-0.85848	0.72068	0.74121	0.998572	12819	1	-0.85848
FAM90A1	6	0.0031857	0.013326	0.954423	240	5	-0.72509	0.85768	0.85794	0.998572	14912	0	-0.72509
RFX1	6	0.003199	0.01337	0.954423	241	3	-0.45811	0.34528	0.49101	0.998572	8437	2	-0.45811
ITPRIP	6	0.0032122	0.013425	0.954423	242	2	-0.24609	0.96361	0.9638	0.998572	16802	0	-0.24609
FBF1	6	0.0032202	0.013456	0.954423	243	3	-0.48993	0.34531	0.49104	0.998572	8438	2	-0.48993
IBA57	6	0.0032293	0.013492	0.954423	244	4	-0.83097	0.36794	0.51262	0.998572	8831	2	-0.83097
RER1	6	0.0032365	0.013522	0.954423	245	4	-0.58604	0.94448	0.94477	0.998572	16462	0	-0.58604
KIF17	6	0.0032641	0.013638	0.954634	246	5	-0.66826	0.99004	0.99008	0.999421	17266	0	-0.66826
BRWD1	6	0.00327	0.013659	0.954634	247	3	-0.2363	0.85226	0.85254	0.998572	14805	0	-0.2363
FAM229A	5	0.0032763	0.012076	0.952629	248	4	-0.92902	0.84474	0.84458	0.998572	14677	0	-0.92902
RGS20	6	0.0032774	0.013689	0.954634	249	5	-0.68059	0.17573	0.33386	0.995782	5778	1	-0.68059
ANP32D	6	0.0033278	0.013885	0.955091	250	3	-0.41687	0.77729	0.78288	0.998572	13557	1	-0.41687
LHX2	6	0.0033395	0.013936	0.955091	251	2	-0.23026	0.89852	0.89866	0.998572	15658	0	-0.23026
NAPG	4	0.0033454	0.011763	0.952629	252	4	-0.8658	0.99665	0.99674	0.999471	17382	0	-0.8658
CHAF1A	6	0.0033629	0.014025	0.955091	253	5	-0.70208	0.9966	0.99658	0.999471	17380	0	-0.70208
TSPY1	6	0.0033753	0.014081	0.955091	254	4	-0.2867	0.89942	0.89958	0.998572	15673	0	-0.2867
GTF2F1	6	0.0033856	0.014123	0.955091	255	3	-0.40074	0.19261	0.34924	0.995782	6060	1	-0.40074
TARM1	6	0.0033878	0.014129	0.955091	256	5	-0.78621	0.83173	0.83205	0.998572	14455	0	-0.78621
MAN2A1	6	0.0033895	0.014134	0.955091	257	2	0.083175	0.75316	0.76406	0.998572	13235	1	0.083175
C12orf40	6	0.0033941	0.014158	0.955091	258	5	-0.73282	0.95024	0.95056	0.998572	16579	0	-0.73282
PCSK6	6	0.0034243	0.014272	0.955091	259	3	-0.30802	0.4126	0.5554	0.998572	9556	1	-0.30802
METTL14	6	0.0034434	0.014345	0.955091	260	2	-0.21173	0.10402	0.22143	0.993723	3824	1	-0.21173
FAM124A	6	0.0034452	0.01435	0.955091	261	4	-1.2384	0.97739	0.97752	0.998572	17045	0	-1.2384
CCL25	6	0.0034609	0.014413	0.955091	262	3	-0.21044	0.15444	0.30117	0.995782	5220	3	-0.21044
NLGN4X	6	0.0034905	0.014531	0.955091	263	3	-0.49812	0.1987	0.35471	0.995782	6155	1	-0.49812
GOLT1B	6	0.0035349	0.0147	0.955091	264	5	-0.47535	0.9985	0.99851	0.99971	17413	0	-0.47535
MTNR1A	6	0.003559	0.014782	0.955091	265	3	-0.32716	0.046955	0.12549	0.988157	2190	2	-0.32716
TXN	6	0.0035791	0.014857	0.955091	266	4	-0.82068	0.35667	0.50173	0.998572	8644	1	-0.82068
TKTL2	6	0.003599	0.01493	0.955091	267	5	-0.65528	0.4477	0.58982	0.998572	10141	1	-0.65528
CBL	6	0.0036127	0.01499	0.955091	268	3	-0.64595	0.56915	0.65749	0.998572	11313	1	-0.64595
DNASE1L1	6	0.0036168	0.015008	0.955091	269	2	-0.018695	0.25449	0.40597	0.998572	6993	2	-0.018695
OR10A5	6	0.0036274	0.015049	0.955091	270	4	-0.73374	0.054806	0.13915	0.988157	2439	1	-0.73374
CDCA7L	6	0.003636	0.015076	0.955091	271	3	-0.18371	0.33464	0.48096	0.998572	8276	1	-0.18371
LGALSL	6	0.003641	0.015093	0.955091	272	4	-0.70813	0.0065312	0.024876	0.961127	445	1	-0.70813
SCRG1	6	0.0036456	0.015109	0.955091	273	5	-0.65885	0.90596	0.90616	0.998572	15765	0	-0.65885
MVP	6	0.003647	0.015115	0.955091	274	5	-0.64767	0.84273	0.84303	0.998572	14647	0	-0.64767
HCAR3	6	0.0036653	0.015185	0.955091	275	5	-0.65592	0.99411	0.99404	0.999471	17338	0	-0.65592
SLIT3	6	0.0036746	0.015225	0.955091	276	3	-0.5973	0.98568	0.9857	0.999129	17199	0	-0.5973
LTBP2	6	0.0036841	0.015266	0.955091	277	5	-0.65871	0.74349	0.75705	0.998572	13099	1	-0.65871
LARP4B	6	0.0036873	0.015281	0.955091	278	5	-0.60436	0.26164	0.41257	0.998572	7105	1	-0.60436
DLG1	6	0.0036881	0.015285	0.955091	279	5	-0.71211	0.93394	0.93419	0.998572	16246	0	-0.71211
FETUB	6	0.0037323	0.015465	0.957903	280	3	-0.34451	0.32658	0.47322	0.998572	8149	2	-0.34451
IFNAR1	6	0.0037377	0.015482	0.957903	281	4	-0.79191	0.66153	0.70475	0.998572	12158	1	-0.79191
CLK3	6	0.0037425	0.0155	0.957903	282	4	-0.91604	0.53275	0.64108	0.998572	11021	1	-0.91604
CCDC80	6	0.0037597	0.015555	0.957903	283	4	-0.46831	0.34076	0.4867	0.998572	8367	1	-0.46831
ARHGAP9	6	0.0037712	0.015604	0.957903	284	2	0.63945	0.017919	0.056422	0.961127	997	4	0.63945
KRTAP5-5	6	0.00379	0.015681	0.959267	285	5	-0.68266	0.65857	0.70308	0.998572	12130	1	-0.68266
SPATS1	6	0.0038103	0.01577	0.959792	286	4	-0.63225	0.69523	0.72478	0.998572	12515	1	-0.63225
ACTR2	6	0.003817	0.0158	0.959792	287	5	-0.63253	0.99108	0.99112	0.999429	17288	0	-0.63253
FGD3	6	0.0038479	0.015935	0.964607	288	1	0.61578	0.030167	0.088777	0.962175	1581	4	0.61578
PLCXD2	6	0.0039057	0.016171	0.968817	289	2	-0.18375	0.7419	0.7559	0.998572	13079	1	-0.18375
ERC1	6	0.0039322	0.016278	0.971908	290	5	-0.55024	0.91991	0.92012	0.998572	16008	0	-0.55024
KLHL8	6	0.0039634	0.016398	0.972663	291	3	-0.37206	0.27004	0.42039	0.998572	7235	2	-0.37206
SLC34A1	6	0.0039659	0.016407	0.972663	292	3	-0.84851	0.029959	0.088227	0.962175	1570	1	-0.84851
HES5	6	0.0039817	0.016458	0.972663	293	5	-0.62316	0.20235	0.35802	0.995782	6229	1	-0.62316
TTC39A	6	0.003997	0.016516	0.972789	294	4	-0.65578	0.58255	0.66371	0.998572	11428	1	-0.65578
GNL3	6	0.0040212	0.016606	0.97423	295	3	-0.67305	0.30166	0.44979	0.998572	7741	1	-0.67305
RUFY1	6	0.0040688	0.016788	0.97423	296	4	-0.8443	0.84566	0.846	0.998572	14692	0	-0.8443
CROCC	6	0.004077	0.016825	0.97423	297	4	-0.84395	0.89367	0.89387	0.998572	15568	0	-0.84395
KCNN1	6	0.0040891	0.016871	0.97423	298	5	-0.59692	0.90677	0.90697	0.998572	15787	0	-0.59692
MYO1A	6	0.0041078	0.016951	0.97423	299	3	-0.18843	0.80092	0.80281	0.998572	13938	1	-0.18843
BEST1	6	0.0041078	0.016951	0.97423	300	2	0.10469	0.70047	0.72809	0.998572	12572	1	0.10469
DDX21	6	0.0041321	0.017041	0.97423	301	5	-0.55973	0.64827	0.69722	0.998572	12035	1	-0.55973
VPS26B	6	0.0041355	0.017057	0.97423	302	2	-0.0097093	0.45463	0.59674	0.998572	10242	2	-0.0097093
NAGA	6	0.0041723	0.017203	0.97423	303	2	-0.34539	0.46411	0.60614	0.998572	10394	2	-0.34539
SGSH	6	0.0041945	0.017292	0.97423	304	4	-0.3923	0.93689	0.93715	0.998572	16311	0	-0.3923
BLID	6	0.004198	0.017305	0.97423	305	5	-0.54307	0.98952	0.98957	0.999421	17256	0	-0.54307
TTC38	6	0.004204	0.017326	0.97423	306	3	-0.57519	0.91236	0.91257	0.998572	15882	0	-0.57519
PANX2	6	0.0042465	0.017488	0.97423	307	4	-0.5937	0.94816	0.94848	0.998572	16527	0	-0.5937
ZNF839	6	0.0042522	0.017514	0.97423	308	3	-0.19283	0.15636	0.30412	0.995782	5275	3	-0.19283
ADAT2	6	0.004266	0.017565	0.97423	309	4	-0.95592	0.99587	0.99583	0.999471	17367	0	-0.95592
GALNT6	6	0.004279	0.017609	0.97423	310	4	-1.1712	0.85277	0.85306	0.998572	14819	0	-1.1712
GPRIN1	6	0.0042985	0.01769	0.97423	311	3	-0.61587	0.98224	0.98231	0.998572	17142	0	-0.61587
NKD2	6	0.0043012	0.017702	0.97423	312	5	-0.65487	0.56977	0.65779	0.998572	11317	1	-0.65487
NAA38	6	0.00431	0.01774	0.97423	313	2	-0.21974	0.01912	0.059598	0.961127	1055	2	-0.21974
RAP2B	6	0.0043495	0.017871	0.97423	314	2	0.12127	0.34944	0.49494	0.998572	8506	2	0.12127
CLEC2D	6	0.0043636	0.017928	0.97423	315	2	-0.31058	0.83929	0.83968	0.998572	14588	0	-0.31058
VAV2	6	0.0043677	0.017938	0.97423	316	1	-0.16458	0.6376	0.69153	0.998572	11925	1	-0.16458
DNAJC9	6	0.0043887	0.018017	0.975509	317	5	-0.55267	0.61628	0.68025	0.998572	11741	1	-0.55267
GABARAPL2	6	0.0044254	0.018163	0.980367	318	1	-0.17677	0.59896	0.67162	0.998572	11581	1	-0.17677
DDX60	6	0.0044518	0.018267	0.98049	319	3	-0.57243	0.38675	0.53068	0.998572	9133	1	-0.57243
CDKN1B	6	0.0044832	0.018376	0.98049	320	1	0.34275	0.089707	0.1979	0.993723	3436	3	0.34275
LACRT	6	0.0045141	0.018501	0.98049	321	5	-1.0618	0.85244	0.85272	0.998572	14812	0	-1.0618
SPATA31A6	5	0.0045332	0.016036	0.967368	322	2	-0.52314	0.30924	0.44188	0.998572	7866	2	-0.52314
POU3F2	6	0.0045397	0.018611	0.98049	323	3	-0.43182	0.93099	0.9312	0.998572	16191	0	-0.43182
PERP	6	0.0045409	0.018615	0.98049	324	1	-0.019222	0.70696	0.73224	0.998572	12641	1	-0.019222
CALD1	6	0.0045566	0.018677	0.98049	325	3	-0.19447	0.24646	0.39855	0.998572	6881	2	-0.19447
ICAM4	6	0.0045873	0.018804	0.98049	326	5	-0.65105	0.99339	0.99335	0.999429	17327	0	-0.65105
PTPRF	6	0.0045987	0.018842	0.98049	327	3	0.068562	0.12583	0.25638	0.994297	4482	2	0.068562
TMSB4Y	4	0.0046178	0.016106	0.968231	328	4	-0.77566	0.99538	0.99547	0.999471	17357	0	-0.77566
DNMBP	6	0.0046385	0.018994	0.98049	329	5	-0.7148	0.046258	0.12427	0.988157	2175	1	-0.7148
LRRC24	6	0.0046402	0.019001	0.98049	330	4	-0.58788	0.75077	0.76231	0.998572	13201	1	-0.58788
IRF2BP2	6	0.0046655	0.019097	0.98049	331	2	0.087532	0.93969	0.93999	0.998572	16377	0	0.087532
INPP5B	6	0.0046674	0.019103	0.98049	332	5	-0.82584	0.995	0.99497	0.999471	17349	0	-0.82584
PPWD1	6	0.0046752	0.019132	0.98049	333	2	0.75727	0.027653	0.082261	0.962175	1474	3	0.75727
TPGS1	6	0.0046769	0.01914	0.98049	334	4	-0.81053	0.23866	0.39147	0.998572	6757	1	-0.81053
NMI	6	0.0047141	0.019283	0.98049	335	3	-0.28722	0.91553	0.91572	0.998572	15924	0	-0.28722
XYLB	6	0.0047222	0.019314	0.98049	336	5	-0.89913	0.96155	0.96179	0.998572	16762	0	-0.89913
DACT3	6	0.0047339	0.019355	0.98049	337	2	0.18236	0.44574	0.58785	0.998572	10115	2	0.18236
TAS2R50	6	0.0047535	0.019431	0.98049	338	2	-0.28783	0.68883	0.72086	0.998572	12443	1	-0.28783
COL1A1	6	0.0047542	0.019434	0.98049	339	5	-0.62766	0.99938	0.99936	0.999862	17424	0	-0.62766
CSTB	6	0.0047633	0.01947	0.98049	340	2	0.30472	0.13201	0.2661	0.995782	4629	3	0.30472
FHIT	6	0.0047718	0.019503	0.98049	341	2	-0.088264	0.58286	0.66385	0.998572	11434	1	-0.088264
PIK3IP1	6	0.004795	0.019602	0.98049	342	5	-0.67109	0.38129	0.52543	0.998572	9041	1	-0.67109
CHPF	5	0.004814	0.016905	0.97423	343	3	-0.92463	0.37413	0.51274	0.998572	8923	1	-0.92463
CCDC63	6	0.0048168	0.019685	0.98049	344	5	-0.5977	0.98786	0.9879	0.999263	17235	0	-0.5977
DERL2	6	0.0048296	0.01973	0.98049	345	3	-0.39499	0.34813	0.4937	0.998572	8491	2	-0.39499
DYRK2	6	0.0048339	0.019746	0.98049	346	4	-0.72839	0.84708	0.84737	0.998572	14712	0	-0.72839
HAND2	6	0.0048873	0.019927	0.98049	347	3	-0.6137	0.98571	0.98572	0.999129	17200	0	-0.6137
TAF5L	6	0.0048885	0.01993	0.98049	348	4	-0.77021	0.88454	0.88483	0.998572	15380	0	-0.77021
PRKCZ	6	0.0049182	0.020052	0.98049	349	3	-0.5246	0.4452	0.58733	0.998572	10105	2	-0.5246
CYLC1	5	0.004922	0.017257	0.97423	350	4	-0.6799	0.71547	0.71982	0.998572	12756	1	-0.6799
KRBA1	6	0.0049404	0.020129	0.98049	351	5	-0.47408	0.98746	0.9875	0.999162	17230	0	-0.47408
ZBTB42	6	0.0049672	0.02025	0.98049	352	5	-0.72197	0.9056	0.90579	0.998572	15758	0	-0.72197
OR8S1	6	0.004969	0.020262	0.98049	353	5	-0.73839	0.36619	0.51093	0.998572	8800	1	-0.73839
ADAMTS5	6	0.0049784	0.020302	0.98049	354	5	-0.53749	0.74484	0.75803	0.998572	13116	1	-0.53749
MAPKAP1	6	0.0049869	0.020332	0.98049	355	2	0.069317	0.77701	0.78265	0.998572	13549	1	0.069317
COL11A2	6	0.0050027	0.020396	0.98049	356	1	0.1961	0.37841	0.52266	0.998572	8989	1	0.1961
FZD6	6	0.0050103	0.020424	0.98049	357	5	-0.62209	0.76015	0.7693	0.998572	13334	1	-0.62209
TIGD4	6	0.0050245	0.020478	0.98049	358	3	-0.5398	0.96383	0.96402	0.998572	16805	0	-0.5398
IMPDH1	6	0.0050487	0.020575	0.98049	359	5	-0.62688	0.92655	0.92681	0.998572	16119	0	-0.62688
SLC25A46	6	0.0050525	0.020592	0.98049	360	2	-0.086126	0.41027	0.55315	0.998572	9523	1	-0.086126
CTBS	6	0.0050604	0.020623	0.98049	361	4	-0.49443	0.886	0.88627	0.998572	15411	0	-0.49443
BOP1	6	0.0050727	0.020663	0.98049	362	3	-0.31032	0.089684	0.19787	0.993723	3435	2	-0.31032
KLHL9	6	0.0050746	0.020673	0.98049	363	3	-0.53171	0.85689	0.85714	0.998572	14891	0	-0.53171
DNAJC28	6	0.0051181	0.020825	0.98049	364	1	-0.10031	0.91272	0.91295	0.998572	15888	0	-0.10031
SIAH1	6	0.0051235	0.020849	0.98049	365	3	-0.51868	0.36686	0.51159	0.998572	8812	1	-0.51868
SIK2	6	0.0051248	0.020852	0.98049	366	5	-0.55017	0.57118	0.65844	0.998572	11328	1	-0.55017
DOK7	6	0.0051257	0.020853	0.98049	367	5	-0.64772	0.96192	0.96213	0.998572	16769	0	-0.64772
ASB8	6	0.0051271	0.02086	0.98049	368	5	-0.76438	0.53747	0.64312	0.998572	11053	1	-0.76438
HMGB1	5	0.005133	0.017925	0.97423	369	2	-0.55884	0.88968	0.88944	0.998572	15485	0	-0.55884
PPAT	6	0.0051523	0.020951	0.98049	370	4	-0.67254	0.99475	0.99471	0.999471	17343	0	-0.67254
SSX5	6	0.0051828	0.021069	0.98049	371	5	-0.57853	0.57296	0.65927	0.998572	11350	1	-0.57853
MEPE	6	0.0052047	0.021159	0.98049	372	3	-0.6341	0.85738	0.85764	0.998572	14902	0	-0.6341
TEKT3	6	0.0052052	0.021161	0.98049	373	3	-0.53153	0.18257	0.34021	0.995782	5893	1	-0.53153
ARPP19	6	0.0052103	0.021185	0.98049	374	2	-0.47498	0.7682	0.77558	0.998572	13437	1	-0.47498
HM13	6	0.0052126	0.021192	0.98049	375	4	-1.2354	0.71967	0.74052	0.998572	12799	1	-1.2354
FGF5	6	0.0052287	0.021252	0.98049	376	3	-0.55335	0.96699	0.96718	0.998572	16859	0	-0.55335
NRSN2	6	0.0052394	0.021293	0.98049	377	3	-0.49473	0.79543	0.79793	0.998572	13843	1	-0.49473
CLN5	6	0.0052913	0.021494	0.98049	378	3	-0.1825	0.63119	0.68805	0.998572	11865	1	-0.1825
MAPK7	6	0.005349	0.021703	0.98049	379	1	-0.11781	0.9388	0.9391	0.998572	16358	0	-0.11781
CLRN2	6	0.0053497	0.021704	0.98049	380	4	-0.745	0.40623	0.5493	0.998572	9462	1	-0.745
MRVI1	6	0.005379	0.02182	0.98049	381	5	-0.76438	0.98324	0.98333	0.998572	17167	0	-0.76438
SLC7A1	6	0.0053928	0.021867	0.98049	382	5	-0.74506	0.4488	0.5909	0.998572	10163	1	-0.74506
HOXD8	6	0.0054067	0.021914	0.98049	383	2	0.0862	0.64302	0.69434	0.998572	11982	1	0.0862
LCN9	6	0.0054339	0.02201	0.98049	384	5	-0.71322	0.90668	0.90689	0.998572	15784	0	-0.71322
TRPC4	6	0.0054665	0.022139	0.98049	385	3	-0.32534	0.7014	0.72869	0.998572	12582	1	-0.32534
RARRES1	6	0.0054671	0.022144	0.98049	386	5	-0.7445	0.23757	0.39049	0.998572	6739	1	-0.7445
CDC27	6	0.0054697	0.022156	0.98049	387	4	-0.51971	0.93937	0.93965	0.998572	16371	0	-0.51971
PATE1	6	0.0054775	0.022181	0.98049	388	3	-0.59214	0.48594	0.6216	0.998572	10660	1	-0.59214
JAKMIP3	6	0.0054802	0.022193	0.98049	389	2	0.19681	0.88486	0.88515	0.998572	15386	0	0.19681
DEFB103A	6	0.0054855	0.022211	0.98049	390	2	-0.33753	0.48909	0.62284	0.998572	10679	1	-0.33753
TCF7L2	6	0.0055039	0.022278	0.98049	391	4	-0.70923	0.21423	0.36894	0.998572	6401	2	-0.70923
SHROOM3	6	0.005522	0.022349	0.98049	392	3	-0.47466	0.63071	0.68781	0.998572	11864	1	-0.47466
SHCBP1	6	0.0055364	0.022407	0.98049	393	5	-0.73588	0.51996	0.63556	0.998572	10928	1	-0.73588
PACSIN3	6	0.0055603	0.022492	0.98049	394	5	-0.66809	0.50109	0.6277	0.998572	10784	1	-0.66809
TMA7	6	0.0055671	0.022516	0.98049	395	4	-0.96712	0.49505	0.62523	0.998572	10739	1	-0.96712
LYRM2	6	0.0055724	0.022533	0.98049	396	3	-0.5189	0.23967	0.39239	0.998572	6780	1	-0.5189
B4GALT6	6	0.0055797	0.022558	0.98049	397	3	-0.47465	0.095874	0.20814	0.993723	3611	1	-0.47465
KCNH6	6	0.005628	0.022755	0.98049	398	5	-0.49579	0.97203	0.97221	0.998572	16933	0	-0.49579
GCAT	6	0.0056314	0.022768	0.98049	399	5	-0.55251	0.73959	0.75422	0.998572	13044	1	-0.55251
CP	6	0.0056442	0.022815	0.98049	400	4	-0.77327	0.97144	0.97163	0.998572	16927	0	-0.77327
RPA2	6	0.0056917	0.022996	0.98049	401	4	-1.0081	0.38269	0.5268	0.998572	9067	1	-1.0081
GPD2	6	0.0056951	0.023007	0.98049	402	2	0.06188	0.15636	0.30411	0.995782	5274	2	0.06188
ZBTB44	6	0.0057063	0.023046	0.98049	403	5	-0.68085	0.99942	0.9994	0.999862	17426	0	-0.68085
PARVA	6	0.0057298	0.023123	0.98049	404	3	-0.43607	0.4844	0.621	0.998572	10650	1	-0.43607
CR1	6	0.0057405	0.023161	0.98049	405	3	-0.27862	0.85709	0.85734	0.998572	14896	0	-0.27862
NFASC	6	0.0057528	0.023213	0.98049	406	1	0.12267	0.089407	0.19743	0.993723	3424	3	0.12267
TRA2B	6	0.0057697	0.023282	0.98049	407	3	-0.63586	0.5133	0.63279	0.998572	10884	1	-0.63586
POU1F1	6	0.0057765	0.023306	0.98049	408	4	-0.59372	0.66373	0.706	0.998572	12185	1	-0.59372
MRPS27	6	0.0057943	0.023371	0.98049	409	3	-0.47071	0.097179	0.2103	0.993723	3643	1	-0.47071
PRKAR1B	6	0.0058105	0.023439	0.98049	410	2	0.088007	0.31099	0.4586	0.998572	7897	2	0.088007
ATP6V0A1	6	0.005814	0.023448	0.98049	411	4	-0.60875	0.98197	0.98204	0.998572	17138	0	-0.60875
IGFBP6	6	0.0058182	0.023463	0.98049	412	5	-0.66501	0.99488	0.99484	0.999471	17346	0	-0.66501
DCLK1	6	0.0058288	0.023498	0.98049	413	5	-0.49564	0.74105	0.7553	0.998572	13065	1	-0.49564
CLMN	6	0.00584	0.023537	0.98049	414	4	-0.80992	0.84498	0.84529	0.998572	14682	0	-0.80992
CKAP4	6	0.005866	0.023637	0.98049	415	4	-1.0132	0.89299	0.89319	0.998572	15550	0	-1.0132
ZCCHC4	6	0.0058766	0.023677	0.98049	416	4	-0.71587	0.96907	0.96926	0.998572	16891	0	-0.71587
CDK6	6	0.005893	0.023741	0.98049	417	3	-0.51815	0.95536	0.95567	0.998572	16658	0	-0.51815
DENR	6	0.0059258	0.023862	0.98049	418	1	0.87494	0.00059278	0.0028211	0.722284	68	5	0.87494
MTMR3	6	0.0059633	0.024006	0.98049	419	3	-0.80705	0.95998	0.96024	0.998572	16737	0	-0.80705
GOLPH3	6	0.0059835	0.024081	0.98049	420	4	-0.6156	0.83853	0.83885	0.998572	14574	0	-0.6156
C14orf132	6	0.0059955	0.024118	0.98049	421	3	-0.25061	0.19049	0.34736	0.995782	6020	2	-0.25061
GCLM	6	0.0060009	0.024139	0.98049	422	5	-0.49343	0.88723	0.88743	0.998572	15441	0	-0.49343
OR2H1	6	0.006002	0.024141	0.98049	423	5	-0.65864	0.9961	0.99605	0.999471	17371	0	-0.65864
PTRHD1	6	0.0060295	0.024249	0.98049	424	3	-0.67621	0.19195	0.34865	0.995782	6050	2	-0.67621
TMEM217	6	0.0060318	0.02426	0.98049	425	3	-0.71748	0.4625	0.60455	0.998572	10366	1	-0.71748
TRIM62	6	0.0060779	0.024426	0.98049	426	2	-0.40699	0.70332	0.7299	0.998572	12604	1	-0.40699
MACC1	6	0.0060988	0.024515	0.98049	427	1	0.24868	0.39755	0.54093	0.998572	9319	2	0.24868
MORN5	6	0.0061021	0.024525	0.98049	428	5	-0.45363	0.99816	0.99817	0.99971	17406	0	-0.45363
SPAG5	6	0.0061208	0.024594	0.98049	429	4	-0.86427	0.15505	0.3021	0.995782	5236	1	-0.86427
SIGLECL1	6	0.006122	0.024599	0.98049	430	5	-0.57471	0.99959	0.99959	0.999909	17428	0	-0.57471
HCFC1R1	6	0.0061656	0.02477	0.98049	431	4	-0.80764	0.80151	0.80334	0.998572	13949	1	-0.80764
FCER2	6	0.006179	0.024814	0.98049	432	5	-0.58798	0.957	0.95728	0.998572	16685	0	-0.58798
CCDC66	6	0.0061798	0.024815	0.98049	433	3	-0.49487	0.88647	0.8867	0.998572	15422	0	-0.49487
OTOG	6	0.0062141	0.024931	0.98049	434	3	-0.72593	0.17329	0.33015	0.995782	5711	1	-0.72593
LRIF1	6	0.0062678	0.02508	0.98049	435	3	-0.57542	0.25879	0.40988	0.998572	7063	1	-0.57542
MAGED1	6	0.0062718	0.02509	0.98049	436	2	-0.11157	0.50135	0.6278	0.998572	10786	1	-0.11157
STAR	6	0.0062881	0.025139	0.98049	437	4	-0.69326	0.83108	0.83141	0.998572	14446	0	-0.69326
OPLAH	6	0.0063264	0.025245	0.98049	438	4	-0.96205	0.099704	0.21442	0.993723	3702	1	-0.96205
WNT9A	6	0.0063294	0.025253	0.98049	439	1	0.41007	0.13975	0.2783	0.995782	4835	3	0.41007
C11orf45	6	0.0063679	0.025358	0.98049	440	2	-0.15687	0.38958	0.53336	0.998572	9182	1	-0.15687
SLC1A7	6	0.0063736	0.025377	0.98049	441	2	-0.22739	0.47295	0.61489	0.998572	10519	1	-0.22739
ERAL1	6	0.0063871	0.025421	0.98049	442	1	0.63224	0.030086	0.088579	0.962175	1574	4	0.63224
TNNT1	6	0.0063961	0.025447	0.98049	443	3	-0.54727	0.97158	0.97178	0.998572	16928	0	-0.54727
RELB	6	0.0064447	0.025586	0.98049	444	2	-0.14837	0.60141	0.67283	0.998572	11602	1	-0.14837
UBE2Q2	6	0.0064509	0.025605	0.98049	445	4	-0.75714	0.9203	0.92052	0.998572	16012	0	-0.75714
TAS2R42	6	0.0064641	0.025639	0.98049	446	3	-0.27975	0.72237	0.74234	0.998572	12843	1	-0.27975
LRRFIP1	6	0.0064654	0.025642	0.98049	447	4	-1.0396	0.37368	0.51811	0.998572	8911	1	-1.0396
MICB	6	0.0064755	0.025672	0.98049	448	2	0.013861	0.6387	0.69212	0.998572	11936	1	0.013861
SPRR2G	6	0.0064801	0.025686	0.98049	449	3	-0.71562	0.63442	0.68983	0.998572	11891	1	-0.71562
STYXL1	6	0.0065024	0.025748	0.98049	450	2	-0.029355	0.21179	0.36668	0.998572	6365	1	-0.029355
KRT19	6	0.006507	0.025758	0.98049	451	4	-0.69629	0.5541	0.65045	0.998572	11195	1	-0.69629
BIRC5	5	0.0065449	0.022427	0.98049	452	3	-0.79305	0.35979	0.49693	0.998572	8693	1	-0.79305
CSNK1A1	6	0.0066336	0.026126	0.991393	453	4	-0.51817	0.095584	0.20767	0.993723	3601	2	-0.51817
ASS1	5	0.006669	0.02282	0.98049	454	4	-0.61755	0.99644	0.99645	0.999471	17374	0	-0.61755
EMILIN1	6	0.0067329	0.026417	0.991393	455	1	-0.070184	0.37872	0.52297	0.998572	8998	1	-0.070184
SERPINE1	6	0.0067336	0.02642	0.991393	456	3	-0.38997	0.70806	0.73292	0.998572	12655	1	-0.38997
ANGPTL3	6	0.0067799	0.026553	0.991393	457	2	-0.23643	0.59687	0.67059	0.998572	11565	1	-0.23643
OR5P3	6	0.0067905	0.026586	0.991393	458	3	-0.24367	0.12595	0.2566	0.994297	4485	2	-0.24367
TRIM5	6	0.0068851	0.026853	0.991393	459	3	-0.39863	0.70844	0.73317	0.998572	12661	1	-0.39863
HSD17B6	6	0.0068902	0.026863	0.991393	460	3	-0.52076	0.090238	0.19879	0.993723	3450	1	-0.52076
STOM	6	0.0068965	0.026879	0.991393	461	3	-0.33351	0.33738	0.48355	0.998572	8318	1	-0.33351
LTK	6	0.0069188	0.026932	0.991393	462	4	-0.49156	0.43902	0.5813	0.998572	9985	1	-0.49156
CCDC62	6	0.0069634	0.027069	0.991393	463	2	0.2539	0.048325	0.12788	0.988157	2232	3	0.2539
TMEM132E	6	0.007021	0.027231	0.991393	464	1	-0.061182	0.75748	0.76723	0.998572	13297	1	-0.061182
XRCC4	6	0.0070278	0.027248	0.991393	465	3	-0.64276	0.93249	0.93272	0.998572	16219	0	-0.64276
KLHDC4	6	0.0070786	0.027392	0.991393	466	1	-0.30612	0.25482	0.40627	0.998572	6998	2	-0.30612
PDCD1LG2	6	0.007085	0.027415	0.991393	467	3	-0.44083	0.64727	0.69666	0.998572	12025	1	-0.44083
RPL21	5	0.0071223	0.024224	0.98049	468	4	-0.83281	0.1331	0.25236	0.993723	4648	1	-0.83281
ZFHX3	6	0.0071362	0.027574	0.991393	469	3	-0.39414	0.86402	0.86425	0.998572	15018	0	-0.39414
SLC16A2	6	0.0071772	0.027708	0.991393	470	2	0.010207	0.74996	0.7617	0.998572	13186	1	0.010207
CPA5	6	0.0071939	0.02775	0.991393	471	3	-0.31013	0.43213	0.57451	0.998572	9847	1	-0.31013
ZNF837	6	0.007204	0.027779	0.991393	472	2	-0.011496	0.29354	0.44223	0.998572	7614	1	-0.011496
DENND4C	6	0.0072083	0.02779	0.991393	473	4	-0.65585	0.88055	0.88086	0.998572	15319	0	-0.65585
OR2AG2	6	0.0072156	0.02781	0.991393	474	4	-0.79415	0.95798	0.95824	0.998572	16706	0	-0.79415
ANKRD13A	6	0.007227	0.02785	0.991393	475	4	-0.6793	0.98033	0.98046	0.998572	17101	0	-0.6793
TMEM260	6	0.007228	0.027851	0.991393	476	2	-0.14396	0.51098	0.63183	0.998572	10861	1	-0.14396
FOXD4L5	5	0.0072475	0.024624	0.98049	477	3	-0.58368	0.91349	0.91325	0.998572	15898	0	-0.58368
HSF1	6	0.0072515	0.027923	0.991393	478	1	0.33764	0.25613	0.40747	0.998572	7018	1	0.33764
ING3	6	0.0072519	0.027926	0.991393	479	3	-0.34415	0.11516	0.23938	0.993723	4164	2	-0.34415
NEU4	6	0.0072583	0.027939	0.991393	480	4	-0.60379	0.62132	0.68291	0.998572	11781	1	-0.60379
TIMM13	6	0.0072636	0.027955	0.991393	481	4	-1.0268	0.89977	0.89994	0.998572	15681	0	-1.0268
AKR7A3	6	0.0072909	0.028026	0.991393	482	3	-0.19328	0.11789	0.24375	0.993723	4247	2	-0.19328
IDI1	6	0.0072909	0.028026	0.991393	483	2	0.095247	0.5642	0.65514	0.998572	11273	1	0.095247
SPRYD4	6	0.0073091	0.028076	0.991393	484	2	-0.085484	0.079012	0.18007	0.993723	3144	2	-0.085484
CSNK1E	6	0.0073529	0.028203	0.991393	485	4	-0.74748	0.85773	0.85799	0.998572	14915	0	-0.74748
NECAB2	6	0.0073843	0.028289	0.991393	486	3	-0.26653	0.14181	0.28152	0.995782	4880	3	-0.26653
CYP11A1	6	0.0074184	0.028389	0.991393	487	4	-0.78489	0.17465	0.33223	0.995782	5749	2	-0.78489
TUSC2	6	0.0074243	0.028405	0.991393	488	2	-0.16868	0.1367	0.27357	0.995782	4747	2	-0.16868
ZNF551	6	0.0074301	0.028424	0.991393	489	4	-0.57925	0.25188	0.40361	0.998572	6955	2	-0.57925
FICD	5	0.0074396	0.025212	0.98049	490	1	0.86853	0.041964	0.10333	0.97368	2054	3	0.86853
SLC22A11	6	0.0074418	0.02846	0.991393	491	2	-0.18731	0.88969	0.88991	0.998572	15486	0	-0.18731
OR51M1	6	0.0074819	0.028577	0.991393	492	1	0.45618	0.68672	0.71958	0.998572	12421	1	0.45618
GPC5	6	0.0074935	0.028609	0.991393	493	2	-0.1791	0.42661	0.56908	0.998572	9768	2	-0.1791
CARNS1	6	0.0075042	0.028641	0.991393	494	3	-0.64661	0.81313	0.81392	0.998572	14127	1	-0.64661
CCT7	6	0.0075394	0.028749	0.991393	495	1	0.1748	0.71732	0.73898	0.998572	12774	1	0.1748
NPTX1	5	0.0075586	0.025568	0.98049	496	2	0.2974	0.39271	0.52205	0.998572	9244	1	0.2974
NWD1	6	0.0075766	0.028857	0.991393	497	3	-0.57662	0.37673	0.52106	0.998572	8964	1	-0.57662
CCDC152	6	0.007597	0.028919	0.991393	498	2	0.0094555	0.84642	0.84673	0.998572	14704	0	0.0094555
LRR1	6	0.0076304	0.029016	0.991393	499	3	-0.44884	0.46536	0.60739	0.998572	10408	1	-0.44884
PRR14L	6	0.0076546	0.029093	0.991393	500	2	-0.13814	0.78743	0.79111	0.998572	13733	1	-0.13814
CCDC54	6	0.0076791	0.02916	0.991393	501	3	-0.39113	0.73075	0.74803	0.998572	12937	1	-0.39113
VTCN1	6	0.0077078	0.029228	0.991393	502	3	-0.21058	0.080797	0.18311	0.993723	3189	2	-0.21058
FEM1C	6	0.0077198	0.029259	0.991393	503	4	-0.8601	0.98619	0.9862	0.999162	17204	0	-0.8601
AP1AR	4	0.0077434	0.023999	0.98049	504	3	-0.92965	0.98584	0.9859	0.999162	17202	0	-0.92965
DCAKD	6	0.0077634	0.029385	0.991393	505	2	0.19195	0.17663	0.33473	0.995782	5792	2	0.19195
UBE2K	6	0.0077661	0.029396	0.991393	506	3	-0.34091	0.47756	0.61823	0.998572	10586	1	-0.34091
ADAMTS12	6	0.0077696	0.029409	0.991393	507	2	0.36979	0.058484	0.14542	0.9917	2533	3	0.36979
TADA3	6	0.0077698	0.02941	0.991393	508	1	0.50314	0.12858	0.26073	0.995782	4543	3	0.50314
COX18	6	0.0077882	0.029469	0.991393	509	2	0.33517	0.70659	0.73201	0.998572	12633	1	0.33517
PDHA2	6	0.0078274	0.029575	0.991393	510	3	-0.54255	0.41068	0.55354	0.998572	9529	1	-0.54255
SLC38A11	6	0.0078849	0.029733	0.991393	511	3	-0.33865	0.33066	0.47718	0.998572	8202	2	-0.33865
SHROOM2	6	0.007902	0.029781	0.991393	512	4	-0.3689	0.25372	0.40528	0.998572	6982	2	-0.3689
HRH2	6	0.0079094	0.029803	0.991393	513	4	-1.0729	0.97238	0.97255	0.998572	16943	0	-1.0729
RNF135	6	0.0079254	0.029841	0.991393	514	3	-0.42777	0.081796	0.18477	0.993723	3218	2	-0.42777
MYBBP1A	6	0.0079425	0.029882	0.991393	515	1	0.17807	0.021993	0.067317	0.961127	1200	2	0.17807
IFITM10	6	0.007943	0.029883	0.991393	516	4	-0.66698	0.96784	0.96805	0.998572	16876	0	-0.66698
ADHFE1	6	0.0080001	0.030057	0.991393	517	2	0.16164	0.77438	0.78046	0.998572	13512	1	0.16164
TDRKH	6	0.008021	0.030118	0.991393	518	4	-0.68863	0.66063	0.70423	0.998572	12152	1	-0.68863
POLDIP2	6	0.0080577	0.030209	0.991393	519	2	-0.11445	0.23722	0.39016	0.998572	6734	2	-0.11445
KIF2C	6	0.008063	0.030223	0.991393	520	3	-0.66985	0.63318	0.68912	0.998572	11879	1	-0.66985
ST6GALNAC2	6	0.0080693	0.030241	0.991393	521	3	-0.4493	0.36392	0.50872	0.998572	8765	1	-0.4493
KPNA3	6	0.0080882	0.030292	0.991393	522	2	0.0042276	0.8296	0.82991	0.998572	14424	0	0.0042276
TRIM29	6	0.008095	0.030308	0.991393	523	3	-0.30663	0.78971	0.79303	0.998572	13764	1	-0.30663
ABCC5	6	0.0080978	0.030314	0.991393	524	4	-0.87014	0.67209	0.7109	0.998572	12268	1	-0.87014
POLB	6	0.008144	0.030445	0.991393	525	2	0.1331	0.15263	0.29836	0.995782	5178	2	0.1331
GRXCR2	6	0.008144	0.030445	0.991393	526	2	0.092265	0.75062	0.7622	0.998572	13197	1	0.092265
C1orf94	6	0.0082085	0.030631	0.991393	527	4	-0.73212	0.88408	0.88435	0.998572	15373	0	-0.73212
ZNF791	6	0.0082148	0.030653	0.991393	528	4	-0.45539	0.017196	0.054434	0.961127	966	2	-0.45539
SLC39A5	6	0.0082303	0.030693	0.991393	529	1	0.10694	0.81533	0.81601	0.998572	14165	1	0.10694
TESPA1	6	0.0082402	0.030718	0.991393	530	2	-0.05731	0.82715	0.82744	0.998572	14384	1	-0.05731
CMPK2	6	0.0083024	0.030888	0.991393	531	4	-0.66992	0.99029	0.99032	0.999421	17272	0	-0.66992
IKBKE	6	0.0083241	0.030947	0.991393	532	4	-0.52565	0.94211	0.94237	0.998572	16414	0	-0.52565
CSRNP3	6	0.0083487	0.031013	0.991393	533	2	-0.066572	0.26194	0.41285	0.998572	7109	2	-0.066572
RHOV	6	0.0083742	0.031085	0.991393	534	2	-0.0927	0.90052	0.90073	0.998572	15692	0	-0.0927
UNK	6	0.0084402	0.031276	0.991393	535	4	-0.86006	0.7003	0.72798	0.998572	12570	1	-0.86006
EMC6	6	0.0084449	0.031293	0.991393	536	3	-0.47931	0.95986	0.96012	0.998572	16735	0	-0.47931
DEFB123	6	0.0084606	0.031342	0.991393	537	3	-0.21805	0.28254	0.432	0.998572	7434	2	-0.21805
WDR18	6	0.008532	0.031562	0.991393	538	3	-0.40396	0.80787	0.80902	0.998572	14051	1	-0.40396
PF4V1	5	0.008534	0.028527	0.991393	539	3	-0.59361	0.9094	0.9091	0.998572	15826	0	-0.59361
MTA3	6	0.0085756	0.031678	0.991393	540	1	0.35908	0.080851	0.18321	0.993723	3191	2	0.35908
ATRIP	6	0.0086184	0.031804	0.991393	541	4	-0.54894	0.77792	0.78339	0.998572	13571	1	-0.54894
MGAT5B	6	0.0086219	0.031815	0.991393	542	3	-0.67532	0.96617	0.96637	0.998572	16843	0	-0.67532
SUMO2	6	0.0086231	0.031819	0.991393	543	4	-0.83753	0.51011	0.63146	0.998572	10852	1	-0.83753
FHDC1	6	0.0086408	0.03187	0.991393	544	3	-0.50862	0.93304	0.93328	0.998572	16225	0	-0.50862
STK32B	6	0.0086554	0.031912	0.991393	545	3	-0.64245	0.84594	0.84627	0.998572	14696	0	-0.64245
FAM9C	6	0.0086845	0.031996	0.991393	546	2	0.051098	0.19157	0.34832	0.995782	6046	2	0.051098
GLRA4	5	0.0087314	0.029141	0.991393	547	2	0.30252	0.35363	0.49019	0.998572	8581	2	0.30252
LITAF	6	0.0087449	0.032166	0.991393	548	4	-0.49266	0.039469	0.11231	0.976451	1989	1	-0.49266
TEP1	6	0.0087483	0.032175	0.991393	549	2	-0.28725	0.3135	0.46095	0.998572	7936	1	-0.28725
DNPH1	6	0.0087805	0.032265	0.991393	550	4	-0.68132	0.57223	0.65894	0.998572	11344	1	-0.68132
C10orf55	5	0.0088013	0.029343	0.991393	551	2	-0.096644	0.55045	0.60402	0.998572	11161	1	-0.096644
ENDOV	6	0.0088058	0.032334	0.991393	552	3	-0.30554	0.70663	0.73204	0.998572	12635	1	-0.30554
CHRM2	6	0.0088154	0.032361	0.991393	553	3	-0.4504	0.37454	0.51893	0.998572	8932	1	-0.4504
PDCL	6	0.0088633	0.032495	0.991393	554	4	-0.52542	0.43271	0.57507	0.998572	9858	1	-0.52542
SMU1	6	0.0088633	0.032495	0.991393	555	1	7612-01-01	1.0323e-05	5.6507e-05	0.246287	4	3	7612-01-01
ZFYVE21	6	0.0088877	0.032559	0.991393	556	3	-0.14511	0.31783	0.46499	0.998572	8011	2	-0.14511
ITPR2	6	0.0089027	0.0326	0.991393	557	3	-0.33051	0.011621	0.039371	0.961127	693	2	-0.33051
RUVBL2	6	0.0089371	0.032698	0.991393	558	4	-0.91246	0.082201	0.18545	0.993723	3231	2	-0.91246
NDRG4	6	0.0089784	0.032822	0.991393	559	3	-0.43441	0.4036	0.54678	0.998572	9423	2	-0.43441
HLA-G	6	0.0089789	0.032824	0.991393	560	4	-0.71181	0.61439	0.67932	0.998572	11721	1	-0.71181
SLC41A1	6	0.0090359	0.032993	0.991393	561	2	-0.16827	0.6939	0.72394	0.998572	12494	1	-0.16827
VPS45	6	0.0090465	0.033025	0.991393	562	2	-0.16742	0.23091	0.38437	0.998572	6636	1	-0.16742
BAHD1	6	0.0090731	0.033093	0.991393	563	3	-0.44838	0.97898	0.97909	0.998572	17073	0	-0.44838
CDHR2	6	0.0090774	0.033102	0.991393	564	4	-0.75151	0.4834	0.6206	0.998572	10638	1	-0.75151
CPT2	6	0.0090934	0.033144	0.991393	565	2	-0.32214	0.46053	0.60258	0.998572	10336	1	-0.32214
NPEPL1	6	0.0091151	0.033198	0.991393	566	4	-0.81531	0.59388	0.66907	0.998572	11543	1	-0.81531
AP1M1	6	0.0091509	0.033301	0.991393	567	2	0.15574	0.78204	0.7867	0.998572	13639	1	0.15574
GORAB	6	0.0091679	0.033341	0.991393	568	4	-0.80224	0.43426	0.57664	0.998572	9882	1	-0.80224
RBMS1	6	0.0092084	0.033443	0.991393	569	4	-0.43433	0.28203	0.43147	0.998572	7423	1	-0.43433
TOR1B	6	0.0092333	0.033517	0.991393	570	3	-0.53529	0.96282	0.96303	0.998572	16782	0	-0.53529
ZNF683	6	0.0092391	0.033528	0.991393	571	4	-0.637	0.7029	0.72962	0.998572	12601	1	-0.637
ZXDC	6	0.0092484	0.033557	0.991393	572	4	-0.60762	0.70797	0.73286	0.998572	12653	1	-0.60762
ACOT12	6	0.0092659	0.0336	0.991393	573	1	0.5487	0.028706	0.08492	0.962175	1518	4	0.5487
EBNA1BP2	6	0.0092991	0.033691	0.991393	574	4	-1.0325	0.83104	0.83137	0.998572	14445	0	-1.0325
ANKRD11	6	0.0093234	0.033746	0.991393	575	2	0.17974	0.47813	0.61847	0.998572	10592	1	0.17974
OTOP1	6	0.0093392	0.03379	0.991393	576	4	-0.83996	0.13944	0.27783	0.995782	4823	1	-0.83996
FCRL5	6	0.0093397	0.033793	0.991393	577	3	-0.41297	0.76573	0.77362	0.998572	13406	1	-0.41297
ST13	6	0.0093611	0.033848	0.991393	578	3	-0.37578	0.89019	0.89043	0.998572	15495	0	-0.37578
TMEM87A	6	0.0093679	0.033864	0.991393	579	2	0.35915	0.572	0.65884	0.998572	11339	1	0.35915
ZNF100	6	0.0093715	0.033877	0.991393	580	4	-0.51863	0.86546	0.86571	0.998572	15045	0	-0.51863
PAFAH2	6	0.009381	0.033901	0.991393	581	2	0.051878	0.35651	0.50158	0.998572	8641	2	0.051878
IPO9	6	0.0094271	0.034023	0.991393	582	3	-0.46527	0.32135	0.46831	0.998572	8075	2	-0.46527
PDZD9	6	0.0094288	0.034029	0.991393	583	2	-0.10003	0.83209	0.83242	0.998572	14463	0	-0.10003
ALG8	6	0.0094379	0.034056	0.991393	584	3	-0.59648	0.22423	0.3782	0.998572	6547	1	-0.59648
DMPK	6	0.0094385	0.034059	0.991393	585	2	0.053151	0.7582	0.76776	0.998572	13309	1	0.053151
HYAL1	6	0.0094559	0.034099	0.991393	586	3	-0.2193	0.36603	0.51078	0.998572	8797	1	-0.2193
RASSF6	6	0.009496	0.034205	0.991393	587	1	-0.15781	0.83433	0.83467	0.998572	14507	0	-0.15781
KHDRBS1	6	0.0094965	0.034207	0.991393	588	3	-0.36112	0.094672	0.20609	0.993723	3577	2	-0.36112
ALPK2	6	0.0094996	0.034217	0.991393	589	3	-0.26701	0.50721	0.63024	0.998572	10831	1	-0.26701
LZTS2	6	0.0095096	0.034248	0.991393	590	4	-0.66607	0.86604	0.86633	0.998572	15055	0	-0.66607
SLC6A1	6	0.0095534	0.03436	0.991393	591	1	0.65474	0.026659	0.079635	0.962175	1427	3	0.65474
CCDC77	6	0.0096109	0.034517	0.991393	592	3	-0.17743	0.93045	0.93067	0.998572	16184	0	-0.17743
ZNF611	5	0.0096165	0.031808	0.991393	593	4	-0.59302	0.99716	0.99715	0.999471	17388	0	-0.59302
TBC1D26	6	0.0096398	0.034612	0.991393	594	3	-0.26433	0.67733	0.71397	0.998572	12324	1	-0.26433
PNMA3	6	0.0096705	0.034707	0.991393	595	3	-0.22428	0.39828	0.54161	0.998572	9329	2	-0.22428
UBQLN3	5	0.0096881	0.032015	0.991393	596	3	-0.67476	0.73075	0.73294	0.998572	12936	1	-0.67476
SERINC2	6	0.0096963	0.034793	0.991393	597	4	-0.7175	0.71388	0.7367	0.998572	12728	1	-0.7175
HES2	5	0.0097178	0.032105	0.991393	598	3	-0.72959	0.6503	0.66874	0.998572	12056	1	-0.72959
GMDS	6	0.0097259	0.034872	0.991393	599	2	-0.095957	0.027529	0.081936	0.962175	1467	2	-0.095957
CA5B	6	0.0097289	0.034885	0.991393	600	2	-0.35883	0.9818	0.98187	0.998572	17136	0	-0.35883
IL36B	6	0.0097709	0.035005	0.991393	601	3	-0.41752	0.58219	0.66355	0.998572	11425	1	-0.41752
PGM2L1	6	0.0097772	0.035023	0.991393	602	3	-0.58369	0.99006	0.99009	0.999421	17267	0	-0.58369
C19orf47	6	0.0097834	0.03504	0.991393	603	1	-0.053005	0.84494	0.84525	0.998572	14680	0	-0.053005
PRIM2	6	0.0098011	0.035092	0.991393	604	3	-0.35146	0.15696	0.30504	0.995782	5293	1	-0.35146
FBXO7	6	0.0098409	0.035211	0.991393	605	1	0.044602	0.34911	0.49462	0.998572	8502	2	0.044602
GPX7	6	0.0098449	0.03522	0.991393	606	4	-0.75863	0.99736	0.99735	0.999471	17396	0	-0.75863
PYROXD2	6	0.009875	0.035309	0.991393	607	4	-0.71539	0.98446	0.98454	0.999091	17179	0	-0.71539
YBX1	5	0.0098856	0.032606	0.991393	608	2	-0.15956	0.43949	0.54444	0.998572	9995	1	-0.15956
C5orf58	6	0.0098984	0.035376	0.991393	609	4	-0.47116	0.41425	0.55697	0.998572	9588	1	-0.47116
MMAB	6	0.0099225	0.035431	0.991393	610	3	-0.60231	0.4365	0.57884	0.998572	9927	1	-0.60231
FRAT1	6	0.010002	0.035685	0.991393	611	3	-0.64466	0.73748	0.75275	0.998572	13014	1	-0.64466
TBK1	6	0.010005	0.035691	0.991393	612	2	-0.31266	0.94075	0.94103	0.998572	16391	0	-0.31266
MRPS16	6	0.010013	0.035712	0.991393	613	1	0.25217	0.71651	0.73845	0.998572	12768	1	0.25217
PRPF40A	6	0.010031	0.035761	0.991393	614	3	-0.54827	0.5586	0.65255	0.998572	11228	1	-0.54827
WDR44	6	0.010054	0.035825	0.991393	615	2	0.39558	0.13074	0.26414	0.995782	4597	3	0.39558
TOB2	6	0.010058	0.035837	0.991393	616	4	-0.58152	0.22041	0.37462	0.998572	6496	2	-0.58152
DDX58	5	0.010072	0.03315	0.991393	617	3	-0.83825	0.37762	0.51524	0.998572	8977	1	-0.83825
LUZP2	6	0.010089	0.035919	0.991393	618	4	-0.52895	0.011679	0.039536	0.961127	696	1	-0.52895
NCSTN	6	0.010089	0.03592	0.991393	619	2	0.019185	0.89449	0.8947	0.998572	15582	0	0.019185
ARID1A	6	0.010092	0.035927	0.991393	620	3	-0.51342	0.24377	0.39613	0.998572	6846	1	-0.51342
TACC1	6	0.010096	0.035941	0.991393	621	3	-0.63188	0.90134	0.90153	0.998572	15708	0	-0.63188
ANXA3	6	0.010105	0.035962	0.991393	622	3	-0.46024	0.23484	0.38791	0.998572	6700	2	-0.46024
CPLX4	6	0.010135	0.036041	0.991393	623	3	-0.51505	0.79895	0.80103	0.998572	13907	1	-0.51505
MEST	6	0.010152	0.036079	0.991393	624	2	-0.037252	0.55803	0.6523	0.998572	11222	1	-0.037252
CELF4	6	0.010169	0.036124	0.991393	625	3	-0.60343	0.96657	0.96675	0.998572	16853	0	-0.60343
DDX25	6	0.010186	0.036169	0.991393	626	3	-0.40258	0.78254	0.78708	0.998572	13649	1	-0.40258
ALAS1	6	0.010243	0.036321	0.991393	627	4	-0.52404	0.75269	0.76373	0.998572	13229	1	-0.52404
CMSS1	6	0.010272	0.036407	0.991393	628	4	-0.62224	0.61602	0.68012	0.998572	11738	1	-0.62224
NYAP1	6	0.010295	0.036474	0.991393	629	4	-0.66686	0.97411	0.9743	0.998572	16979	0	-0.66686
KLK1	6	0.010301	0.036492	0.991393	630	2	-0.23418	0.29933	0.44763	0.998572	7698	2	-0.23418
ARF1	6	0.010301	0.036492	0.991393	631	4	-0.92047	0.73135	0.74844	0.998572	12948	1	-0.92047
ACTB	4	0.01037	0.030188	0.991393	632	3	-0.88875	0.84306	0.84283	0.998572	14653	0	-0.88875
OR2M3	6	0.010387	0.036727	0.991393	633	2	-0.01509	0.69885	0.72706	0.998572	12555	1	-0.01509
C5orf64	6	0.010387	0.036727	0.991393	634	2	-0.22495	0.92903	0.92928	0.998572	16166	0	-0.22495
ZNF234	6	0.010399	0.036754	0.991393	635	3	-0.21025	0.34483	0.49059	0.998572	8433	2	-0.21025
GLRA1	6	0.010432	0.036851	0.991393	636	4	-0.64564	0.77949	0.78464	0.998572	13596	1	-0.64564
PAQR6	6	0.010496	0.037024	0.991393	637	3	-0.65944	0.039749	0.113	0.978631	2002	1	-0.65944
SLC25A38	6	0.0105	0.037034	0.991393	638	4	-0.68917	0.36134	0.50626	0.998572	8719	1	-0.68917
UBE2G1	6	0.01053	0.037118	0.991393	639	2	0.14292	0.38907	0.53286	0.998572	9174	2	0.14292
C1GALT1	6	0.01061	0.037322	0.991393	640	3	-0.47571	0.44912	0.59125	0.998572	10168	2	-0.47571
CAPG	6	0.010692	0.037559	0.991393	641	4	-0.87594	0.28995	0.43898	0.998572	7550	2	-0.87594
SPATS2	6	0.010713	0.037623	0.991393	642	3	-0.62703	0.86495	0.86521	0.998572	15036	0	-0.62703
THY1	6	0.010727	0.037659	0.991393	643	2	-0.099714	0.16745	0.32124	0.995782	5573	3	-0.099714
FANCE	6	0.010739	0.037688	0.991393	644	4	-0.75871	0.89601	0.89616	0.998572	15610	0	-0.75871
OR52N4	6	0.01076	0.037744	0.991393	645	2	0.092455	0.011736	0.039703	0.961127	698	2	0.092455
TMEM184A	6	0.010818	0.03789	0.991393	646	3	-0.82978	0.40767	0.5507	0.998572	9490	2	-0.82978
MST1L	6	0.010835	0.03794	0.991393	647	3	-0.71497	0.82707	0.82736	0.998572	14382	1	-0.71497
CASQ2	6	0.010843	0.037962	0.991393	648	4	-0.65192	0.24243	0.39492	0.998572	6819	2	-0.65192
TRPM6	6	0.010849	0.037976	0.991393	649	3	-0.2717	0.85438	0.85465	0.998572	14848	0	-0.2717
MAPK8IP1	6	0.010875	0.038038	0.991393	650	1	0.26804	0.79958	0.80159	0.998572	13915	1	0.26804
OSM	6	0.010922	0.038156	0.991393	651	2	0.48581	0.09221	0.20201	0.993723	3505	3	0.48581
GIMAP2	6	0.010933	0.038184	0.991393	652	2	-0.23409	0.33838	0.48451	0.998572	8338	2	-0.23409
RHOH	6	0.010944	0.038213	0.991393	653	3	-0.29724	0.73907	0.75387	0.998572	13039	1	-0.29724
ZNF165	6	0.010965	0.038267	0.991393	654	2	-0.24685	0.37207	0.51658	0.998572	8892	1	-0.24685
FOXP2	6	0.01098	0.038303	0.991393	655	4	-0.82625	0.83451	0.83485	0.998572	14510	0	-0.82625
MYH7B	6	0.010986	0.038322	0.991393	656	3	-0.38085	0.39932	0.54261	0.998572	9350	2	-0.38085
TNFSF18	6	0.01099	0.038341	0.991393	657	2	-0.10145	0.68435	0.71818	0.998572	12400	1	-0.10145
HSP90B1	6	0.010994	0.038357	0.991393	658	3	-0.51894	0.92598	0.92618	0.998572	16108	0	-0.51894
MAP6D1	6	0.011006	0.038391	0.991393	659	4	-0.7891	0.85094	0.85124	0.998572	14782	0	-0.7891
HOXD3	6	0.011007	0.038392	0.991393	660	4	-0.71976	0.94169	0.94197	0.998572	16405	0	-0.71976
EEF1B2	6	0.011027	0.038455	0.991393	661	4	-0.61249	0.59154	0.66795	0.998572	11524	1	-0.61249
PPM1B	6	0.011038	0.038489	0.991393	662	4	-0.66892	0.96014	0.96039	0.998572	16741	0	-0.66892
OR11G2	6	0.011047	0.038513	0.991393	663	3	-0.25895	0.14741	0.29029	0.995782	5031	2	-0.25895
OR4M2	6	0.011055	0.038539	0.991393	664	4	-0.79563	0.89569	0.89585	0.998572	15605	0	-0.79563
PLA2G5	6	0.011081	0.038609	0.991393	665	4	-0.70222	0.23435	0.38747	0.998572	6688	1	-0.70222
CTNND2	6	0.011086	0.038622	0.991393	666	3	-0.44218	0.57842	0.66186	0.998572	11393	1	-0.44218
GPX5	6	0.011089	0.038633	0.991393	667	4	-0.65436	0.89212	0.89233	0.998572	15528	0	-0.65436
AP1S1	6	0.011094	0.038646	0.991393	668	3	-0.68885	0.0065312	0.024876	0.961127	446	1	-0.68885
PCDH11X	6	0.011105	0.038688	0.991393	669	1	0.15665	0.32082	0.46782	0.998572	8063	2	0.15665
CBR3	6	0.011123	0.038736	0.991393	670	4	-0.67189	0.3601	0.50504	0.998572	8697	1	-0.67189
GRAP2	6	0.011154	0.038823	0.991393	671	4	-0.59752	0.75526	0.7656	0.998572	13264	1	-0.59752
PTPN12	5	0.011179	0.036425	0.991393	672	2	0.23109	0.83922	0.83907	0.998572	14587	0	0.23109
RPE	6	0.011204	0.03896	0.991393	673	4	-0.64967	0.66468	0.70654	0.998572	12194	1	-0.64967
BRINP1	4	0.011215	0.032161	0.991393	674	2	-0.28473	0.73297	0.73279	0.998572	12963	0	-0.28473
CEP89	6	0.01122	0.03901	0.991393	675	3	-0.20396	0.8763	0.8766	0.998572	15245	0	-0.20396
POLR3G	6	0.011226	0.039022	0.991393	676	3	-0.49462	0.90102	0.90122	0.998572	15700	0	-0.49462
MSI2	6	0.01125	0.039088	0.991393	677	4	-0.84691	0.21153	0.36644	0.998572	6359	1	-0.84691
COL16A1	6	0.011277	0.039156	0.991393	678	2	-0.15808	0.57636	0.66084	0.998572	11379	1	-0.15808
CD226	6	0.011289	0.039193	0.991393	679	4	-0.70533	0.15816	0.30697	0.995782	5328	1	-0.70533
CCL13	6	0.011294	0.039209	0.991393	680	2	0.36338	0.17293	0.3296	0.995782	5707	3	0.36338
DPH5	6	0.011301	0.039228	0.991393	681	3	-0.44183	0.84964	0.84995	0.998572	14759	0	-0.44183
TNFSF14	6	0.011334	0.039327	0.991393	682	3	-0.32469	0.36467	0.50946	0.998572	8772	2	-0.32469
EFHC2	6	0.011343	0.039356	0.991393	683	4	-0.76492	0.48065	0.61947	0.998572	10615	1	-0.76492
HOXC6	6	0.011392	0.039505	0.991393	684	2	0.2167	0.362	0.50688	0.998572	8730	2	0.2167
ZNF592	6	0.011397	0.039521	0.991393	685	2	-0.098285	0.59757	0.67092	0.998572	11571	1	-0.098285
ZXDA	6	0.011401	0.03953	0.991393	686	3	-0.5101	0.1289	0.26124	0.995782	4555	2	-0.5101
LYZ	6	0.011412	0.039569	0.991393	687	3	-0.19508	0.76012	0.76927	0.998572	13332	1	-0.19508
VAMP4	6	0.011434	0.039637	0.991393	688	3	-0.58812	0.29307	0.4418	0.998572	7606	1	-0.58812
STK36	6	0.011449	0.039679	0.991393	689	2	0.18741	0.10611	0.22479	0.993723	3903	2	0.18741
FAM76B	6	0.01146	0.039708	0.991393	690	3	-0.55359	0.71991	0.74068	0.998572	12802	1	-0.55359
SLC22A8	6	0.011495	0.0398	0.991393	691	4	-0.73434	0.99884	0.99883	0.99978	17416	0	-0.73434
GEM	6	0.011507	0.039838	0.991393	692	2	0.072746	0.79717	0.79942	0.998572	13872	1	0.072746
CERK	6	0.011555	0.039978	0.991393	693	4	-0.66869	0.49071	0.62351	0.998572	10698	1	-0.66869
FA2H	6	0.011565	0.040001	0.991393	694	3	-0.3106	0.39648	0.53991	0.998572	9304	1	-0.3106
MCF2L2	6	0.011585	0.040057	0.991393	695	4	-0.50804	0.14299	0.28339	0.995782	4909	1	-0.50804
EFNA5	6	0.011621	0.040163	0.991393	696	2	-0.042385	0.30885	0.45659	0.998572	7861	1	-0.042385
POLA1	5	0.011673	0.037851	0.991393	697	4	-0.87943	0.92312	0.92289	0.998572	16063	0	-0.87943
TRDMT1	6	0.011676	0.040322	0.991393	698	4	-0.61642	0.75198	0.7632	0.998572	13217	1	-0.61642
CCDC169	6	0.011679	0.040325	0.991393	699	3	-0.20754	0.57575	0.66056	0.998572	11373	1	-0.20754
LRRN3	6	0.011794	0.040643	0.991393	700	3	-0.16508	0.6503	0.69834	0.998572	12057	1	-0.16508
NBPF4	5	0.011795	0.038198	0.991393	701	2	-0.34192	0.67306	0.68572	0.998572	12282	1	-0.34192
C18orf25	6	0.0118	0.040664	0.991393	702	2	-0.00549	0.86609	0.86637	0.998572	15056	0	-0.00549
LAMTOR5	6	0.011803	0.040672	0.991393	703	3	-0.47698	0.58867	0.66658	0.998572	11493	1	-0.47698
PDCD7	6	0.011845	0.040794	0.991393	704	2	0.0048758	0.26786	0.41835	0.998572	7208	2	0.0048758
GIMAP8	6	0.011853	0.040822	0.991393	705	4	-0.61847	0.65822	0.70287	0.998572	12126	1	-0.61847
RPE65	6	0.011858	0.040838	0.991393	706	4	-0.55862	0.6016	0.67293	0.998572	11603	1	-0.55862
TMEM238	6	0.011897	0.040939	0.991393	707	4	-0.82766	0.016433	0.052406	0.961127	927	2	-0.82766
PKDCC	6	0.011908	0.040977	0.991393	708	1	0.19124	0.76515	0.77317	0.998572	13399	1	0.19124
MTCH1	6	0.011981	0.041173	0.991393	709	3	-0.4937	0.17269	0.32921	0.995782	5700	1	-0.4937
LAPTM5	6	0.011994	0.041211	0.991393	710	4	-0.48653	0.61579	0.68001	0.998572	11734	1	-0.48653
GAP43	6	0.011994	0.041211	0.991393	711	2	0.50494	0.068549	0.16254	0.9917	2834	2	0.50494
DACT1	6	0.012013	0.041256	0.991393	712	4	-0.6393	0.99599	0.99595	0.999471	17369	0	-0.6393
KIAA0930	6	0.01204	0.041327	0.991393	713	4	-0.64068	0.6935	0.72371	0.998572	12489	1	-0.64068
TGM6	6	0.012061	0.041381	0.991393	714	4	-0.80443	0.43671	0.57905	0.998572	9930	1	-0.80443
PPP1CB	5	0.01208	0.03906	0.991393	715	4	-1.1234	0.57183	0.61687	0.998572	11337	1	-1.1234
CMTM8	6	0.012086	0.041446	0.991393	716	3	-0.28402	0.25572	0.4071	0.998572	7009	1	-0.28402
LRRTM4	6	0.012105	0.041499	0.991393	717	4	-0.61944	0.81608	0.81673	0.998572	14175	1	-0.61944
SH2D3C	6	0.012157	0.041648	0.991393	718	4	-0.80304	0.58719	0.66589	0.998572	11475	1	-0.80304
PAFAH1B2	6	0.012195	0.041766	0.991393	719	4	-0.47727	0.77167	0.77834	0.998572	13477	1	-0.47727
ARL9	6	0.012253	0.041936	0.991393	720	3	-0.32402	0.63476	0.69004	0.998572	11894	1	-0.32402
ARHGEF40	6	0.01227	0.041988	0.991393	721	3	-0.85353	0.8205	0.82093	0.998572	14259	1	-0.85353
EEA1	6	0.012367	0.042257	0.991393	722	1	-0.0069955	0.44552	0.58765	0.998572	10112	2	-0.0069955
GJB5	6	0.012368	0.042257	0.991393	723	4	-0.44794	0.43432	0.57669	0.998572	9883	1	-0.44794
PPCDC	6	0.012391	0.042309	0.991393	724	4	-0.68995	0.068574	0.16258	0.9917	2835	1	-0.68995
COPZ2	6	0.012423	0.042393	0.991393	725	4	-0.52732	0.34232	0.4882	0.998572	8390	1	-0.52732
PEX5	6	0.012453	0.042465	0.991393	726	4	-0.54543	0.97314	0.97334	0.998572	16955	0	-0.54543
RYR1	6	0.012539	0.042696	0.991393	727	3	-0.11614	0.17109	0.32677	0.995782	5650	1	-0.11614
RPS6KA1	6	0.012552	0.042737	0.991393	728	3	-0.63591	0.2644	0.41514	0.998572	7158	1	-0.63591
ATP6V0D1	6	0.01257	0.042801	0.991393	729	4	-0.85196	0.93976	0.94007	0.998572	16379	0	-0.85196
MAP3K12	6	0.012597	0.042861	0.991393	730	1	0.52755	0.010753	0.036912	0.961127	655	4	0.52755
TCEAL5	6	0.012616	0.042916	0.991393	731	4	-0.65087	0.7243	0.74363	0.998572	12866	1	-0.65087
DSEL	6	0.012625	0.042946	0.991393	732	4	-0.6566	0.97264	0.9728	0.998572	16945	0	-0.6566
GPR52	6	0.012639	0.042982	0.991393	733	2	-0.20572	0.86489	0.86516	0.998572	15035	0	-0.20572
ZNF660	6	0.012654	0.043026	0.991393	734	1	0.20967	0.1236	0.25283	0.993723	4415	3	0.20967
TTF1	6	0.012666	0.043057	0.991393	735	4	-0.36592	0.050448	0.1315	0.988157	2295	2	-0.36592
CABYR	6	0.012711	0.043189	0.991393	736	3	-0.45725	0.35826	0.50324	0.998572	8666	2	-0.45725
IRF9	6	0.012769	0.04333	0.991393	737	2	-0.12347	0.44457	0.58674	0.998572	10094	1	-0.12347
TGM3	6	0.012826	0.043489	0.991393	738	3	-0.41965	0.97598	0.97613	0.998572	17008	0	-0.41965
DDX28	6	0.012827	0.043489	0.991393	739	3	-0.26486	0.44375	0.58591	0.998572	10080	2	-0.26486
PEX5L	6	0.01289	0.043656	0.991393	740	4	-0.63121	0.98321	0.98329	0.998572	17166	0	-0.63121
AEBP1	6	0.012896	0.043668	0.991393	741	3	-0.22318	0.37761	0.52191	0.998572	8976	1	-0.22318
NUP43	6	0.0129	0.043685	0.991393	742	4	-0.55521	0.98158	0.98165	0.998572	17128	0	-0.55521
XPO1	6	0.012952	0.043836	0.991393	743	3	-0.41298	0.18448	0.34191	0.995782	5922	2	-0.41298
S1PR2	6	0.012969	0.043884	0.991393	744	2	-0.20924	0.24922	0.40113	0.998572	6917	1	-0.20924
MMP25	6	0.012969	0.043884	0.991393	745	3	-0.18316	0.16458	0.31689	0.995782	5487	3	-0.18316
ATOX1	6	0.013	0.043956	0.991393	746	3	0.19753	0.017437	0.055103	0.961127	975	3	0.19753
C10orf82	6	0.013055	0.044098	0.991393	747	1	-0.073895	0.40827	0.55126	0.998572	9497	2	-0.073895
DSPP	6	0.013117	0.044254	0.991393	748	4	-0.58945	0.0012454	0.0055266	0.75665	124	1	-0.58945
KCNK1	6	0.013141	0.044326	0.991393	749	2	0.89148	0.0015772	0.006918	0.761362	155	4	0.89148
WEE2	6	0.013185	0.044454	0.991393	750	3	-0.51055	0.17977	0.33763	0.995782	5847	1	-0.51055
HEPHL1	6	0.013227	0.044573	0.991393	751	3	-0.56299	0.97455	0.97473	0.998572	16986	0	-0.56299
ZNF514	6	0.013237	0.044591	0.991393	752	4	-0.64225	0.74193	0.75593	0.998572	13081	1	-0.64225
TMEM121	6	0.013258	0.04465	0.991393	753	2	-0.29302	0.34004	0.48605	0.998572	8353	2	-0.29302
SYT16	6	0.013316	0.044792	0.991393	754	3	-0.51709	0.29934	0.44764	0.998572	7699	2	-0.51709
TBC1D12	6	0.013341	0.044866	0.991393	755	4	-0.54615	0.96324	0.96346	0.998572	16794	0	-0.54615
KIF1B	6	0.013342	0.044869	0.991393	756	2	0.15163	0.76308	0.7716	0.998572	13371	1	0.15163
ATG12	6	0.013367	0.044921	0.991393	757	3	-0.43494	0.54806	0.64785	0.998572	11140	1	-0.43494
ZNF700	6	0.013387	0.044972	0.991393	758	4	-0.56923	0.69286	0.72331	0.998572	12483	1	-0.56923
ASB2	6	0.013399	0.044999	0.991393	759	4	-0.92659	0.9624	0.96262	0.998572	16775	0	-0.92659
GJC3	6	0.013432	0.045091	0.991393	760	3	0.062286	0.10121	0.21681	0.993723	3745	2	0.062286
SPINT4	6	0.013439	0.045115	0.991393	761	4	-0.61501	0.27893	0.42864	0.998572	7377	2	-0.61501
FAM47A	6	0.013457	0.045169	0.991393	762	3	0.091181	0.093815	0.20465	0.993723	3550	3	0.091181
IMPG1	6	0.013472	0.045211	0.991393	763	2	0.47101	0.03917	0.11155	0.976451	1978	3	0.47101
SLFN12	6	0.013503	0.045285	0.991393	764	3	-0.82027	0.57158	0.65863	0.998572	11330	1	-0.82027
CCDC15	6	0.013514	0.045318	0.991393	765	2	-0.27364	0.92111	0.92134	0.998572	16028	0	-0.27364
DENND1C	6	0.013516	0.045324	0.991393	766	4	-0.6232	0.99835	0.99835	0.99971	17410	0	-0.6232
SLC7A2	6	0.013552	0.045431	0.991393	767	3	-0.42536	0.047839	0.12703	0.988157	2208	2	-0.42536
CDKN1C	6	0.01356	0.045456	0.991393	768	2	-0.13892	0.44894	0.59105	0.998572	10165	1	-0.13892
HMOX1	6	0.013571	0.045488	0.991393	769	2	-0.35941	0.36309	0.50792	0.998572	8751	1	-0.35941
TTLL4	6	0.013629	0.045641	0.991393	770	2	-0.24386	0.2967	0.4452	0.998572	7665	1	-0.24386
SNAP25	6	0.013656	0.04571	0.991393	771	2	0.031705	0.45711	0.59915	0.998572	10276	1	0.031705
PLTP	6	0.013686	0.045796	0.991393	772	2	-0.3593	0.62484	0.68471	0.998572	11815	1	-0.3593
GPR174	6	0.013704	0.045842	0.991393	773	3	-0.62209	0.97774	0.97786	0.998572	17052	0	-0.62209
TRIB1	6	0.013743	0.04595	0.991393	774	3	-0.71345	0.81668	0.81726	0.998572	14190	1	-0.71345
TNFSF15	6	0.013809	0.04613	0.991393	775	2	-0.048777	0.24266	0.39513	0.998572	6825	2	-0.048777
DIAPH2	6	0.013858	0.046253	0.991393	776	2	-0.34787	0.95642	0.95671	0.998572	16675	0	-0.34787
NLRP5	6	0.013864	0.046274	0.991393	777	3	-0.57656	0.99357	0.99353	0.999432	17331	0	-0.57656
SUB1	6	0.013915	0.046402	0.991393	778	2	0.02903	0.44545	0.58759	0.998572	10110	1	0.02903
GPATCH8	6	0.01393	0.046442	0.991393	779	2	-0.0064645	0.93672	0.93699	0.998572	16304	0	-0.0064645
TRIM65	6	0.013955	0.046509	0.991393	780	4	-0.77689	0.61466	0.67946	0.998572	11725	1	-0.77689
CLEC6A	6	0.013965	0.046535	0.991393	781	3	-0.45841	0.60005	0.67215	0.998572	11591	1	-0.45841
ANO5	6	0.013972	0.046554	0.991393	782	2	0.044144	0.7728	0.77922	0.998572	13490	1	0.044144
LIMD2	6	0.013973	0.046555	0.991393	783	4	-0.72958	0.82187	0.82231	0.998572	14283	1	-0.72958
OSBPL9	4	0.013999	0.038567	0.991393	784	3	-1.0022	0.17912	0.28271	0.995782	5835	1	-1.0022
MIER2	6	0.01403	0.046715	0.991393	785	2	0.14243	0.47386	0.6158	0.998572	10534	2	0.14243
KCTD7	6	0.014056	0.046782	0.991393	786	4	-0.70059	0.51889	0.63513	0.998572	10921	1	-0.70059
PARP4	6	0.014087	0.046871	0.991393	787	2	-0.19004	0.86316	0.86339	0.998572	15007	0	-0.19004
ZNRF3	6	0.014097	0.046894	0.991393	788	4	-0.92799	0.88437	0.88467	0.998572	15377	0	-0.92799
ELAVL1	6	0.014144	0.047023	0.991393	789	4	-0.5576	0.60525	0.67471	0.998572	11633	1	-0.5576
CELF6	6	0.014146	0.047027	0.991393	790	4	-0.67892	0.70929	0.73372	0.998572	12674	1	-0.67892
NBPF9	5	0.014167	0.045263	0.991393	791	3	-0.89235	0.1992	0.32324	0.995782	6166	1	-0.89235
NCAM1	6	0.01418	0.04713	0.991393	792	3	-0.41515	0.27583	0.4258	0.998572	7331	1	-0.41515
SLC44A3	6	0.014182	0.047134	0.991393	793	3	0.046364	0.27769	0.42751	0.998572	7355	2	0.046364
CD96	6	0.014184	0.047138	0.991393	794	4	-0.50583	0.12515	0.25529	0.994297	4457	1	-0.50583
RNF169	6	0.014201	0.04718	0.991393	795	3	-0.33755	0.90976	0.90999	0.998572	15832	0	-0.33755
ABCE1	6	0.014237	0.047272	0.991393	796	3	-0.57543	0.74981	0.7616	0.998572	13182	1	-0.57543
IL17D	6	0.014256	0.047325	0.991393	797	3	-0.45217	0.87804	0.87835	0.998572	15282	0	-0.45217
GCDH	6	0.014264	0.047337	0.991393	798	3	-0.4918	0.99731	0.99731	0.999471	17391	0	-0.4918
LYRM1	6	0.014273	0.047362	0.991393	799	3	-0.77365	0.49282	0.62435	0.998572	10719	1	-0.77365
ADAM21	6	0.014277	0.047371	0.991393	800	3	-0.31976	0.28086	0.43039	0.998572	7410	2	-0.31976
KCNJ1	6	0.014287	0.047397	0.991393	801	2	0.014375	0.3902	0.53399	0.998572	9196	2	0.014375
SEC23IP	6	0.014287	0.047397	0.991393	802	3	-0.12051	0.28389	0.43324	0.998572	7457	2	-0.12051
CDK7	6	0.014289	0.047403	0.991393	803	3	-0.12597	0.028267	0.083807	0.962175	1500	2	-0.12597
OR6F1	6	0.014346	0.047565	0.991393	804	2	0.51939	0.1471	0.28981	0.995782	5022	3	0.51939
C4orf47	6	0.014354	0.047586	0.991393	805	2	0.17074	0.020631	0.063658	0.961127	1134	3	0.17074
STS	6	0.014373	0.047629	0.991393	806	2	-0.084557	0.71498	0.73742	0.998572	12745	1	-0.084557
PDZD8	6	0.014384	0.047662	0.991393	807	4	-0.53208	0.026164	0.078338	0.962175	1399	2	-0.53208
NRM	6	0.014387	0.047669	0.991393	808	3	-0.19279	0.91566	0.91586	0.998572	15927	0	-0.19279
RTL1	6	0.014453	0.047833	0.991393	809	3	-0.20236	0.61427	0.67926	0.998572	11719	1	-0.20236
ZNF705B	4	0.014461	0.039662	0.991393	810	3	-0.64188	0.93184	0.93168	0.998572	16207	0	-0.64188
FBXO48	6	0.014488	0.047939	0.991393	811	1	0.028529	0.062823	0.15282	0.9917	2666	1	0.028529
SMARCD1	6	0.014536	0.048068	0.991393	812	4	-0.88086	0.81526	0.81595	0.998572	14163	1	-0.88086
ARSD	6	0.014576	0.048173	0.991393	813	3	-0.24488	0.53221	0.64085	0.998572	11014	1	-0.24488
CST3	6	0.014602	0.04825	0.991393	814	2	-0.14001	0.66587	0.70722	0.998572	12206	1	-0.14001
CBX6	6	0.014609	0.04827	0.991393	815	4	-0.77286	0.71538	0.73771	0.998572	12755	1	-0.77286
KLHL22	6	0.014613	0.048277	0.991393	816	4	-0.89552	0.94187	0.94214	0.998572	16410	0	-0.89552
CACNG7	6	0.014659	0.048401	0.991393	817	3	-0.19524	0.50249	0.62828	0.998572	10795	1	-0.19524
TESK2	6	0.014701	0.048515	0.991393	818	4	-0.58351	0.50164	0.62793	0.998572	10789	1	-0.58351
MCM5	6	0.014707	0.048528	0.991393	819	4	-0.84827	0.2496	0.40148	0.998572	6921	1	-0.84827
ABR	6	0.014709	0.048532	0.991393	820	4	-0.67004	0.021054	0.064792	0.961127	1154	1	-0.67004
ARHGEF25	6	0.014717	0.048555	0.991393	821	3	-0.15404	0.17578	0.33392	0.995782	5780	3	-0.15404
RDX	5	0.014737	0.046872	0.991393	822	3	-1.0637	0.07145	0.15946	0.9917	2924	2	-1.0637
PER1	6	0.014737	0.04861	0.991393	823	3	-0.32013	0.16855	0.32291	0.995782	5596	2	-0.32013
MLLT11	6	0.014766	0.048677	0.991393	824	4	-0.7235	0.13846	0.27629	0.995782	4796	2	-0.7235
SLC25A51	6	0.014772	0.048694	0.991393	825	4	-0.60575	0.8293	0.82962	0.998572	14418	0	-0.60575
SPATA5L1	6	0.014774	0.048703	0.991393	826	2	-0.25822	0.78764	0.79128	0.998572	13738	1	-0.25822
TPR	5	0.014811	0.047093	0.991393	827	3	-0.76524	0.44062	0.545	0.998572	10022	1	-0.76524
CMTM2	6	0.014835	0.048869	0.991393	828	4	-0.70379	0.5718	0.65873	0.998572	11336	1	-0.70379
TNN	6	0.01486	0.048948	0.991393	829	2	-0.36253	0.9064	0.9066	0.998572	15776	0	-0.36253
ISCU	6	0.01486	0.048948	0.991393	830	1	0.091711	0.16372	0.31556	0.995782	5465	2	0.091711
FAM168A	6	0.014876	0.048986	0.991393	831	3	-0.34051	0.66424	0.7063	0.998572	12190	1	-0.34051
LGMN	6	0.014917	0.049103	0.991393	832	2	0.011451	0.80623	0.80754	0.998572	14019	1	0.011451
SCGB2A2	6	0.014944	0.049171	0.991393	833	3	-0.35871	0.60634	0.67524	0.998572	11645	1	-0.35871
SNTB1	6	0.014994	0.049275	0.991393	834	4	-0.51932	0.95933	0.9596	0.998572	16725	0	-0.51932
SRPX	6	0.015031	0.049373	0.991393	835	2	0.053906	0.28052	0.43004	0.998572	7403	2	0.053906
ATF5	6	0.015071	0.049481	0.991393	836	3	-0.87158	0.77361	0.77986	0.998572	13500	1	-0.87158
PPME1	6	0.015079	0.049504	0.991393	837	4	-0.45014	0.67938	0.71521	0.998572	12344	1	-0.45014
SCAF11	6	0.015085	0.04952	0.991393	838	4	-0.65609	0.99832	0.99832	0.99971	17409	0	-0.65609
OR2Z1	6	0.015117	0.049606	0.991393	839	1	0.54064	0.016048	0.051375	0.961127	902	3	0.54064
ZNF44	6	0.015141	0.049661	0.991393	840	4	-0.60829	0.87229	0.87254	0.998572	15168	0	-0.60829
CHMP5	6	0.015175	0.049755	0.991393	841	3	-0.503	0.82844	0.82873	0.998572	14402	0	-0.503
GABRG1	6	0.015189	0.049789	0.991393	842	4	-0.53237	0.651	0.69874	0.998572	12069	1	-0.53237
CCNT1	6	0.015211	0.049851	0.991393	843	2	0.16552	0.67918	0.7151	0.998572	12342	1	0.16552
FAM210B	6	0.015231	0.049906	0.991393	844	3	-0.44624	0.27652	0.42644	0.998572	7341	1	-0.44624
ASCL2	6	0.01525	0.049957	0.991393	845	4	-0.60068	0.95241	0.95275	0.998572	16617	0	-0.60068
JPH3	6	0.015312	0.050119	0.991393	846	2	-0.051577	0.81928	0.81973	0.998572	14235	1	-0.051577
IMP3	6	0.015321	0.050141	0.991393	847	3	-0.2332	0.74538	0.75843	0.998572	13125	1	-0.2332
HSF2	6	0.015332	0.050173	0.991393	848	4	-0.52812	0.53505	0.64209	0.998572	11041	1	-0.52812
SMAD4	6	0.015346	0.050209	0.991393	849	3	-0.369	0.45037	0.59252	0.998572	10185	2	-0.369
GPR137B	6	0.015382	0.050311	0.991393	850	4	-0.72029	0.47162	0.61359	0.998572	10501	2	-0.72029
NPL	6	0.015395	0.050345	0.991393	851	3	-0.46437	0.069829	0.16464	0.9917	2873	1	-0.46437
SPANXB1	5	0.015397	0.048818	0.991393	852	4	-0.30263	0.88591	0.88572	0.998572	15407	0	-0.30263
CACNA1I	6	0.015403	0.050367	0.991393	853	1	-0.10802	0.94491	0.94521	0.998572	16469	0	-0.10802
P2RX4	6	0.015473	0.050558	0.991393	854	3	-0.38092	0.98475	0.9848	0.999091	17183	0	-0.38092
DCTN1	6	0.015489	0.0506	0.991393	855	2	-0.025291	0.020228	0.062627	0.961127	1112	2	-0.025291
AMY1A	5	0.015527	0.049197	0.991393	856	2	0.31616	0.083231	0.18108	0.993723	3256	3	0.31616
NOB1	5	0.01555	0.049258	0.991393	857	4	-0.61301	0.23359	0.36021	0.996068	6676	1	-0.61301
ARHGAP21	6	0.015553	0.050752	0.991393	858	3	-0.53323	0.6731	0.7115	0.998572	12283	1	-0.53323
HARBI1	6	0.015568	0.050788	0.991393	859	3	-0.44301	0.016481	0.052532	0.961127	930	2	-0.44301
RPA3	6	0.015575	0.050805	0.991393	860	2	1.0722	0.023274	0.070675	0.961127	1275	4	1.0722
ZNF562	6	0.015599	0.050873	0.991393	861	4	-0.5473	0.35782	0.50279	0.998572	8661	1	-0.5473
APMAP	6	0.015632	0.050954	0.991393	862	1	0.10954	0.43896	0.58124	0.998572	9983	2	0.10954
C16orf90	6	0.015648	0.050996	0.991393	863	3	-0.42598	0.94109	0.94137	0.998572	16398	0	-0.42598
F7	6	0.015672	0.051059	0.991393	864	4	-0.55829	0.79139	0.79445	0.998572	13787	1	-0.55829
DEFB106A	5	0.015739	0.049788	0.991393	865	4	-0.459	0.94242	0.94227	0.998572	16420	0	-0.459
SOX21	6	0.015747	0.051266	0.991393	866	3	-0.23714	0.82239	0.82279	0.998572	14291	1	-0.23714
TSLP	6	0.015804	0.05141	0.991393	867	2	-0.17044	0.66909	0.70911	0.998572	12237	1	-0.17044
LY6E	6	0.015815	0.051441	0.991393	868	3	-0.3803	0.37265	0.51715	0.998572	8899	2	-0.3803
GLIS2	6	0.01582	0.051454	0.991393	869	3	-0.59527	0.95315	0.95347	0.998572	16621	0	-0.59527
MREG	6	0.015828	0.051476	0.991393	870	4	-0.6774	0.036832	0.10571	0.973825	1874	2	-0.6774
PM20D2	6	0.015858	0.051559	0.991393	871	4	-0.48887	0.9397	0.94	0.998572	16378	0	-0.48887
NLRC3	6	0.015861	0.051567	0.991393	872	1	0.65296	0.020345	0.062923	0.961127	1122	4	0.65296
MGRN1	6	0.015875	0.051609	0.991393	873	4	-0.73562	0.93425	0.93451	0.998572	16251	0	-0.73562
OR8A1	6	0.015907	0.051693	0.991393	874	4	-0.56744	0.9965	0.99647	0.999471	17376	0	-0.56744
NRK	6	0.015918	0.051719	0.991393	875	1	-0.16612	0.28915	0.4382	0.998572	7537	1	-0.16612
IQCB1	6	0.015929	0.051741	0.991393	876	4	-0.38892	0.60094	0.67259	0.998572	11595	1	-0.38892
SLC12A2	6	0.015995	0.051913	0.991393	877	4	-0.54446	0.99751	0.99751	0.999471	17398	0	-0.54446
KRTAP5-6	6	0.016	0.051927	0.991393	878	4	-0.5063	0.60217	0.67321	0.998572	11608	1	-0.5063
SCAP	6	0.016033	0.052007	0.991393	879	2	-0.14094	0.41442	0.55713	0.998572	9589	1	-0.14094
ARSJ	6	0.016033	0.052007	0.991393	880	3	-0.48047	0.1431	0.28355	0.995782	4913	2	-0.48047
STYX	6	0.016033	0.052007	0.991393	881	2	0.063088	0.34868	0.49425	0.998572	8495	2	0.063088
LPO	6	0.016072	0.052106	0.991393	882	4	-0.64917	0.67149	0.71056	0.998572	12262	1	-0.64917
PROS1	6	0.016086	0.052134	0.991393	883	4	-0.59005	0.64892	0.69758	0.998572	12041	1	-0.59005
FDCSP	6	0.016095	0.052156	0.991393	884	4	-0.45305	0.92339	0.92361	0.998572	16067	0	-0.45305
NCKIPSD	6	0.016147	0.052305	0.991393	885	2	-0.093257	0.059524	0.14715	0.9917	2564	1	-0.093257
C3orf84	6	0.016194	0.052429	0.991393	886	2	-0.3564	0.56263	0.65441	0.998572	11262	1	-0.3564
DDI1	6	0.016204	0.052454	0.991393	887	2	-0.26751	0.44805	0.59016	0.998572	10149	2	-0.26751
GAGE10	4	0.016231	0.043772	0.991393	888	3	-0.5979	0.55595	0.57328	0.998572	11206	1	-0.5979
ARR3	6	0.016261	0.052602	0.991393	889	1	0.17668	0.17775	0.33577	0.995782	5808	2	0.17668
EBF3	6	0.01629	0.052674	0.991393	890	3	-0.48132	0.9031	0.90329	0.998572	15730	0	-0.48132
CEP19	6	0.016318	0.052742	0.991393	891	4	-0.61229	0.99733	0.99732	0.999471	17394	0	-0.61229
NBPF8	4	0.016333	0.044	0.991393	892	3	-0.7157	0.99484	0.99492	0.999471	17345	0	-0.7157
VAV3	6	0.016337	0.052794	0.991393	893	4	-0.53438	0.73589	0.7516	0.998572	12993	1	-0.53438
TPO	6	0.016359	0.052841	0.991393	894	4	-0.59899	0.83739	0.83771	0.998572	14556	0	-0.59899
FBXO41	6	0.016363	0.052855	0.991393	895	3	-0.5757	0.60682	0.67548	0.998572	11649	1	-0.5757
FAM110A	6	0.016376	0.052899	0.991393	896	3	-0.045549	0.14696	0.28961	0.995782	5020	3	-0.045549
RERGL	6	0.016412	0.05301	0.991393	897	4	-0.54981	0.54262	0.64541	0.998572	11102	1	-0.54981
INHBA	6	0.016433	0.053065	0.991393	898	2	-0.21017	0.79033	0.79356	0.998572	13771	1	-0.21017
NANP	6	0.016455	0.053128	0.991393	899	4	-0.56519	0.24582	0.39796	0.998572	6874	2	-0.56519
WNT3	6	0.016456	0.053129	0.991393	900	4	-0.39052	0.93737	0.93763	0.998572	16319	0	-0.39052
CD82	6	0.01647	0.053157	0.991393	901	4	-0.69281	0.9676	0.9678	0.998572	16870	0	-0.69281
PARP2	6	0.01649	0.053213	0.991393	902	2	0.17698	0.071574	0.16756	0.9917	2933	2	0.17698
ITPA	6	0.016505	0.053255	0.991393	903	4	-0.72438	0.23356	0.38674	0.998572	6675	1	-0.72438
CPT1A	6	0.016525	0.053311	0.991393	904	3	-0.31224	0.058422	0.14532	0.9917	2530	1	-0.31224
KCND2	6	0.016545	0.053363	0.991393	905	4	-0.67691	0.66722	0.70801	0.998572	12217	1	-0.67691
SLC29A1	6	0.016547	0.053365	0.991393	906	1	0.51586	0.13556	0.27178	0.995782	4718	3	0.51586
THAP3	6	0.016578	0.053444	0.991393	907	4	-0.63304	0.99896	0.99894	0.99978	17418	0	-0.63304
EVX2	6	0.016604	0.053511	0.991393	908	4	-0.58275	0.97873	0.97883	0.998572	17072	0	-0.58275
ALS2	6	0.016638	0.053609	0.991393	909	4	-0.7706	0.93837	0.93865	0.998572	16348	0	-0.7706
NEDD4L	6	0.016652	0.053641	0.991393	910	2	-0.29722	0.5929	0.66863	0.998572	11536	1	-0.29722
DDX1	6	0.016658	0.053658	0.991393	911	4	-0.51636	0.6857	0.71899	0.998572	12413	1	-0.51636
CCDC13	6	0.016661	0.053669	0.991393	912	3	-0.54302	0.16656	0.3199	0.995782	5554	1	-0.54302
FAT1	6	0.016674	0.0537	0.991393	913	4	-0.37947	0.17962	0.33752	0.995782	5845	1	-0.37947
ASCL5	6	0.016708	0.053792	0.991393	914	4	-0.58489	0.9966	0.99658	0.999471	17379	0	-0.58489
ZNF235	6	0.016721	0.053823	0.991393	915	3	-0.4105	0.97699	0.97713	0.998572	17033	0	-0.4105
DNAJA4	6	0.016795	0.054008	0.991393	916	4	-0.72462	0.61234	0.67829	0.998572	11701	1	-0.72462
RAPGEF5	6	0.016797	0.054013	0.991393	917	2	-0.11364	0.46406	0.60609	0.998572	10393	2	-0.11364
C2orf80	6	0.016804	0.054029	0.991393	918	3	-0.51976	0.95838	0.95863	0.998572	16712	0	-0.51976
AVPR1B	6	0.016808	0.05404	0.991393	919	3	-0.53402	0.56272	0.65445	0.998572	11263	1	-0.53402
CARF	6	0.016833	0.05411	0.991393	920	2	-0.17915	0.67274	0.71128	0.998572	12275	1	-0.17915
TMEM223	6	0.016851	0.054156	0.991393	921	4	-0.50918	0.25056	0.40238	0.998572	6934	2	-0.50918
DLK1	6	0.016947	0.054409	0.991393	922	2	0.3084	0.15632	0.30405	0.995782	5273	3	0.3084
NR2F6	6	0.016976	0.054482	0.991393	923	2	0.25191	0.0011296	0.0050496	0.75665	115	1	0.25191
SAR1A	6	0.016983	0.054498	0.991393	924	3	-0.31593	0.924	0.92424	0.998572	16078	0	-0.31593
GLB1L3	5	0.016992	0.053424	0.991393	925	4	-0.59019	0.92783	0.92767	0.998572	16144	0	-0.59019
ARPC5	6	0.017002	0.054555	0.991393	926	4	-0.39224	0.66003	0.70389	0.998572	12142	1	-0.39224
PMEPA1	6	0.017044	0.054661	0.991393	927	4	-0.70974	0.98734	0.98736	0.999162	17224	0	-0.70974
GRIK2	6	0.017061	0.054711	0.991393	928	4	-0.54445	0.11794	0.24382	0.993723	4249	2	-0.54445
C7orf65	6	0.017072	0.054736	0.991393	929	3	-0.65714	0.88219	0.8825	0.998572	15343	0	-0.65714
KRT6C	5	0.0171	0.053747	0.991393	930	3	-0.58952	0.3571	0.49396	0.998572	8649	1	-0.58952
NUP37	6	0.017107	0.054832	0.991393	931	2	0.14631	0.075308	0.17381	0.993488	3039	2	0.14631
C7orf33	6	0.017118	0.054867	0.991393	932	3	-0.22774	0.73741	0.7527	0.998572	13012	1	-0.22774
ZNF157	6	0.017129	0.054891	0.991393	933	2	-0.050347	0.85008	0.85039	0.998572	14764	0	-0.050347
TULP1	6	0.017163	0.054988	0.991393	934	4	-0.60001	0.63601	0.69071	0.998572	11908	1	-0.60001
CDKN2A	6	0.017176	0.055025	0.991393	935	2	0.10483	0.72575	0.74465	0.998572	12882	1	0.10483
PDLIM4	6	0.017214	0.055122	0.991393	936	2	0.50695	0.014557	0.047415	0.961127	820	4	0.50695
F5	6	0.017262	0.055255	0.991393	937	4	-0.63608	0.32688	0.47352	0.998572	8153	1	-0.63608
CCDC124	6	0.017265	0.055264	0.991393	938	4	-0.28464	0.1721	0.32832	0.995782	5679	2	-0.28464
BOLA2	6	0.017267	0.055271	0.991393	939	3	-0.48418	0.89391	0.89409	0.998572	15572	0	-0.48418
C18orf54	6	0.017347	0.055466	0.991393	940	1	0.025622	0.5242	0.63735	0.998572	10962	1	0.025622
UBAP1	6	0.017356	0.055493	0.991393	941	3	-0.47868	0.48303	0.62046	0.998572	10634	1	-0.47868
ACTRT3	6	0.017364	0.05552	0.991393	942	4	-0.5722	0.87401	0.87429	0.998572	15201	0	-0.5722
PIK3C3	6	0.01739	0.055598	0.991393	943	3	-0.45857	0.15229	0.29784	0.995782	5167	2	-0.45857
ENHO	6	0.017402	0.055626	0.991393	944	4	-0.6876	0.81859	0.81905	0.998572	14219	1	-0.6876
TECR	6	0.017404	0.055634	0.991393	945	2	-0.29684	0.077713	0.17788	0.993723	3110	1	-0.29684
CAPS	6	0.017433	0.055719	0.991393	946	3	-0.61828	0.93723	0.9375	0.998572	16315	0	-0.61828
FH	6	0.017446	0.055756	0.991393	947	2	0.32848	0.77524	0.78119	0.998572	13524	1	0.32848
DOK4	6	0.017461	0.055801	0.991393	948	2	-0.1049	0.064031	0.15489	0.9917	2696	2	-0.1049
PSEN2	6	0.017488	0.055876	0.991393	949	4	-0.59616	0.83339	0.83374	0.998572	14488	0	-0.59616
PCDH12	6	0.017518	0.055957	0.991393	950	2	-0.31263	0.29111	0.44001	0.998572	7568	1	-0.31263
GEMIN4	6	0.017529	0.055975	0.991393	951	4	-0.91594	0.91042	0.91066	0.998572	15845	0	-0.91594
COL8A2	6	0.017544	0.056019	0.991393	952	3	-0.51635	0.86664	0.86689	0.998572	15073	0	-0.51635
C7orf31	6	0.017549	0.056035	0.991393	953	4	-0.51653	0.97368	0.97387	0.998572	16966	0	-0.51653
AMN1	6	0.01756	0.056065	0.991393	954	3	-0.46254	0.6346	0.68994	0.998572	11892	1	-0.46254
LMNB1	6	0.017575	0.056112	0.991393	955	2	0.40937	0.016642	0.052968	0.961127	936	3	0.40937
TRIM36	6	0.017605	0.05619	0.991393	956	3	-0.52022	0.18543	0.34277	0.995782	5940	2	-0.52022
RAB33A	6	0.017633	0.056266	0.991393	957	2	-0.03195	0.25217	0.40389	0.998572	6960	2	-0.03195
SRRD	6	0.017635	0.056272	0.991393	958	2	0.13912	0.71165	0.73525	0.998572	12697	1	0.13912
USP46	6	0.017654	0.056313	0.991393	959	4	-0.75759	0.1557	0.30311	0.995782	5258	2	-0.75759
OGT	6	0.017689	0.056408	0.991393	960	4	-0.56334	0.96898	0.96918	0.998572	16890	0	-0.56334
CALR3	6	0.01769	0.056412	0.991393	961	3	-0.4544	0.80815	0.80929	0.998572	14055	1	-0.4544
POU2F1	6	0.017735	0.056538	0.991393	962	4	-0.68717	0.258	0.40918	0.998572	7043	1	-0.68717
DRG1	6	0.01783	0.05679	0.991393	963	4	-0.54955	0.93212	0.93236	0.998572	16209	0	-0.54955
FBRSL1	6	0.017833	0.056805	0.991393	964	4	-0.73916	0.85049	0.85079	0.998572	14772	0	-0.73916
SOX13	6	0.017861	0.05689	0.991393	965	2	-0.11836	0.93687	0.93713	0.998572	16310	0	-0.11836
FMN2	6	0.017901	0.056991	0.991393	966	4	-0.55188	0.31356	0.46101	0.998572	7937	1	-0.55188
MYO3B	6	0.017918	0.057038	0.991393	967	2	-0.060139	0.25876	0.40985	0.998572	7062	2	-0.060139
PRR15L	6	0.017976	0.057191	0.991393	968	3	-0.51476	0.79171	0.79473	0.998572	13792	1	-0.51476
BMP4	6	0.017979	0.057198	0.991393	969	4	-0.77536	0.60722	0.6757	0.998572	11653	1	-0.77536
ODF3L1	6	0.018004	0.057257	0.991393	970	1	0.04929	0.90601	0.90621	0.998572	15767	0	0.04929
FBXO47	6	0.018004	0.057257	0.991393	971	2	0.034246	0.17503	0.33279	0.995782	5757	3	0.034246
GPR34	6	0.018019	0.057287	0.991393	972	3	-0.32638	0.85654	0.8568	0.998572	14882	0	-0.32638
GMPR2	6	0.018051	0.057357	0.991393	973	4	-0.39834	0.28386	0.43321	0.998572	7456	1	-0.39834
TSR3	6	0.018071	0.057408	0.991393	974	4	-0.65751	0.94748	0.94778	0.998572	16512	0	-0.65751
SPATA18	6	0.018084	0.057447	0.991393	975	4	-0.61181	0.60804	0.6761	0.998572	11663	1	-0.61181
HEBP1	6	0.018089	0.05746	0.991393	976	2	0.34305	0.041093	0.11531	0.984817	2026	3	0.34305
SUGT1	4	0.018093	0.047972	0.991393	977	2	-0.42075	0.72426	0.72413	0.998572	12865	0	-0.42075
PLEKHH2	5	0.018113	0.056646	0.991393	978	4	-0.78212	0.91221	0.91195	0.998572	15880	0	-0.78212
IMPAD1	6	0.018117	0.057538	0.991393	979	4	-0.53415	0.64982	0.69808	0.998572	12050	1	-0.53415
ALKBH2	6	0.018146	0.057621	0.991393	980	2	-0.22825	0.98174	0.98181	0.998572	17131	0	-0.22825
NELFA	6	0.018159	0.057659	0.991393	981	4	-0.80792	0.99226	0.99225	0.999429	17307	0	-0.80792
RAB26	6	0.01823	0.057863	0.991393	982	3	-0.41218	0.83263	0.83296	0.998572	14476	0	-0.41218
OR13J1	6	0.018249	0.057913	0.991393	983	4	-0.71628	0.69774	0.72636	0.998572	12546	1	-0.71628
PLA2G15	6	0.018252	0.057918	0.991393	984	3	-0.50869	0.57729	0.66129	0.998572	11386	1	-0.50869
VWA3B	6	0.01826	0.057939	0.991393	985	2	-0.21666	0.96405	0.96421	0.998572	16809	0	-0.21666
NEK11	6	0.018262	0.057941	0.991393	986	4	-0.52126	0.95605	0.95632	0.998572	16667	0	-0.52126
KDM5A	6	0.018298	0.058035	0.991393	987	2	-0.092063	0.53496	0.64206	0.998572	11039	1	-0.092063
BMP6	6	0.018327	0.058114	0.991393	988	3	-0.59159	0.96622	0.96643	0.998572	16846	0	-0.59159
GPC1	6	0.018346	0.058167	0.991393	989	4	-0.40979	0.46335	0.60536	0.998572	10379	2	-0.40979
RPF1	6	0.018398	0.058284	0.991393	990	2	-0.40364	0.034037	0.098688	0.972051	1751	2	-0.40364
ARMC8	6	0.018401	0.058292	0.991393	991	4	-0.67894	0.50057	0.62749	0.998572	10781	1	-0.67894
MED30	6	0.018432	0.058382	0.991393	992	4	-0.70887	0.98072	0.98082	0.998572	17112	0	-0.70887
DCN	6	0.018458	0.058439	0.991393	993	4	-0.63099	0.77015	0.77715	0.998572	13459	1	-0.63099
NPM3	6	0.018486	0.058527	0.991393	994	2	0.0070434	0.89852	0.89866	0.998572	15651	0	0.0070434
HYLS1	6	0.01853	0.058642	0.991393	995	4	-0.48138	0.97195	0.97213	0.998572	16932	0	-0.48138
RASSF1	6	0.018546	0.058688	0.991393	996	2	-0.17465	0.87391	0.87419	0.998572	15199	0	-0.17465
SYT17	6	0.018601	0.058845	0.991393	997	3	0.16315	0.038898	0.11087	0.976451	1967	3	0.16315
RHOT1	5	0.018623	0.058108	0.991393	998	2	-0.10815	0.94791	0.94785	0.998572	16519	0	-0.10815
GYPA	6	0.018642	0.058942	0.991393	999	3	-0.23347	0.41422	0.55694	0.998572	9587	1	-0.23347
ATP8B3	6	0.01866	0.058996	0.991393	1000	1	0.038742	0.089514	0.1976	0.993723	3430	1	0.038742
IPO4	6	0.018717	0.059162	0.991393	1001	2	0.44375	0.20733	0.36261	0.997138	6304	2	0.44375
FAM3B	6	0.018721	0.059173	0.991393	1002	3	-0.48614	0.065784	0.15784	0.9917	2750	1	-0.48614
PRSS55	6	0.018736	0.059213	0.991393	1003	3	-0.30343	0.87657	0.87687	0.998572	15250	0	-0.30343
PSTPIP1	6	0.018749	0.059234	0.991393	1004	4	-0.50292	0.95731	0.95759	0.998572	16690	0	-0.50292
TCP11X2	6	0.0189	0.059637	0.991393	1005	3	-0.34166	0.016719	0.053168	0.961127	945	1	-0.34166
ARMS2	6	0.018945	0.059748	0.991393	1006	2	0.065552	0.18879	0.3458	0.995782	5992	2	0.065552
UGGT1	6	0.018981	0.059829	0.991393	1007	4	-0.58259	0.026309	0.07871	0.962175	1410	1	-0.58259
PI16	6	0.01899	0.059855	0.991393	1008	3	-0.28948	0.97775	0.97787	0.998572	17053	0	-0.28948
NRCAM	6	0.018994	0.059862	0.991393	1009	4	-0.68793	0.96155	0.9618	0.998572	16763	0	-0.68793
MRPS36	6	0.018995	0.059863	0.991393	1010	4	-0.52612	0.81664	0.81724	0.998572	14188	1	-0.52612
ZNF394	6	0.019002	0.05988	0.991393	1011	2	0.12949	0.2667	0.41727	0.998572	7192	2	0.12949
GPR146	6	0.019024	0.059935	0.991393	1012	4	-0.62968	0.28609	0.43528	0.998572	7487	1	-0.62968
TMEM185A	6	0.019027	0.059943	0.991393	1013	4	-0.64352	0.82423	0.8246	0.998572	14331	1	-0.64352
DIRAS2	6	0.01903	0.059954	0.991393	1014	4	-0.62279	0.85802	0.85829	0.998572	14921	0	-0.62279
MS4A7	6	0.019037	0.059968	0.991393	1015	2	-0.051952	0.17698	0.33504	0.995782	5795	2	-0.051952
ZNF675	6	0.019055	0.060018	0.991393	1016	2	-0.15775	0.04893	0.1289	0.988157	2251	1	-0.15775
CCDC7	6	0.019059	0.060024	0.991393	1017	3	-0.19348	0.054689	0.13894	0.988157	2427	2	-0.19348
TOMM22	6	0.019083	0.060093	0.991393	1018	3	-0.6086	0.058698	0.14577	0.9917	2540	1	-0.6086
POMGNT1	6	0.019111	0.060158	0.991393	1019	3	-0.22926	0.50814	0.63063	0.998572	10839	1	-0.22926
UFM1	6	0.019116	0.060166	0.991393	1020	2	0.63716	0.013076	0.043402	0.961127	749	4	0.63716
BMP15	6	0.01914	0.060229	0.991393	1021	3	-0.33162	0.98398	0.98406	0.998846	17176	0	-0.33162
GTF2A2	6	0.019167	0.060293	0.991393	1022	2	-0.22672	0.19106	0.34787	0.995782	6033	2	-0.22672
TRIM64C	5	0.019173	0.059633	0.991393	1023	3	-0.60154	0.77827	0.77802	0.998572	13575	0	-0.60154
PRSS23	6	0.019173	0.060314	0.991393	1024	1	0.49128	0.018825	0.058844	0.961127	1040	3	0.49128
DDHD2	6	0.019177	0.060324	0.991393	1025	2	-0.092458	0.92799	0.92823	0.998572	16151	0	-0.092458
CLDN7	6	0.019202	0.060393	0.991393	1026	3	-0.37631	0.23667	0.38965	0.998572	6728	1	-0.37631
NCR3LG1	6	0.019223	0.060454	0.991393	1027	4	-0.56203	0.98656	0.98659	0.999162	17211	0	-0.56203
CTBP2	6	0.01923	0.060477	0.991393	1028	1	-0.064307	0.63601	0.69071	0.998572	11911	1	-0.064307
RAB5B	6	0.019287	0.06064	0.991393	1029	1	0.048021	0.43773	0.58002	0.998572	9955	2	0.048021
ELF3	6	0.019369	0.060861	0.991393	1030	4	-0.61434	0.99716	0.99714	0.999471	17389	0	-0.61434
FOXK2	6	0.019373	0.060871	0.991393	1031	2	-0.32274	0.258	0.40918	0.998572	7047	1	-0.32274
PRSS35	6	0.019373	0.060874	0.991393	1032	3	-0.32284	0.99407	0.994	0.999471	17337	0	-0.32284
AP2M1	6	0.019382	0.060898	0.991393	1033	4	-0.84112	0.26321	0.41401	0.998572	7137	1	-0.84112
NEDD1	6	0.019411	0.060971	0.991393	1034	2	-0.36888	0.38594	0.52996	0.998572	9126	1	-0.36888
NDRG3	6	0.019458	0.061107	0.991393	1035	3	-0.2299	0.57166	0.65868	0.998572	11332	1	-0.2299
ARF5	6	0.019536	0.061314	0.991393	1036	4	-0.68224	0.3574	0.50239	0.998572	8652	1	-0.68224
SNX12	6	0.019571	0.061403	0.991393	1037	2	-0.26855	0.64552	0.6957	0.998572	12005	1	-0.26855
ACOX1	6	0.019572	0.061408	0.991393	1038	3	-0.11134	0.14527	0.28695	0.995782	4976	2	-0.11134
DEPDC1B	5	0.019577	0.060798	0.991393	1039	3	-0.51851	0.27521	0.40509	0.998572	7320	2	-0.51851
TBC1D16	6	0.019599	0.061489	0.991393	1040	3	-0.28429	0.98311	0.98319	0.998572	17164	0	-0.28429
ASPSCR1	6	0.019629	0.061565	0.991393	1041	1	0.12975	0.30153	0.44967	0.998572	7738	2	0.12975
FAM71D	6	0.01968	0.061716	0.991393	1042	4	-0.55611	0.97106	0.97123	0.998572	16918	0	-0.55611
OARD1	6	0.019714	0.061816	0.991393	1043	4	-0.73669	0.97856	0.97866	0.998572	17067	0	-0.73669
AMOTL2	6	0.019732	0.061856	0.991393	1044	3	-0.43709	0.81908	0.81954	0.998572	14230	1	-0.43709
STAC	6	0.019743	0.061888	0.991393	1045	1	-0.12813	0.93072	0.93094	0.998572	16188	0	-0.12813
OR10P1	6	0.0198	0.06204	0.991393	1046	2	0.59491	0.038684	0.1103	0.976451	1957	4	0.59491
DZANK1	6	0.019805	0.062052	0.991393	1047	4	-0.59298	0.97476	0.97495	0.998572	16989	0	-0.59298
SPRN	6	0.019833	0.062124	0.991393	1048	4	-0.59111	0.60546	0.67482	0.998572	11635	1	-0.59111
STK11IP	6	0.019857	0.062187	0.991393	1049	3	-0.2425	0.28591	0.43511	0.998572	7485	2	-0.2425
NLRP8	6	0.019902	0.062307	0.991393	1050	3	-0.11439	0.14631	0.28858	0.995782	5004	3	-0.11439
RFX4	6	0.019914	0.062337	0.991393	1051	2	-0.3589	0.55966	0.65304	0.998572	11236	1	-0.3589
C20orf96	6	0.019954	0.062449	0.991393	1052	4	-0.49337	0.79704	0.79932	0.998572	13869	1	-0.49337
DBX2	6	0.019962	0.062472	0.991393	1053	3	-0.50605	0.59744	0.67085	0.998572	11570	1	-0.50605
ZNF439	6	0.019971	0.06249	0.991393	1054	2	-0.040034	0.58036	0.66273	0.998572	11407	1	-0.040034
HMGN1	6	0.019974	0.062493	0.991393	1055	3	-0.72146	0.83648	0.83682	0.998572	14537	0	-0.72146
LRRC29	6	0.019994	0.062548	0.991393	1056	4	-0.49343	0.84695	0.84725	0.998572	14711	0	-0.49343
PARD6B	6	0.019997	0.062558	0.991393	1057	4	-0.50147	0.29733	0.4458	0.998572	7674	2	-0.50147
PAM16	6	0.020002	0.062575	0.991393	1058	4	-0.60811	0.96321	0.96343	0.998572	16792	0	-0.60811
FUT7	6	0.020045	0.062706	0.991393	1059	2	-0.057776	0.80637	0.80766	0.998572	14022	1	-0.057776
ST8SIA6	6	0.020059	0.062745	0.991393	1060	2	-0.089924	0.70854	0.73322	0.998572	12663	1	-0.089924
C2orf83	6	0.020085	0.062815	0.991393	1061	1	-0.035801	0.043109	0.11884	0.984817	2087	2	-0.035801
ALDH6A1	6	0.020107	0.062876	0.991393	1062	4	-0.81237	0.95926	0.95953	0.998572	16723	0	-0.81237
TIGD5	6	0.020142	0.062968	0.991393	1063	2	0.21705	0.7179	0.73934	0.998572	12782	1	0.21705
ADCYAP1R1	6	0.020174	0.063054	0.991393	1064	4	-0.46134	0.28867	0.43772	0.998572	7530	1	-0.46134
CDKN3	6	0.020197	0.06311	0.991393	1065	4	-0.72804	0.86844	0.86872	0.998572	15096	0	-0.72804
PLIN2	6	0.020214	0.063152	0.991393	1066	4	-0.47315	0.76713	0.7747	0.998572	13423	1	-0.47315
C19orf71	6	0.020224	0.063173	0.991393	1067	4	-0.66539	0.98872	0.98876	0.999421	17245	0	-0.66539
ECHDC1	6	0.020256	0.063254	0.991393	1068	2	0.07447	0.025883	0.077594	0.962175	1388	2	0.07447
MYH11	6	0.020298	0.063356	0.991393	1069	4	-0.54969	0.476	0.61763	0.998572	10568	1	-0.54969
FOSB	6	0.020303	0.063368	0.991393	1070	2	-0.065198	0.49568	0.6255	0.998572	10743	1	-0.065198
TRIQK	6	0.020342	0.063461	0.991393	1071	3	-0.13563	0.027272	0.081231	0.962175	1457	2	-0.13563
MS4A5	6	0.020371	0.063534	0.991393	1072	2	0.1405	0.85014	0.85045	0.998572	14767	0	0.1405
PRPS1	6	0.020372	0.063535	0.991393	1073	4	-0.43237	0.89321	0.8934	0.998572	15557	0	-0.43237
SFTPA2	6	0.020424	0.063676	0.991393	1074	4	-0.58156	0.52173	0.6363	0.998572	10944	1	-0.58156
PRAC1	4	0.020425	0.053245	0.991393	1075	3	-0.51659	0.69353	0.69337	0.998572	12490	0	-0.51659
ZNF195	6	0.020443	0.063722	0.991393	1076	4	-0.53142	0.71702	0.73879	0.998572	12770	1	-0.53142
ZNF438	6	0.020534	0.063956	0.991393	1077	2	0.092281	0.23472	0.38782	0.998572	6697	1	0.092281
AGMAT	6	0.020537	0.063961	0.991393	1078	3	-0.59062	0.94946	0.9498	0.998572	16559	0	-0.59062
KIAA1671	6	0.020541	0.063969	0.991393	1079	1	-0.15922	0.75874	0.76819	0.998572	13316	1	-0.15922
JMJD6	6	0.020584	0.064086	0.991393	1080	3	-0.45042	0.74527	0.75834	0.998572	13123	1	-0.45042
KRCC1	6	0.020588	0.064093	0.991393	1081	4	-0.6856	0.99577	0.99573	0.999471	17364	0	-0.6856
PAWR	6	0.020598	0.064115	0.991393	1082	1	0.10213	0.69717	0.72599	0.998572	12538	1	0.10213
WDR55	6	0.020646	0.064236	0.991393	1083	4	-0.69756	0.83893	0.83928	0.998572	14580	0	-0.69756
PDCD2L	6	0.020655	0.064257	0.991393	1084	2	0.43775	0.27081	0.42109	0.998572	7248	1	0.43775
TMEM131	6	0.020679	0.064325	0.991393	1085	2	-0.4973	0.33381	0.4802	0.998572	8257	2	-0.4973
WRAP53	6	0.020712	0.064407	0.991393	1086	2	0.22858	0.47722	0.6181	0.998572	10582	1	0.22858
COX7A2L	6	0.020725	0.064433	0.991393	1087	4	-0.48809	0.62793	0.68631	0.998572	11846	1	-0.48809
GPR176	6	0.02076	0.064524	0.991393	1088	3	-0.66323	0.1538	0.3002	0.995782	5212	2	-0.66323
DDX3X	6	0.020769	0.064548	0.991393	1089	3	-0.33918	0.41814	0.56073	0.998572	9638	1	-0.33918
GABRA5	6	0.020775	0.064567	0.991393	1090	3	-0.57844	0.054806	0.13915	0.988157	2434	2	-0.57844
POMC	6	0.020785	0.064598	0.991393	1091	3	-0.37766	0.96822	0.96845	0.998572	16880	0	-0.37766
BABAM1	6	0.020787	0.064604	0.991393	1092	3	-0.69492	0.84307	0.84336	0.998572	14654	0	-0.69492
AKAP4	6	0.0208	0.064637	0.991393	1093	3	-0.23284	0.2597	0.41074	0.998572	7078	2	-0.23284
CDH19	6	0.020847	0.064766	0.991393	1094	4	-0.55774	0.83946	0.83983	0.998572	14592	0	-0.55774
CTAGE15	5	0.020857	0.063459	0.991393	1095	1	0.69233	0.17537	0.29779	0.995782	5766	2	0.69233
CKMT1B	6	0.020864	0.064805	0.991393	1096	4	-0.53393	0.66731	0.70806	0.998572	12218	1	-0.53393
ADM5	6	0.020883	0.064847	0.991393	1097	1	-0.25639	0.95796	0.95823	0.998572	16705	0	-0.25639
ZNF341	6	0.020907	0.064926	0.991393	1098	4	-0.52231	0.08895	0.19666	0.993723	3412	2	-0.52231
HIVEP1	6	0.020943	0.065035	0.991393	1099	4	-0.53297	0.35392	0.49914	0.998572	8589	1	-0.53297
RASGRP4	6	0.020949	0.065046	0.991393	1100	3	-0.56943	0.98523	0.98525	0.999127	17191	0	-0.56943
MMP21	6	0.020953	0.065056	0.991393	1101	4	-0.60264	0.89972	0.89989	0.998572	15679	0	-0.60264
ATXN2	6	0.020997	0.065171	0.991393	1102	1	0.25909	0.16176	0.31249	0.995782	5415	3	0.25909
SCPEP1	6	0.021008	0.065202	0.991393	1103	4	-0.76024	0.63882	0.69218	0.998572	11939	1	-0.76024
NKX3-1	6	0.021018	0.06523	0.991393	1104	4	-0.66115	0.87067	0.8709	0.998572	15134	0	-0.66115
NCR3	6	0.021025	0.06525	0.991393	1105	4	-0.48616	0.34338	0.48922	0.998572	8406	1	-0.48616
ACTRT2	6	0.021049	0.065313	0.991393	1106	4	-0.978	0.55009	0.64871	0.998572	11158	1	-0.978
NADK2	6	0.021067	0.065355	0.991393	1107	2	-0.059592	0.21191	0.36677	0.998572	6368	1	-0.059592
GJC1	6	0.021078	0.065381	0.991393	1108	4	-0.59453	0.15121	0.29617	0.995782	5136	1	-0.59453
CMTM1	5	0.021094	0.063937	0.991393	1109	1	0.20354	0.20078	0.32492	0.995782	6198	1	0.20354
OR7E24	6	0.021111	0.065471	0.991393	1110	2	0.056558	0.40139	0.5446	0.998572	9382	2	0.056558
TP53BP2	6	0.021125	0.065513	0.991393	1111	4	-0.75371	0.78835	0.79188	0.998572	13746	1	-0.75371
SIPA1L1	6	0.021149	0.065585	0.991393	1112	3	-0.34794	0.09411	0.20515	0.993723	3557	2	-0.34794
PDE6H	6	0.021185	0.065674	0.991393	1113	3	-0.38343	0.97591	0.97606	0.998572	17007	0	-0.38343
MINPP1	6	0.021204	0.065721	0.991393	1114	2	-0.021948	0.69909	0.7272	0.998572	12560	1	-0.021948
DOLPP1	6	0.021214	0.065749	0.991393	1115	2	-0.30833	0.96664	0.96683	0.998572	16855	0	-0.30833
DET1	6	0.021223	0.065774	0.991393	1116	3	-0.34529	0.20652	0.36185	0.997138	6293	2	-0.34529
PUM2	6	0.021225	0.065777	0.991393	1117	2	-0.44318	0.47961	0.61905	0.998572	10602	1	-0.44318
PNPLA2	6	0.021262	0.065872	0.991393	1118	2	0.30312	0.10867	0.22892	0.993723	3973	2	0.30312
AVIL	6	0.021263	0.065874	0.991393	1119	4	-0.58555	0.67102	0.71028	0.998572	12257	1	-0.58555
PLB1	6	0.02127	0.065887	0.991393	1120	4	-0.4898	0.24439	0.39671	0.998572	6853	2	-0.4898
SIPA1	6	0.021338	0.066081	0.991393	1121	1	0.12603	0.062508	0.1523	0.9917	2657	2	0.12603
MT1M	5	0.021387	0.064524	0.991393	1122	3	-0.76543	0.98623	0.98618	0.999162	17206	0	-0.76543
FAU	6	0.021395	0.066244	0.991393	1123	2	0.32666	0.089622	0.19777	0.993723	3433	3	0.32666
RAP2C	6	0.021481	0.066476	0.991393	1124	4	-0.55155	0.92805	0.9283	0.998572	16152	0	-0.55155
GTF2B	6	0.021509	0.066559	0.991393	1125	1	0.24324	0.16191	0.31273	0.995782	5417	2	0.24324
FOXF1	6	0.021566	0.066703	0.991393	1126	3	-0.31789	0.0051759	0.020886	0.958886	373	1	-0.31789
ICAM1	6	0.021572	0.066717	0.991393	1127	2	-0.39433	0.66037	0.70409	0.998572	12146	1	-0.39433
ZMYND8	6	0.021609	0.066828	0.991393	1128	3	-0.71548	0.33879	0.48489	0.998572	8340	1	-0.71548
DMBT1	6	0.021623	0.066866	0.991393	1129	2	-0.050995	0.90285	0.90305	0.998572	15726	0	-0.050995
CLEC4F	6	0.021649	0.06694	0.991393	1130	4	-0.71264	0.43329	0.57564	0.998572	9866	2	-0.71264
MRGPRF	6	0.021676	0.067013	0.991393	1131	3	-0.3413	0.87239	0.87264	0.998572	15169	0	-0.3413
CALR	6	0.02168	0.067021	0.991393	1132	2	-0.05657	0.16477	0.31715	0.995782	5491	1	-0.05657
ELFN1	6	0.021714	0.067108	0.991393	1133	4	-0.63219	0.51282	0.6326	0.998572	10879	1	-0.63219
CYP2F1	6	0.021732	0.067153	0.991393	1134	3	-0.15337	0.33625	0.48246	0.998572	8301	2	-0.15337
GFRA2	6	0.021737	0.067164	0.991393	1135	1	0.21577	0.84787	0.84815	0.998572	14730	0	0.21577
GBP1	6	0.021754	0.067218	0.991393	1136	3	-0.80843	0.79343	0.79621	0.998572	13812	1	-0.80843
MOV10L1	6	0.021794	0.067322	0.991393	1137	3	-0.19321	0.80501	0.80647	0.998572	14006	1	-0.19321
FAM205A	6	0.021844	0.067444	0.991393	1138	3	-0.47563	0.22188	0.37599	0.998572	6515	1	-0.47563
QRFPR	6	0.021893	0.067565	0.991393	1139	3	-0.23548	0.023499	0.071248	0.961127	1286	1	-0.23548
KCTD14	6	0.021932	0.067664	0.991393	1140	4	-0.47143	0.94928	0.94963	0.998572	16553	0	-0.47143
TEKT4	6	0.021936	0.067673	0.991393	1141	2	-0.28506	0.96699	0.96718	0.998572	16860	0	-0.28506
SOCS7	6	0.021936	0.067673	0.991393	1142	2	-0.0901	0.77767	0.78318	0.998572	13565	1	-0.0901
CWC25	6	0.021936	0.067673	0.991393	1143	1	0.081805	0.83939	0.83977	0.998572	14590	0	0.081805
EIF2B2	6	0.021936	0.067673	0.991393	1144	1	0.38575	0.17957	0.33746	0.995782	5844	2	0.38575
POLN	6	0.021992	0.06782	0.991393	1145	3	-0.0028708	0.059316	0.14678	0.9917	2558	3	-0.0028708
OR5AP2	6	0.022074	0.068024	0.991393	1146	4	-0.50271	0.97795	0.97807	0.998572	17057	0	-0.50271
CDK8	6	0.022078	0.068033	0.991393	1147	1	-0.034983	0.094541	0.20586	0.993723	3574	2	-0.034983
TNFRSF10D	6	0.022142	0.068219	0.991393	1148	4	-0.52682	0.70769	0.7327	0.998572	12649	1	-0.52682
SYNPO2	6	0.022192	0.068344	0.991393	1149	2	-0.33278	0.89086	0.89111	0.998572	15509	0	-0.33278
INHA	6	0.022194	0.068352	0.991393	1150	4	-0.56983	0.85476	0.85503	0.998572	14855	0	-0.56983
HOXA7	6	0.022204	0.068387	0.991393	1151	3	-0.29693	0.84588	0.84622	0.998572	14695	0	-0.29693
CCDC178	6	0.02221	0.068398	0.991393	1152	3	-0.4066	0.88895	0.88916	0.998572	15467	0	-0.4066
FBXO15	6	0.022213	0.068411	0.991393	1153	4	-0.49418	0.40373	0.5469	0.998572	9424	1	-0.49418
PLEKHN1	6	0.022249	0.068496	0.991393	1154	2	-0.24268	0.28021	0.42978	0.998572	7395	1	-0.24268
CTTNBP2	6	0.022251	0.068502	0.991393	1155	3	-0.51892	0.94595	0.94623	0.998572	16487	0	-0.51892
LY96	6	0.022326	0.068698	0.991393	1156	4	-0.5067	0.94434	0.94461	0.998572	16458	0	-0.5067
CREBBP	6	0.022363	0.068796	0.991393	1157	2	-0.36074	0.065675	0.15766	0.9917	2746	2	-0.36074
ABLIM2	6	0.022371	0.068815	0.991393	1158	3	-0.2058	0.10114	0.21668	0.993723	3744	2	-0.2058
SLC22A24	6	0.022383	0.068845	0.991393	1159	3	-0.42046	0.40618	0.54926	0.998572	9460	2	-0.42046
RBPMS2	6	0.022412	0.068915	0.991393	1160	3	-0.53403	0.79157	0.79462	0.998572	13789	1	-0.53403
ERCC3	6	0.022412	0.068915	0.991393	1161	3	-0.57011	0.13076	0.26416	0.995782	4600	1	-0.57011
ACP2	6	0.022419	0.068934	0.991393	1162	2	-0.078586	0.8472	0.84748	0.998572	14715	0	-0.078586
DNAJB8	6	0.022441	0.068986	0.991393	1163	3	-0.35721	0.77995	0.78502	0.998572	13604	1	-0.35721
DHRS7B	6	0.022461	0.06904	0.991393	1164	4	-0.55035	0.4348	0.57719	0.998572	9893	1	-0.55035
ARHGEF1	6	0.022476	0.069079	0.991393	1165	3	-0.40806	0.47153	0.6135	0.998572	10499	2	-0.40806
FCGRT	6	0.022515	0.069178	0.991393	1166	4	-0.71436	0.3533	0.49857	0.998572	8574	1	-0.71436
BPIFA1	6	0.022521	0.069198	0.991393	1167	2	-0.0077016	0.4838	0.62075	0.998572	10641	1	-0.0077016
CCL18	6	0.022533	0.069229	0.991393	1168	2	-0.12044	0.097631	0.21105	0.993723	3658	1	-0.12044
ZNF233	6	0.022545	0.069256	0.991393	1169	3	-0.3978	0.45566	0.59772	0.998572	10255	2	-0.3978
NBEA	6	0.022565	0.069316	0.991393	1170	4	-0.59341	0.24322	0.39565	0.998572	6838	1	-0.59341
PLSCR4	6	0.02259	0.069372	0.991393	1171	3	-0.39438	0.93681	0.93707	0.998572	16309	0	-0.39438
IKBKG	6	0.022598	0.069393	0.991393	1172	4	-0.64984	0.59093	0.66766	0.998572	11517	1	-0.64984
OR2AE1	6	0.022612	0.069425	0.991393	1173	3	-0.43309	0.8794	0.87969	0.998572	15300	0	-0.43309
TTLL6	6	0.022647	0.069509	0.991393	1174	2	-0.38214	0.96147	0.96171	0.998572	16760	0	-0.38214
NCAPG	6	0.022667	0.069564	0.991393	1175	4	-0.55319	0.079553	0.18098	0.993723	3161	1	-0.55319
NXF2	6	0.022761	0.069842	0.991393	1176	2	-0.11431	0.6468	0.6964	0.998572	12018	1	-0.11431
COLGALT1	6	0.022781	0.069884	0.991393	1177	4	-0.56535	0.86762	0.86789	0.998572	15085	0	-0.56535
VPS52	6	0.022817	0.069965	0.991393	1178	2	0.013568	0.27392	0.42401	0.998572	7294	2	0.013568
KATNA1	6	0.022844	0.07004	0.991393	1179	4	-0.61209	0.10533	0.22351	0.993723	3871	2	-0.61209
TBX2	6	0.022861	0.070081	0.991393	1180	3	0.014135	0.053639	0.13704	0.988157	2396	3	0.014135
SLC52A2	6	0.022867	0.070089	0.991393	1181	3	-0.60485	0.98199	0.98206	0.998572	17140	0	-0.60485
COMMD4	6	0.022874	0.07011	0.991393	1182	1	-0.042983	0.54588	0.6469	0.998572	11128	1	-0.042983
LYPD3	6	0.022931	0.070258	0.991393	1183	2	0.75291	0.030702	0.090143	0.962175	1613	3	0.75291
ZNF687	6	0.022934	0.070266	0.991393	1184	3	-0.33684	0.29207	0.44088	0.998572	7586	2	-0.33684
CFTR	6	0.023041	0.070548	0.991393	1185	3	-0.48769	0.38584	0.52986	0.998572	9115	2	-0.48769
TOP1	6	0.023045	0.070558	0.991393	1186	2	0.25444	0.42461	0.56708	0.998572	9741	1	0.25444
HAO1	6	0.023045	0.070558	0.991393	1187	4	-0.62216	0.92323	0.92347	0.998572	16064	0	-0.62216
SAP18	6	0.023045	0.070558	0.991393	1188	1	-0.2857	0.98629	0.9863	0.999162	17207	0	-0.2857
TBX3	6	0.023064	0.070598	0.991393	1189	4	-0.50999	0.88746	0.88766	0.998572	15446	0	-0.50999
FAM89A	6	0.023119	0.070749	0.991393	1190	4	-0.61919	0.80135	0.80321	0.998572	13945	1	-0.61919
SCAND1	6	0.023188	0.070932	0.991393	1191	2	0.20282	0.85004	0.85035	0.998572	14763	0	0.20282
HSPBAP1	6	0.023215	0.071006	0.991393	1192	2	-0.34578	0.092458	0.20241	0.993723	3512	1	-0.34578
VPS13D	6	0.023231	0.07104	0.991393	1193	3	-0.46987	0.40143	0.54462	0.998572	9384	2	-0.46987
ZNF845	6	0.023253	0.071092	0.991393	1194	3	-0.56951	0.36279	0.50764	0.998572	8743	1	-0.56951
TRIP11	6	0.023264	0.071122	0.991393	1195	4	-0.62526	0.50814	0.63063	0.998572	10838	1	-0.62526
ZNF32	6	0.023293	0.071197	0.991393	1196	4	-0.55264	0.46748	0.60943	0.998572	10442	2	-0.55264
ZNF366	6	0.023306	0.071227	0.991393	1197	4	-0.46383	0.92789	0.92813	0.998572	16147	0	-0.46383
ISCA1	6	0.023312	0.071238	0.991393	1198	4	-0.43173	0.95443	0.95474	0.998572	16643	0	-0.43173
MYT1L	6	0.023329	0.071272	0.991393	1199	2	0.21319	0.24239	0.39489	0.998572	6818	1	0.21319
TAF1D	6	0.023369	0.071374	0.991393	1200	4	-0.48314	0.90105	0.90125	0.998572	15701	0	-0.48314
MTMR9	6	0.023386	0.071421	0.991393	1201	2	0.032782	0.37541	0.51975	0.998572	8950	2	0.032782
ZFP3	6	0.023402	0.07146	0.991393	1202	2	-0.20436	0.43097	0.57337	0.998572	9828	2	-0.20436
SLC18A1	6	0.023422	0.071511	0.991393	1203	2	-0.11178	0.42669	0.56916	0.998572	9771	1	-0.11178
EPHA10	6	0.023432	0.071533	0.991393	1204	3	-0.40047	0.9894	0.98942	0.999421	17252	0	-0.40047
LRRC17	6	0.023443	0.071562	0.991393	1205	1	0.33051	0.15542	0.30269	0.995782	5250	3	0.33051
PALM	6	0.023463	0.071618	0.991393	1206	3	-0.57903	0.45733	0.59938	0.998572	10284	1	-0.57903
CEBPE	6	0.023473	0.071646	0.991393	1207	3	-0.64546	0.84762	0.8479	0.998572	14723	0	-0.64546
NOTCH1	6	0.023499	0.071714	0.991393	1208	2	-0.14349	0.80368	0.80525	0.998572	13984	1	-0.14349
LRRC15	6	0.023528	0.071782	0.991393	1209	4	-0.47065	0.97935	0.97946	0.998572	17078	0	-0.47065
ANKRD24	6	0.023546	0.071821	0.991393	1210	3	-0.44583	0.91854	0.91877	0.998572	15981	0	-0.44583
PPP1R9A	6	0.023613	0.071986	0.991393	1211	3	-0.40026	0.80754	0.80872	0.998572	14048	1	-0.40026
DDX49	6	0.023647	0.072072	0.991393	1212	2	0.57601	0.23926	0.39203	0.998572	6771	2	0.57601
PUS10	6	0.023664	0.072117	0.991393	1213	3	-0.55586	0.37085	0.51539	0.998572	8871	1	-0.55586
HDAC11	6	0.02367	0.072132	0.991393	1214	1	0.25849	0.021096	0.064904	0.961127	1157	3	0.25849
MYCN	6	0.023685	0.072176	0.991393	1215	4	-0.57104	0.99551	0.99548	0.999471	17358	0	-0.57104
COPS5	5	0.023694	0.06924	0.991393	1216	3	-0.62839	0.35268	0.48913	0.998572	8559	1	-0.62839
TAB2	6	0.023696	0.072205	0.991393	1217	4	-0.41292	0.98947	0.98951	0.999421	17254	0	-0.41292
MYO1D	6	0.023709	0.072245	0.991393	1218	2	-0.22993	0.8546	0.85485	0.998572	14852	0	-0.22993
MIA	6	0.023728	0.072299	0.991393	1219	3	-0.55481	0.059084	0.1464	0.9917	2550	1	-0.55481
SOGA1	6	0.02376	0.072386	0.991393	1220	3	-0.20768	0.27475	0.42477	0.998572	7310	2	-0.20768
ITSN1	6	0.023784	0.072454	0.991393	1221	3	-0.037118	0.1038	0.22103	0.993723	3817	3	-0.037118
DHH	5	0.023833	0.069532	0.991393	1222	3	-0.69798	0.71455	0.71905	0.998572	12738	1	-0.69798
DNAJB7	6	0.02384	0.072608	0.991393	1223	2	-0.24762	0.3249	0.47164	0.998572	8126	2	-0.24762
MZT2B	3	0.023888	0.056258	0.991393	1224	1	0.39149	0.13914	0.22496	0.993723	4813	2	0.39149
ZNF575	6	0.02391	0.072793	0.991393	1225	3	-0.29992	0.1069	0.22607	0.993723	3932	1	-0.29992
DNAH10	6	0.023932	0.072853	0.991393	1226	4	-0.62812	0.96283	0.96305	0.998572	16783	0	-0.62812
HIRIP3	6	0.023954	0.072913	0.991393	1227	2	-0.30552	0.78525	0.78935	0.998572	13694	1	-0.30552
EXOC7	6	0.023954	0.072913	0.991393	1228	1	0.29959	0.10475	0.22259	0.993723	3852	3	0.29959
TARBP2	6	0.023958	0.072926	0.991393	1229	4	-0.66947	0.80399	0.80551	0.998572	13989	1	-0.66947
NLGN3	6	0.023996	0.073022	0.991393	1230	4	-0.42022	0.8907	0.89094	0.998572	15505	0	-0.42022
DHODH	6	0.02402	0.073092	0.991393	1231	3	0.0087178	0.14466	0.28601	0.995782	4958	3	0.0087178
CRLF3	6	0.024068	0.073222	0.991393	1232	1	-0.17626	0.41873	0.56131	0.998572	9649	1	-0.17626
CENPL	6	0.02408	0.073251	0.991393	1233	3	-0.4339	0.90658	0.90677	0.998572	15782	0	-0.4339
CD302	6	0.0241	0.073304	0.991393	1234	4	-0.69018	0.51018	0.63149	0.998572	10853	1	-0.69018
MME	6	0.024124	0.073366	0.991393	1235	3	-0.39457	0.85941	0.85961	0.998572	14946	0	-0.39457
ZNF280C	6	0.024178	0.07352	0.991393	1236	2	-0.14219	0.19818	0.35426	0.995782	6146	2	-0.14219
DALRD3	6	0.024181	0.073527	0.991393	1237	1	0.10635	0.77403	0.78018	0.998572	13508	1	0.10635
GAB4	6	0.024238	0.07367	0.991393	1238	3	-0.46579	0.00020283	0.0011128	0.666715	27	1	-0.46579
ASB18	6	0.024283	0.073782	0.991393	1239	4	-0.45077	0.82517	0.82554	0.998572	14347	1	-0.45077
IL3	6	0.024316	0.073874	0.991393	1240	3	-0.50215	0.49987	0.6272	0.998572	10775	1	-0.50215
PABPC4	6	0.024316	0.073874	0.991393	1241	3	-0.43507	0.88772	0.88793	0.998572	15448	0	-0.43507
P2RX7	6	0.024317	0.073878	0.991393	1242	4	-0.66229	0.1943	0.35075	0.995782	6088	1	-0.66229
TCF25	6	0.024323	0.073895	0.991393	1243	2	-0.11419	0.46084	0.6029	0.998572	10342	1	-0.11419
RCE1	6	0.024323	0.073895	0.991393	1244	2	0.14573	0.20772	0.36296	0.997138	6313	2	0.14573
SLC46A2	6	0.02435	0.073965	0.991393	1245	4	-0.48918	0.79737	0.79961	0.998572	13875	1	-0.48918
BTD	6	0.024408	0.074112	0.991393	1246	1	0.42354	0.028801	0.085153	0.962175	1522	3	0.42354
ERCC2	6	0.024436	0.074193	0.991393	1247	3	-0.4798	0.66173	0.70485	0.998572	12162	1	-0.4798
TEAD2	6	0.024454	0.074247	0.991393	1248	4	-0.56692	0.99244	0.99241	0.999429	17310	0	-0.56692
P2RY13	6	0.02449	0.074343	0.991393	1249	4	-0.53713	0.30299	0.45105	0.998572	7764	2	-0.53713
MACROD2	6	0.024505	0.074372	0.991393	1250	4	-0.65055	0.88158	0.8819	0.998572	15335	0	-0.65055
TMEM14C	6	0.024522	0.074416	0.991393	1251	3	-0.28847	0.57627	0.66081	0.998572	11377	1	-0.28847
F12	6	0.024567	0.074525	0.991393	1252	4	-0.45528	0.94921	0.94956	0.998572	16549	0	-0.45528
GLRB	6	0.024578	0.074555	0.991393	1253	3	-0.58651	0.98394	0.98402	0.998846	17175	0	-0.58651
PHLDB3	6	0.024579	0.074556	0.991393	1254	3	-0.39147	0.22216	0.37624	0.998572	6519	2	-0.39147
CCDC137	6	0.024599	0.074612	0.991393	1255	3	-0.4485	0.97703	0.97716	0.998572	17034	0	-0.4485
DENND2C	6	0.024635	0.074714	0.991393	1256	1	-0.057582	0.33994	0.48595	0.998572	8351	2	-0.057582
REN	6	0.024651	0.074762	0.991393	1257	3	-0.67168	0.075598	0.17431	0.993488	3050	1	-0.67168
CBX7	6	0.024662	0.07479	0.991393	1258	3	-0.60347	0.99337	0.99333	0.999429	17326	0	-0.60347
FAM163A	5	0.024698	0.071274	0.991393	1259	1	-0.2076	0.08403	0.18256	0.993723	3292	1	-0.2076
FZD2	6	0.024749	0.07503	0.991393	1260	2	0.012938	0.096833	0.20972	0.993723	3636	1	0.012938
GLDC	6	0.024753	0.075034	0.991393	1261	4	-0.55012	0.31834	0.46549	0.998572	8022	1	-0.55012
FCRL3	6	0.024791	0.075132	0.991393	1262	4	-0.55264	0.069393	0.16392	0.9917	2854	1	-0.55264
GLT1D1	6	0.024803	0.075161	0.991393	1263	4	-0.42734	0.41585	0.55854	0.998572	9610	1	-0.42734
TALDO1	6	0.024806	0.075175	0.991393	1264	2	-0.10372	0.80786	0.80901	0.998572	14050	1	-0.10372
ZNF621	6	0.024816	0.0752	0.991393	1265	3	-0.40174	0.34948	0.49497	0.998572	8508	1	-0.40174
PTGS2	6	0.024818	0.075208	0.991393	1266	4	-0.65038	0.81716	0.81771	0.998572	14196	1	-0.65038
LYRM4	6	0.024829	0.075245	0.991393	1267	3	-0.19472	0.27968	0.42933	0.998572	7386	2	-0.19472
NUTF2	6	0.024891	0.075404	0.991393	1268	2	0.37123	0.13346	0.26839	0.995782	4657	3	0.37123
CDA	6	0.024891	0.075404	0.991393	1269	1	-0.024313	0.93061	0.93084	0.998572	16187	0	-0.024313
FBN1	6	0.024934	0.075504	0.991393	1270	2	0.27136	0.037127	0.10644	0.973825	1888	3	0.27136
NXF3	6	0.024942	0.07553	0.991393	1271	4	-0.52549	0.796	0.79844	0.998572	13852	1	-0.52549
HNRNPF	6	0.024946	0.075541	0.991393	1272	4	-0.66547	0.050402	0.13143	0.988157	2294	2	-0.66547
ATP9A	6	0.024955	0.075569	0.991393	1273	2	-0.32739	0.96295	0.96316	0.998572	16785	0	-0.32739
MPEG1	6	0.025015	0.075715	0.991393	1274	3	-0.52875	0.99561	0.99558	0.999471	17360	0	-0.52875
PPARGC1B	6	0.025023	0.075737	0.991393	1275	3	-0.34284	0.31919	0.46631	0.998572	8035	2	-0.34284
SUZ12	6	0.025031	0.075756	0.991393	1276	4	-0.66517	0.9828	0.98287	0.998572	17153	0	-0.66517
ARHGEF33	6	0.025046	0.075794	0.991393	1277	4	-0.53902	0.99751	0.99752	0.999471	17399	0	-0.53902
GRPEL1	6	0.025157	0.076099	0.991393	1278	3	-0.28979	0.093394	0.20395	0.993723	3536	3	-0.28979
TBC1D9B	6	0.02519	0.076185	0.991393	1279	4	-0.579	0.58532	0.66502	0.998572	11461	1	-0.579
AADAT	6	0.025203	0.076222	0.991393	1280	1	0.19654	0.83532	0.83565	0.998572	14523	0	0.19654
CEP120	6	0.025207	0.076233	0.991393	1281	2	0.11157	0.44764	0.58976	0.998572	10139	2	0.11157
DEFB125	6	0.025209	0.07624	0.991393	1282	4	-0.54881	0.73305	0.74965	0.998572	12966	1	-0.54881
PDGFA	6	0.025237	0.076311	0.991393	1283	3	-0.24882	0.87029	0.87052	0.998572	15128	0	-0.24882
ZNF556	6	0.025268	0.076384	0.991393	1284	4	-0.68368	0.022566	0.068827	0.961127	1229	2	-0.68368
PLAA	6	0.025274	0.076401	0.991393	1285	3	-0.55519	0.69708	0.72594	0.998572	12537	1	-0.55519
MYLPF	6	0.025283	0.076429	0.991393	1286	4	-0.59676	0.83803	0.83836	0.998572	14565	0	-0.59676
ZNF106	6	0.025316	0.07652	0.991393	1287	2	-0.27471	0.95413	0.95441	0.998572	16639	0	-0.27471
CSTL1	6	0.02535	0.076588	0.991393	1288	4	-0.61165	0.065237	0.15693	0.9917	2732	1	-0.61165
PRRC2B	6	0.025363	0.076628	0.991393	1289	3	-0.51489	0.84738	0.84767	0.998572	14720	0	-0.51489
ZNF668	6	0.025373	0.076657	0.991393	1290	3	-0.60069	0.16686	0.32036	0.995782	5558	1	-0.60069
CYB561D2	6	0.025401	0.076732	0.991393	1291	4	-0.54118	0.09823	0.21203	0.993723	3673	2	-0.54118
SAPCD2	5	0.025407	0.072669	0.991393	1292	2	0.26464	0.21149	0.33641	0.995782	6358	2	0.26464
CLDN24	6	0.025412	0.076761	0.991393	1293	4	-0.40128	0.88727	0.88748	0.998572	15442	0	-0.40128
MRPL37	6	0.025413	0.076768	0.991393	1294	3	0.27987	0.026995	0.08052	0.962175	1440	3	0.27987
SLC10A2	6	0.025471	0.076916	0.991393	1295	2	-0.12459	0.97488	0.97506	0.998572	16991	0	-0.12459
GOLGA8O	6	0.025486	0.076954	0.991393	1296	3	-0.54148	0.52186	0.63635	0.998572	10947	1	-0.54148
EIF1AX	4	0.025504	0.064581	0.991393	1297	3	-0.70282	0.95101	0.95099	0.998572	16594	0	-0.70282
MAU2	6	0.025536	0.077084	0.991393	1298	4	-0.68856	0.47016	0.61213	0.998572	10479	1	-0.68856
FOXA2	6	0.025548	0.077115	0.991393	1299	3	-0.57775	0.09678	0.20964	0.993723	3634	1	-0.57775
PAM	6	0.025577	0.077191	0.991393	1300	3	-0.51009	0.85699	0.85724	0.998572	14893	0	-0.51009
YWHAB	6	0.025582	0.0772	0.991393	1301	3	-0.26522	0.73994	0.75448	0.998572	13048	1	-0.26522
NXPH4	6	0.0256	0.07724	0.991393	1302	2	-0.47558	0.42314	0.56561	0.998572	9712	1	-0.47558
ZBED4	6	0.025611	0.077261	0.991393	1303	4	-0.70108	0.7986	0.80071	0.998572	13901	1	-0.70108
MAP1LC3A	6	0.025624	0.07731	0.991393	1304	4	-0.58236	0.62312	0.68382	0.998572	11797	1	-0.58236
CKAP2L	6	0.025636	0.077339	0.991393	1305	3	-0.34113	0.4823	0.62016	0.998572	10626	1	-0.34113
EPDR1	6	0.025657	0.077398	0.991393	1306	2	-0.043075	0.38147	0.5256	0.998572	9044	2	-0.043075
SHD	6	0.025713	0.07755	0.991393	1307	3	-0.35573	0.65104	0.69876	0.998572	12070	1	-0.35573
FUT10	6	0.025715	0.077553	0.991393	1308	4	-0.58883	0.84764	0.84792	0.998572	14724	0	-0.58883
WNT6	6	0.025768	0.077696	0.991393	1309	4	-0.68875	0.77954	0.78469	0.998572	13598	1	-0.68875
FAM149B1	6	0.025822	0.077825	0.991393	1310	4	-0.42259	0.73635	0.75194	0.998572	12998	1	-0.42259
CLEC17A	6	0.025849	0.077886	0.991393	1311	3	-0.484	0.81833	0.81881	0.998572	14215	1	-0.484
GATA2	6	0.025855	0.077908	0.991393	1312	3	-0.41979	0.97826	0.97837	0.998572	17062	0	-0.41979
GPR65	6	0.025855	0.077908	0.991393	1313	2	-0.022229	0.39017	0.53394	0.998572	9195	2	-0.022229
COL25A1	6	0.025855	0.077908	0.991393	1314	2	0.098619	0.021819	0.066882	0.961127	1186	2	0.098619
CHRM5	6	0.025855	0.077908	0.991393	1315	4	-0.64376	0.58366	0.66422	0.998572	11443	1	-0.64376
PSMD7	6	0.025872	0.077962	0.991393	1316	4	-0.30993	0.026508	0.079227	0.962175	1419	2	-0.30993
RPS11	6	0.025872	0.077962	0.991393	1317	3	-0.10408	0.11987	0.24694	0.993723	4306	3	-0.10408
CMAS	6	0.025873	0.077964	0.991393	1318	4	-0.5267	0.9828	0.98287	0.998572	17152	0	-0.5267
PLA2G4B	6	0.025886	0.078003	0.991393	1319	2	-0.12601	0.95171	0.95206	0.998572	16606	0	-0.12601
BCL2	6	0.025957	0.078172	0.991393	1320	4	-0.63336	0.19378	0.35028	0.995782	6076	2	-0.63336
ROPN1	6	0.025994	0.078273	0.991393	1321	3	-0.52652	0.42585	0.56833	0.998572	9756	1	-0.52652
CASD1	6	0.025997	0.078282	0.991393	1322	2	-0.032492	0.79625	0.79867	0.998572	13858	1	-0.032492
MYNN	6	0.026113	0.078596	0.991393	1323	3	-0.33305	0.79683	0.79914	0.998572	13867	1	-0.33305
RPL39L	5	0.026129	0.074127	0.991393	1324	3	-0.48455	0.88108	0.88086	0.998572	15329	0	-0.48455
HDAC9	6	0.026152	0.0787	0.991393	1325	4	-0.51068	0.75792	0.76755	0.998572	13306	1	-0.51068
SNX17	6	0.026153	0.078703	0.991393	1326	2	-0.24208	0.27528	0.42529	0.998572	7321	2	-0.24208
BLOC1S5	6	0.026167	0.07874	0.991393	1327	2	0.014805	0.88589	0.88616	0.998572	15405	0	0.014805
ZBED2	6	0.026183	0.078784	0.991393	1328	4	-0.70362	0.44069	0.58291	0.998572	10023	1	-0.70362
NLRP13	6	0.02625	0.078942	0.991393	1329	2	-0.018585	0.29294	0.44168	0.998572	7605	1	-0.018585
DUSP28	6	0.02629	0.079054	0.991393	1330	3	-0.40134	0.84494	0.84525	0.998572	14681	0	-0.40134
LCORL	6	0.026319	0.07912	0.991393	1331	3	-0.53082	0.99574	0.9957	0.999471	17363	0	-0.53082
STAT6	6	0.026337	0.079167	0.991393	1332	1	0.013394	0.78792	0.79153	0.998572	13739	1	0.013394
C9orf131	5	0.026353	0.07459	0.991393	1333	1	-0.14633	0.69428	0.70233	0.998572	12499	1	-0.14633
MRS2	6	0.026379	0.079291	0.991393	1334	3	-0.25609	0.83784	0.83816	0.998572	14563	0	-0.25609
CNEP1R1	6	0.026389	0.079316	0.991393	1335	3	-0.36342	0.74605	0.75893	0.998572	13131	1	-0.36342
NALCN	6	0.026422	0.079402	0.991393	1336	1	0.24803	0.13876	0.27677	0.995782	4804	3	0.24803
EIF4G3	6	0.026436	0.079433	0.991393	1337	4	-0.4474	0.66669	0.7077	0.998572	12214	1	-0.4474
GYG2	6	0.026445	0.079455	0.991393	1338	3	-0.54153	0.28703	0.43617	0.998572	7507	1	-0.54153
TMEM43	5	0.026448	0.074767	0.991393	1339	1	-0.11244	0.03535	0.090315	0.962175	1808	1	-0.11244
ALCAM	6	0.026507	0.079607	0.991393	1340	2	-0.076694	0.28179	0.43126	0.998572	7418	1	-0.076694
CD40	6	0.026594	0.079848	0.991393	1341	3	-0.52863	0.32957	0.47613	0.998572	8185	2	-0.52863
PPP1R37	6	0.026605	0.079873	0.991393	1342	2	0.14981	0.75784	0.7675	0.998572	13304	1	0.14981
ST18	6	0.02662	0.079912	0.991393	1343	1	0.1027	0.29	0.43902	0.998572	7553	2	0.1027
SCAMP4	6	0.026634	0.079955	0.991393	1344	3	-0.39371	0.53087	0.64025	0.998572	11006	1	-0.39371
LRRC23	6	0.026677	0.080064	0.991393	1345	2	-0.075437	0.32413	0.47094	0.998572	8114	1	-0.075437
TNFAIP3	6	0.026678	0.080068	0.991393	1346	4	-0.56286	0.17213	0.32837	0.995782	5680	1	-0.56286
MMAA	6	0.026734	0.080207	0.991393	1347	3	-0.32477	0.4371	0.5794	0.998572	9941	2	-0.32477
HABP4	6	0.026816	0.08042	0.991393	1348	3	-0.37848	0.17992	0.33777	0.995782	5851	1	-0.37848
RPL13	4	0.026824	0.067524	0.991393	1349	2	-0.42447	0.61631	0.62194	0.998572	11742	1	-0.42447
HGD	6	0.026847	0.080513	0.991393	1350	1	0.27704	0.28614	0.43533	0.998572	7490	1	0.27704
ZNF419	6	0.026858	0.080539	0.991393	1351	4	-0.5299	0.21523	0.36983	0.998572	6414	2	-0.5299
MORN3	6	0.026904	0.080661	0.991393	1352	2	-0.082193	0.60602	0.67508	0.998572	11640	1	-0.082193
MND1	6	0.026917	0.08069	0.991393	1353	3	-0.34514	0.33468	0.481	0.998572	8277	1	-0.34514
ZFP36	6	0.02696	0.080805	0.991393	1354	2	-0.13366	0.39535	0.53881	0.998572	9282	2	-0.13366
AGPAT4	6	0.026966	0.08082	0.991393	1355	3	-0.60929	0.65605	0.70163	0.998572	12110	1	-0.60929
IQCE	6	0.027031	0.080986	0.991393	1356	4	-0.55492	0.94716	0.94745	0.998572	16506	0	-0.55492
HIF1AN	6	0.02713	0.081226	0.991393	1357	3	-0.37472	0.27064	0.42093	0.998572	7246	1	-0.37472
LRTM2	5	0.027183	0.076241	0.991393	1358	3	-0.55534	0.83113	0.8309	0.998572	14447	0	-0.55534
HLA-DQB2	6	0.027187	0.081372	0.991393	1359	2	-0.088042	0.68499	0.71857	0.998572	12405	1	-0.088042
ZNF596	6	0.027216	0.081441	0.991393	1360	3	-0.46577	0.86959	0.86985	0.998572	15115	0	-0.46577
CLCN6	6	0.027224	0.081458	0.991393	1361	4	-0.54654	0.89177	0.892	0.998572	15521	0	-0.54654
MAP3K7CL	6	0.027234	0.081484	0.991393	1362	4	-0.78712	0.88205	0.88235	0.998572	15342	0	-0.78712
ODF3B	6	0.027244	0.081514	0.991393	1363	2	0.2103	0.80427	0.80577	0.998572	13997	1	0.2103
POLR1A	5	0.027298	0.076463	0.991393	1364	1	0.26161	0.56251	0.61122	0.998572	11261	1	0.26161
PMS2	6	0.0273	0.081673	0.991393	1365	2	0.17224	0.37725	0.52156	0.998572	8971	2	0.17224
ZNF319	6	0.027307	0.081687	0.991393	1366	3	-0.46005	0.80715	0.80836	0.998572	14038	1	-0.46005
NUDT21	6	0.027355	0.081829	0.991393	1367	4	-0.83867	0.73267	0.74939	0.998572	12958	1	-0.83867
SSC5D	6	0.027382	0.081909	0.991393	1368	4	-0.55196	0.98786	0.98791	0.999263	17236	0	-0.55196
CUL4B	6	0.027398	0.081958	0.991393	1369	2	0.081158	0.053966	0.13766	0.988157	2409	3	0.081158
DR1	6	0.027413	0.081989	0.991393	1370	2	0.029074	0.87475	0.87504	0.998572	15207	0	0.029074
BEX1	6	0.027431	0.082037	0.991393	1371	2	0.021932	0.15756	0.306	0.995782	5307	2	0.021932
VWA5B2	6	0.027462	0.082125	0.991393	1372	4	-0.57339	0.49888	0.62679	0.998572	10769	1	-0.57339
PIF1	6	0.027475	0.082165	0.991393	1373	4	-0.68579	0.42156	0.56407	0.998572	9689	1	-0.68579
FNDC4	6	0.027482	0.082185	0.991393	1374	3	-0.5947	0.46643	0.60843	0.998572	10429	1	-0.5947
UNC13B	6	0.027496	0.082224	0.991393	1375	2	-0.057476	0.616	0.6801	0.998572	11737	1	-0.057476
ZNF131	5	0.027513	0.076931	0.991393	1376	3	-0.99888	0.77601	0.7758	0.998572	13539	0	-0.99888
PASK	6	0.027545	0.082344	0.991393	1377	4	-0.55858	0.85015	0.85046	0.998572	14768	0	-0.55858
SH3BGRL3	6	0.027562	0.08239	0.991393	1378	2	-0.042951	0.16098	0.3113	0.995782	5398	2	-0.042951
CASS4	6	0.027583	0.082445	0.991393	1379	3	-0.23975	0.49443	0.62498	0.998572	10731	1	-0.23975
FIBCD1	6	0.027583	0.082445	0.991393	1380	2	-0.15892	0.36283	0.50768	0.998572	8744	2	-0.15892
GBA	6	0.027583	0.082445	0.991393	1381	1	0.38673	0.37441	0.51882	0.998572	8930	2	0.38673
WNT4	6	0.027626	0.08255	0.991393	1382	4	-0.57209	0.83734	0.83766	0.998572	14554	0	-0.57209
ZNF24	6	0.027661	0.082641	0.991393	1383	3	-0.35998	0.79047	0.79369	0.998572	13773	1	-0.35998
OR4A47	6	0.027697	0.082734	0.991393	1384	1	0.054144	0.153	0.29897	0.995782	5187	2	0.054144
ZNF638	6	0.027744	0.082859	0.991393	1385	4	-0.47743	0.43246	0.57483	0.998572	9851	1	-0.47743
OPN1LW	6	0.027753	0.082877	0.991393	1386	1	0.47307	0.061534	0.15065	0.9917	2619	3	0.47307
MIA3	6	0.02781	0.083009	0.991393	1387	3	-0.11043	0.085379	0.19078	0.993723	3320	3	-0.11043
LCE3B	6	0.027853	0.083109	0.991393	1388	3	-0.56279	0.85974	0.85996	0.998572	14955	0	-0.56279
CCR9	6	0.027883	0.083197	0.991393	1389	3	-0.27253	0.90893	0.90916	0.998572	15818	0	-0.27253
NAALAD2	6	0.027923	0.083282	0.991393	1390	1	-0.092924	0.2593	0.41036	0.998572	7074	2	-0.092924
RAB11FIP4	6	0.027923	0.083282	0.991393	1391	2	-0.40182	0.17329	0.33015	0.995782	5710	1	-0.40182
SRRM5	6	0.027954	0.08337	0.991393	1392	3	-0.54161	0.82817	0.82845	0.998572	14398	0	-0.54161
INA	6	0.027962	0.083389	0.991393	1393	4	-0.68445	0.42552	0.56798	0.998572	9750	1	-0.68445
ANKRA2	6	0.02801	0.083505	0.991393	1394	4	-0.53645	0.092084	0.20182	0.993723	3501	1	-0.53645
MAGEA1	6	0.028036	0.083561	0.991393	1395	2	-0.2581	0.73753	0.75278	0.998572	13015	1	-0.2581
SHARPIN	6	0.028048	0.083592	0.991393	1396	3	-0.55496	0.97654	0.97669	0.998572	17023	0	-0.55496
ASB17	6	0.028067	0.083639	0.991393	1397	4	-0.66824	0.88661	0.88683	0.998572	15426	0	-0.66824
PCDHA1	6	0.028093	0.083704	0.991393	1398	2	0.18106	0.16235	0.31341	0.995782	5427	2	0.18106
NPHS2	6	0.028098	0.083722	0.991393	1399	4	-0.52173	0.93404	0.9343	0.998572	16247	0	-0.52173
HAPLN4	6	0.028128	0.083799	0.991393	1400	4	-0.58923	0.87439	0.87468	0.998572	15206	0	-0.58923
TRIM2	6	0.028128	0.083799	0.991393	1401	4	-0.29064	0.97795	0.97806	0.998572	17056	0	-0.29064
SLC22A16	6	0.028149	0.083849	0.991393	1402	3	-0.58152	0.8949	0.89509	0.998572	15589	0	-0.58152
LACC1	6	0.028149	0.083849	0.991393	1403	3	-0.20068	0.39216	0.53584	0.998572	9236	2	-0.20068
PIGU	6	0.028173	0.083913	0.991393	1404	3	-0.42666	0.46739	0.60935	0.998572	10439	1	-0.42666
PPID	6	0.028224	0.084041	0.991393	1405	3	-0.21889	0.16609	0.31915	0.995782	5536	2	-0.21889
XAF1	6	0.028256	0.084125	0.991393	1406	2	0.10905	0.048679	0.12848	0.988157	2245	3	0.10905
KLRF1	6	0.028263	0.084142	0.991393	1407	4	-0.42585	0.88607	0.88633	0.998572	15413	0	-0.42585
GTSE1	6	0.028312	0.084269	0.991393	1408	2	0.078285	0.13438	0.26982	0.995782	4682	3	0.078285
C20orf202	6	0.028319	0.084289	0.991393	1409	2	0.20557	0.62775	0.6862	0.998572	11843	1	0.20557
SLC6A6	6	0.028334	0.084321	0.991393	1410	2	-0.28019	0.3591	0.50405	0.998572	8683	1	-0.28019
ATXN1L	6	0.028355	0.084376	0.991393	1411	4	-0.57559	0.409	0.55195	0.998572	9507	1	-0.57559
AJAP1	6	0.028376	0.084431	0.991393	1412	2	-0.0082558	0.32433	0.47113	0.998572	8118	2	-0.0082558
DNMT3A	6	0.028394	0.08447	0.991393	1413	4	-0.57078	0.97969	0.97981	0.998572	17089	0	-0.57078
EPN2	6	0.0284	0.084485	0.991393	1414	4	-0.61583	0.43512	0.57748	0.998572	9898	2	-0.61583
ZNF345	6	0.028432	0.084564	0.991393	1415	1	-0.039296	0.75557	0.76583	0.998572	13269	1	-0.039296
RFXANK	6	0.028454	0.08462	0.991393	1416	4	-0.63699	0.09662	0.20939	0.993723	3628	2	-0.63699
LY6K	6	0.028465	0.084645	0.991393	1417	4	-0.47858	0.9873	0.98733	0.999162	17222	0	-0.47858
EMC2	6	0.028489	0.084715	0.991393	1418	2	0.011292	0.89127	0.89151	0.998572	15514	0	0.011292
TMED2	6	0.028511	0.084768	0.991393	1419	3	-0.35029	0.3669	0.51163	0.998572	8814	1	-0.35029
ALPK1	6	0.028545	0.084855	0.991393	1420	2	0.24163	0.212	0.36686	0.998572	6370	2	0.24163
C5orf22	6	0.028578	0.084936	0.991393	1421	2	-0.37305	0.36331	0.50813	0.998572	8755	1	-0.37305
TFDP1	6	0.028602	0.084995	0.991393	1422	2	0.092688	0.18706	0.34425	0.995782	5969	1	0.092688
DXO	4	0.028614	0.071493	0.991393	1423	2	-0.59576	0.6941	0.69399	0.998572	12495	0	-0.59576
FXYD2	6	0.028656	0.085134	0.991393	1424	2	-0.29177	0.96102	0.96128	0.998572	16750	0	-0.29177
CASP12	6	0.028701	0.085243	0.991393	1425	2	-0.13269	0.5937	0.66899	0.998572	11542	1	-0.13269
PDLIM5	6	0.028715	0.085272	0.991393	1426	1	0.083815	0.24436	0.39668	0.998572	6852	1	0.083815
ENTPD4	6	0.028756	0.085364	0.991393	1427	3	-0.21758	0.37393	0.51835	0.998572	8918	1	-0.21758
ASB5	6	0.028768	0.085397	0.991393	1428	2	-0.27581	0.99064	0.99069	0.999421	17278	0	-0.27581
VBP1	6	0.028772	0.085408	0.991393	1429	1	0.36218	0.14235	0.28239	0.995782	4891	2	0.36218
UPRT	6	0.028779	0.085423	0.991393	1430	2	-0.19807	0.69534	0.72485	0.998572	12516	1	-0.19807
GNRHR	6	0.02879	0.085453	0.991393	1431	3	0.12209	0.038078	0.10882	0.973825	1932	3	0.12209
NUP98	6	0.028808	0.085505	0.991393	1432	4	-0.5782	0.84624	0.84655	0.998572	14700	0	-0.5782
SLC25A26	6	0.028857	0.08563	0.991393	1433	2	0.29363	0.072472	0.16902	0.993488	2949	3	0.29363
SLC25A4	6	0.028885	0.085688	0.991393	1434	2	-0.050785	0.42238	0.56486	0.998572	9699	2	-0.050785
SLC22A1	6	0.028941	0.085852	0.991393	1435	4	-0.51358	0.99165	0.99169	0.999429	17294	0	-0.51358
PAFAH1B1	4	0.028948	0.072259	0.991393	1436	1	0.44659	0.1227	0.21191	0.993723	4387	2	0.44659
B3GALT4	6	0.02898	0.085968	0.991393	1437	3	-0.62504	0.73071	0.74801	0.998572	12935	1	-0.62504
HCN3	6	0.028988	0.085983	0.991393	1438	4	-0.41689	0.066852	0.15964	0.9917	2786	1	-0.41689
C12orf56	6	0.028998	0.086006	0.991393	1439	2	0.19231	0.065346	0.15711	0.9917	2735	2	0.19231
C3orf38	6	0.029055	0.086155	0.991393	1440	1	0.015666	0.39209	0.53577	0.998572	9235	2	0.015666
NANOS1	6	0.029059	0.086167	0.991393	1441	2	0.07882	0.057394	0.14357	0.9917	2497	2	0.07882
ITGA10	6	0.029069	0.086191	0.991393	1442	4	-0.52644	0.8755	0.87578	0.998572	15223	0	-0.52644
TRPV1	6	0.029082	0.086226	0.991393	1443	4	-0.67547	0.23163	0.38498	0.998572	6646	1	-0.67547
APOM	5	0.029139	0.080095	0.991393	1444	1	0.012397	0.33024	0.46468	0.998572	8198	1	0.012397
CLSTN3	6	0.02914	0.086372	0.991393	1445	3	-0.61206	0.53217	0.64083	0.998572	11013	1	-0.61206
PLEKHM3	6	0.029168	0.08645	0.991393	1446	1	0.13657	0.75263	0.7637	0.998572	13227	1	0.13657
RABEP2	6	0.029176	0.086475	0.991393	1447	4	-0.59809	0.86613	0.86641	0.998572	15057	0	-0.59809
TMEM222	6	0.029202	0.086546	0.991393	1448	4	-0.52771	0.48922	0.6229	0.998572	10682	1	-0.52771
SIDT2	6	0.029224	0.086596	0.991393	1449	2	-0.25327	0.42348	0.56595	0.998572	9722	2	-0.25327
ANAPC7	6	0.029232	0.086614	0.991393	1450	3	-0.18268	0.026309	0.07871	0.962175	1409	1	-0.18268
C3orf22	6	0.029267	0.086706	0.991393	1451	4	-0.45999	0.46004	0.60209	0.998572	10328	1	-0.45999
ICA1L	6	0.029281	0.086738	0.991393	1452	2	-0.25096	0.50417	0.62899	0.998572	10807	1	-0.25096
DCAF12L1	6	0.029283	0.086744	0.991393	1453	4	-0.4913	0.78339	0.78779	0.998572	13665	1	-0.4913
ANKRD35	6	0.029337	0.086895	0.991393	1454	3	-0.49635	0.45068	0.59283	0.998572	10189	1	-0.49635
ADAMTS17	6	0.029344	0.086914	0.991393	1455	4	-0.48448	0.91834	0.91857	0.998572	15979	0	-0.48448
SCLY	6	0.029366	0.086976	0.991393	1456	4	-0.36675	0.83359	0.83396	0.998572	14494	0	-0.36675
EPB41L3	6	0.029394	0.087049	0.991393	1457	2	-0.31148	0.43885	0.58112	0.998572	9981	2	-0.31148
TACR2	6	0.029407	0.087086	0.991393	1458	3	-0.50505	0.011047	0.037706	0.961127	668	2	-0.50505
RFX6	6	0.029414	0.087106	0.991393	1459	3	-0.33685	0.23059	0.38408	0.998572	6630	1	-0.33685
MAPK13	6	0.029423	0.087132	0.991393	1460	3	-0.48027	0.35477	0.49996	0.998572	8607	1	-0.48027
GMEB1	6	0.029441	0.087179	0.991393	1461	3	-0.39093	0.19972	0.35564	0.995782	6178	2	-0.39093
MPPE1	6	0.02945	0.087205	0.991393	1462	2	0.19685	0.14759	0.29057	0.995782	5038	3	0.19685
EAF2	6	0.029451	0.087207	0.991393	1463	3	-0.20066	0.078011	0.17837	0.993723	3119	1	-0.20066
SMCO4	6	0.029486	0.087295	0.991393	1464	2	0.046981	0.49623	0.62571	0.998572	10746	1	0.046981
KRTAP1-1	6	0.029497	0.087324	0.991393	1465	3	-0.24938	0.68013	0.71565	0.998572	12350	1	-0.24938
STRAP	6	0.029504	0.087342	0.991393	1466	4	-0.63057	0.83967	0.84004	0.998572	14596	0	-0.63057
TTYH2	6	0.029518	0.087388	0.991393	1467	3	-0.51877	0.9576	0.95788	0.998572	16697	0	-0.51877
LYSMD2	6	0.029573	0.087559	0.991393	1468	3	-0.20178	0.1663	0.31947	0.995782	5545	2	-0.20178
TTC33	6	0.029616	0.087649	0.991393	1469	4	-0.66516	0.97859	0.9787	0.998572	17070	0	-0.66516
IFI27L1	6	0.02962	0.087658	0.991393	1470	2	0.043921	0.18448	0.34191	0.995782	5926	1	0.043921
ZNF692	6	0.029622	0.08766	0.991393	1471	3	-0.42721	0.2031	0.3587	0.995782	6238	2	-0.42721
OR2G6	6	0.029633	0.087687	0.991393	1472	3	-0.1816	0.8493	0.84962	0.998572	14752	0	-0.1816
TBCK	6	0.029636	0.087699	0.991393	1473	4	-0.50469	0.76636	0.77411	0.998572	13415	1	-0.50469
RGS21	6	0.029659	0.087751	0.991393	1474	3	-0.23309	0.073834	0.17132	0.993488	2990	3	-0.23309
MST1	6	0.029676	0.087797	0.991393	1475	2	-0.2313	0.30333	0.45139	0.998572	7770	1	-0.2313
KLK13	6	0.029701	0.087864	0.991393	1476	2	-0.063076	0.072989	0.1699	0.993488	2967	1	-0.063076
DNMT3B	5	0.029704	0.081201	0.991393	1477	3	-0.53511	0.6923	0.70072	0.998572	12475	1	-0.53511
DHX8	6	0.029761	0.088019	0.991393	1478	2	0.47349	0.046453	0.12461	0.988157	2181	3	0.47349
RPP40	6	0.029771	0.088049	0.991393	1479	4	-0.55168	0.16112	0.31153	0.995782	5403	2	-0.55168
SLC7A11	6	0.029813	0.088157	0.991393	1480	4	-0.66633	0.93432	0.93457	0.998572	16254	0	-0.66633
BARHL1	6	0.029824	0.088178	0.991393	1481	4	-0.69605	0.035146	0.10148	0.972628	1801	1	-0.69605
GRPEL2	6	0.029834	0.088204	0.991393	1482	4	-0.58258	0.90908	0.90931	0.998572	15820	0	-0.58258
ATG3	6	0.029846	0.088228	0.991393	1483	1	0.2094	0.0015927	0.006976	0.761362	158	2	0.2094
NVL	6	0.029858	0.08826	0.991393	1484	3	-0.013181	0.014705	0.047817	0.961127	831	3	-0.013181
KRT3	6	0.029863	0.088274	0.991393	1485	4	-0.51735	0.51818	0.63483	0.998572	10916	1	-0.51735
CCDC155	6	0.029871	0.08829	0.991393	1486	3	-0.31935	0.30192	0.45003	0.998572	7745	1	-0.31935
MAP2	6	0.029959	0.08853	0.991393	1487	2	-0.091713	0.58816	0.66634	0.998572	11487	1	-0.091713
PTGER3	6	0.030015	0.088684	0.991393	1488	3	-0.42306	0.14664	0.2891	0.995782	5013	2	-0.42306
PPP2CA	6	0.030018	0.088691	0.991393	1489	4	-0.65854	0.8349	0.83524	0.998572	14514	0	-0.65854
TRIM60	6	0.030022	0.088697	0.991393	1490	3	-0.57872	0.71373	0.73659	0.998572	12725	1	-0.57872
FASTK	6	0.030027	0.088705	0.991393	1491	4	-0.42301	0.97903	0.97914	0.998572	17075	0	-0.42301
ATF3	6	0.030044	0.08875	0.991393	1492	4	-0.55599	0.12294	0.25177	0.993723	4395	2	-0.55599
NOL10	6	0.030053	0.088778	0.991393	1493	3	-0.59649	0.23256	0.38582	0.998572	6662	2	-0.59649
POLR2A	6	0.030084	0.088866	0.991393	1494	4	-0.50272	0.94185	0.94212	0.998572	16409	0	-0.50272
ST8SIA2	6	0.03009	0.088883	0.991393	1495	4	-0.61537	0.75401	0.76467	0.998572	13246	1	-0.61537
FOXG1	6	0.030128	0.088976	0.991393	1496	2	-0.23826	0.74763	0.76008	0.998572	13155	1	-0.23826
SLC36A1	5	0.030129	0.082066	0.991393	1497	1	-0.032257	0.35569	0.49238	0.998572	8628	2	-0.032257
MAT1A	5	0.030129	0.082066	0.991393	1498	2	-0.070733	0.36888	0.50697	0.998572	8844	1	-0.070733
MOB3B	6	0.030133	0.088991	0.991393	1499	3	-0.417	0.1407	0.27983	0.995782	4855	2	-0.417
ABHD11	6	0.030148	0.089025	0.991393	1500	4	-0.59633	0.82533	0.8257	0.998572	14350	1	-0.59633
PALMD	6	0.030161	0.08906	0.991393	1501	3	-0.48563	0.46884	0.61082	0.998572	10456	2	-0.48563
PLK2	5	0.030167	0.082152	0.991393	1502	3	-0.57423	0.99404	0.99404	0.999471	17335	0	-0.57423
ADCK1	6	0.030185	0.089119	0.991393	1503	1	0.21003	0.19884	0.35484	0.995782	6157	2	0.21003
CXCL14	6	0.030223	0.089208	0.991393	1504	3	-0.48618	0.38559	0.52961	0.998572	9108	1	-0.48618
TOM1	6	0.030232	0.089228	0.991393	1505	3	-0.36439	0.50824	0.63067	0.998572	10840	1	-0.36439
PHKB	6	0.030241	0.089252	0.991393	1506	1	0.46336	0.0623	0.15194	0.9917	2648	3	0.46336
HLA-A	6	0.030249	0.089269	0.991393	1507	4	-0.69446	0.55251	0.64977	0.998572	11181	1	-0.69446
OR3A1	6	0.030257	0.089292	0.991393	1508	2	0.15452	0.013629	0.044903	0.961127	773	2	0.15452
PSEN1	6	0.030268	0.089318	0.991393	1509	4	-0.63763	0.85661	0.85687	0.998572	14884	0	-0.63763
NIT2	6	0.03028	0.089353	0.991393	1510	2	0.16768	0.060071	0.14811	0.9917	2576	3	0.16768
KCTD12	6	0.030295	0.089391	0.991393	1511	4	-0.59217	0.0026919	0.011452	0.882217	220	1	-0.59217
CDC16	6	0.030298	0.0894	0.991393	1512	1	2252-01-01	0.00061511	0.0029194	0.722284	70	4	2252-01-01
SLC13A4	6	0.03033	0.089482	0.991393	1513	4	-0.6685	0.31585	0.46315	0.998572	7979	1	-0.6685
RWDD4	6	0.030354	0.089548	0.991393	1514	3	-0.22069	0.64999	0.69817	0.998572	12054	1	-0.22069
ZNF433	6	0.030427	0.089748	0.991393	1515	4	-0.48305	0.94313	0.9434	0.998572	16437	0	-0.48305
USP25	6	0.030463	0.08985	0.991393	1516	2	-0.18695	0.59683	0.67058	0.998572	11564	1	-0.18695
CTSO	6	0.030467	0.089861	0.991393	1517	1	0.098615	0.31187	0.45943	0.998572	7914	2	0.098615
SCN1A	6	0.030497	0.089935	0.991393	1518	4	-0.55627	0.75342	0.76424	0.998572	13240	1	-0.55627
NDC1	6	0.030524	0.090006	0.991393	1519	2	-0.10445	0.26863	0.41908	0.998572	7219	1	-0.10445
TARS2	6	0.030525	0.090008	0.991393	1520	4	-0.56883	0.47016	0.61213	0.998572	10480	1	-0.56883
IVNS1ABP	6	0.030555	0.090089	0.991393	1521	3	-0.30279	0.37499	0.51938	0.998572	8943	1	-0.30279
ACSM1	6	0.030569	0.090114	0.991393	1522	4	-0.6549	0.39713	0.54053	0.998572	9313	1	-0.6549
TOP3B	6	0.030578	0.090137	0.991393	1523	4	-0.50232	0.11295	0.23579	0.993723	4095	2	-0.50232
UCHL3	6	0.030587	0.090154	0.991393	1524	4	-0.43111	0.99757	0.99758	0.999471	17401	0	-0.43111
DERL3	6	0.030622	0.090245	0.991393	1525	4	-0.56517	0.1089	0.22929	0.993723	3982	2	-0.56517
PTPDC1	6	0.030627	0.090256	0.991393	1526	4	-0.6361	0.41633	0.55898	0.998572	9617	2	-0.6361
PPP2R1B	6	0.03064	0.090291	0.991393	1527	4	-0.50847	0.78521	0.78931	0.998572	13693	1	-0.50847
DDRGK1	6	0.030665	0.090356	0.991393	1528	2	-0.1241	0.6268	0.68574	0.998572	11832	1	-0.1241
WDR47	6	0.030665	0.090356	0.991393	1529	3	-0.27711	0.49784	0.62634	0.998572	10761	1	-0.27711
RRP12	6	0.030665	0.090356	0.991393	1530	2	0.10349	0.69234	0.72299	0.998572	12476	1	0.10349
COL14A1	6	0.030665	0.090356	0.991393	1531	2	-0.079023	0.50514	0.6294	0.998572	10813	1	-0.079023
RAD51AP1	6	0.030715	0.090463	0.991393	1532	2	-9.0121e-05	0.055829	0.14083	0.9917	2458	2	-9.0121e-05
LYG1	6	0.030727	0.090497	0.991393	1533	2	0.58049	0.0015515	0.006813	0.761362	151	3	0.58049
SMPDL3B	6	0.030767	0.090601	0.991393	1534	4	-0.7019	0.72674	0.74532	0.998572	12894	1	-0.7019
ZCWPW1	6	0.030784	0.090643	0.991393	1535	2	-0.41415	0.61587	0.68005	0.998572	11736	1	-0.41415
TLR1	6	0.030806	0.090694	0.991393	1536	2	-0.15221	0.30505	0.453	0.998572	7804	2	-0.15221
ZNF728	5	0.030823	0.083417	0.991393	1537	3	-0.62345	0.9275	0.92733	0.998572	16137	0	-0.62345
TOR1AIP2	6	0.030843	0.09078	0.991393	1538	3	-0.42083	0.99386	0.99379	0.999471	17333	0	-0.42083
REXO2	6	0.030852	0.090811	0.991393	1539	3	-0.36822	0.050318	0.13129	0.988157	2289	2	-0.36822
UBL3	6	0.030863	0.090842	0.991393	1540	2	-0.20543	0.84969	0.85	0.998572	14760	0	-0.20543
EBF1	6	0.030865	0.090849	0.991393	1541	3	-0.35453	0.93464	0.93488	0.998572	16262	0	-0.35453
LMBRD2	6	0.030874	0.090875	0.991393	1542	3	-0.35273	0.97853	0.97863	0.998572	17066	0	-0.35273
SMIM19	6	0.030887	0.090915	0.991393	1543	3	-0.54398	0.72086	0.74132	0.998572	12822	1	-0.54398
MELK	6	0.030922	0.090998	0.991393	1544	2	-0.19953	0.95371	0.95401	0.998572	16632	0	-0.19953
FKBP2	6	0.030945	0.091049	0.991393	1545	2	-0.16546	0.086939	0.1933	0.993723	3355	1	-0.16546
ARL11	6	0.030991	0.091166	0.991393	1546	3	-0.38935	0.65432	0.70064	0.998572	12098	1	-0.38935
PPM1K	6	0.031032	0.091267	0.991393	1547	3	-0.47303	0.60518	0.67468	0.998572	11632	1	-0.47303
DNAH14	6	0.031032	0.091268	0.991393	1548	1	0.087739	0.84408	0.84438	0.998572	14664	0	0.087739
ZNF559-ZNF177	4	0.03104	0.076761	0.991393	1549	3	-0.45266	0.98732	0.98738	0.999162	17223	0	-0.45266
SUN5	6	0.031051	0.091305	0.991393	1550	4	-0.4859	0.99725	0.99724	0.999471	17390	0	-0.4859
STAG1	6	0.03106	0.091328	0.991393	1551	3	-0.085032	0.15399	0.30047	0.995782	5215	2	-0.085032
GYS1	6	0.031088	0.091402	0.991393	1552	3	-0.44815	0.91093	0.91116	0.998572	15854	0	-0.44815
IL1RN	6	0.031109	0.09145	0.991393	1553	4	-0.60352	0.985	0.98504	0.999093	17187	0	-0.60352
EI24	6	0.03113	0.09149	0.991393	1554	2	-0.019153	0.36181	0.50671	0.998572	8727	1	-0.019153
SLIT1	6	0.031141	0.091522	0.991393	1555	3	-0.45152	0.82481	0.82517	0.998572	14341	1	-0.45152
ZNF707	6	0.031143	0.091525	0.991393	1556	4	-0.5929	0.66812	0.70854	0.998572	12229	1	-0.5929
ACOX2	6	0.031145	0.091529	0.991393	1557	2	0.015663	0.20351	0.35908	0.996068	6254	2	0.015663
HMGCR	6	0.031163	0.091572	0.991393	1558	4	-0.33374	0.92383	0.92405	0.998572	16074	0	-0.33374
SERINC3	6	0.031186	0.09163	0.991393	1559	3	-0.36076	0.49456	0.62504	0.998572	10733	1	-0.36076
DNAJC11	6	0.03119	0.091642	0.991393	1560	4	-0.53267	0.9316	0.93181	0.998572	16199	0	-0.53267
CYP2S1	6	0.031201	0.091674	0.991393	1561	2	0.11791	0.70202	0.72904	0.998572	12590	1	0.11791
PYGO2	6	0.031228	0.091739	0.991393	1562	3	-0.51684	0.93838	0.93867	0.998572	16349	0	-0.51684
MAGEE1	6	0.031228	0.091739	0.991393	1563	2	-0.08094	0.71527	0.73762	0.998572	12750	1	-0.08094
KCNH4	6	0.031258	0.09182	0.991393	1564	2	0.24127	0.0063871	0.024453	0.961127	438	2	0.24127
ATP1A4	6	0.03129	0.091899	0.991393	1565	3	-0.52565	0.46684	0.60882	0.998572	10434	1	-0.52565
ATP6V0A4	6	0.031314	0.091965	0.991393	1566	3	-0.42957	0.69849	0.72683	0.998572	12551	1	-0.42957
IL20RB	6	0.031326	0.091998	0.991393	1567	3	-0.20329	0.66011	0.70394	0.998572	12143	1	-0.20329
DLG4	6	0.031371	0.092112	0.991393	1568	1	0.20161	0.22194	0.37603	0.998572	6516	2	0.20161
PPP2R5E	6	0.031384	0.092149	0.991393	1569	3	-0.1821	0.33211	0.47858	0.998572	8218	2	-0.1821
TGFBI	6	0.031404	0.092198	0.991393	1570	4	-0.55439	0.8315	0.83182	0.998572	14451	0	-0.55439
DNAJC6	6	0.031427	0.092252	0.991393	1571	2	-0.16038	0.41984	0.56238	0.998572	9669	2	-0.16038
KIAA2013	6	0.031462	0.092342	0.991393	1572	4	-0.67726	0.96104	0.9613	0.998572	16752	0	-0.67726
RBP3	6	0.031484	0.092396	0.991393	1573	2	-0.1756	0.52142	0.63617	0.998572	10937	1	-0.1756
ZFYVE16	6	0.031553	0.092563	0.991393	1574	4	-0.64645	0.6996	0.72753	0.998572	12563	1	-0.64645
GPC3	6	0.03157	0.092603	0.991393	1575	4	-0.65276	0.71993	0.74069	0.998572	12803	1	-0.65276
FAM110B	6	0.031585	0.09264	0.991393	1576	3	-0.50004	0.87141	0.87164	0.998572	15151	0	-0.50004
METTL4	6	0.031596	0.092671	0.991393	1577	2	-0.17551	0.90142	0.90159	0.998572	15709	0	-0.17551
RAB40A	6	0.031616	0.092714	0.991393	1578	3	-0.3066	0.54567	0.6468	0.998572	11126	1	-0.3066
BCL7B	6	0.03163	0.092747	0.991393	1579	3	-0.66267	0.21752	0.37197	0.998572	6455	1	-0.66267
FAM118B	6	0.031641	0.092773	0.991393	1580	4	-0.43762	0.6926	0.72315	0.998572	12481	1	-0.43762
LCMT1	6	0.031642	0.092776	0.991393	1581	4	-0.49884	0.99526	0.99524	0.999471	17352	0	-0.49884
PCSK5	6	0.031709	0.092943	0.991393	1582	2	-0.18883	0.70564	0.73139	0.998572	12625	1	-0.18883
ACVR2A	6	0.031721	0.09297	0.991393	1583	3	-0.3737	0.4111	0.55396	0.998572	9533	2	-0.3737
OR2T35	6	0.031722	0.092973	0.991393	1584	3	-0.37047	0.09795	0.21156	0.993723	3666	2	-0.37047
SIGLEC15	6	0.031723	0.092976	0.991393	1585	4	-0.47662	0.8253	0.82566	0.998572	14349	1	-0.47662
MSS51	6	0.031776	0.093111	0.991393	1586	4	-0.60428	0.79959	0.8016	0.998572	13916	1	-0.60428
CRCP	6	0.031794	0.093162	0.991393	1587	1	0.51226	0.06307	0.15325	0.9917	2678	2	0.51226
COL5A2	6	0.031794	0.093162	0.991393	1588	2	0.059333	0.4521	0.59423	0.998572	10205	2	0.059333
LYRM9	5	0.031803	0.085379	0.991393	1589	2	-0.30049	0.68294	0.69337	0.998572	12381	1	-0.30049
SLC31A2	6	0.031814	0.093219	0.991393	1590	3	-0.47252	0.72096	0.7414	0.998572	12823	1	-0.47252
MSANTD2	6	0.031856	0.093327	0.991393	1591	3	-0.5175	0.89677	0.8969	0.998572	15625	0	-0.5175
SMIM1	6	0.031879	0.093392	0.991393	1592	2	-0.32433	0.65279	0.69976	0.998572	12085	1	-0.32433
DLL1	6	0.031991	0.093689	0.991393	1593	1	0.52927	0.036015	0.1037	0.97368	1839	3	0.52927
CDS2	6	0.031995	0.093698	0.991393	1594	2	-0.28645	0.4191	0.56167	0.998572	9656	1	-0.28645
CDR2	6	0.032038	0.093793	0.991393	1595	4	-0.50743	0.44726	0.5894	0.998572	10135	1	-0.50743
IRX2	6	0.032048	0.09382	0.991393	1596	1	-0.14955	0.61289	0.67856	0.998572	11707	1	-0.14955
PSG11	6	0.032059	0.09385	0.991393	1597	2	-0.20004	0.93343	0.93366	0.998572	16234	0	-0.20004
JPH4	6	0.032071	0.093885	0.991393	1598	2	0.44341	0.030918	0.090707	0.962175	1620	3	0.44341
SLC8A1	6	0.032104	0.093981	0.991393	1599	1	-0.043482	0.10312	0.21995	0.993723	3797	1	-0.043482
CNTFR	6	0.032107	0.093988	0.991393	1600	4	-0.58808	0.56943	0.65761	0.998572	11315	1	-0.58808
CDNF	6	0.032175	0.094168	0.991393	1601	4	-0.39933	0.095821	0.20806	0.993723	3609	1	-0.39933
TCP1	6	0.032196	0.094218	0.991393	1602	3	-0.27068	0.13882	0.27688	0.995782	4806	2	-0.27068
PCSK1	6	0.032217	0.09427	0.991393	1603	1	-0.055534	0.68477	0.71843	0.998572	12403	1	-0.055534
LMAN2	6	0.032258	0.094374	0.991393	1604	4	-0.51808	0.9732	0.9734	0.998572	16959	0	-0.51808
MDN1	6	0.032273	0.094407	0.991393	1605	3	-0.4155	0.91692	0.91717	0.998572	15958	0	-0.4155
DKKL1	6	0.032273	0.094407	0.991393	1606	3	-0.4011	0.97838	0.97848	0.998572	17065	0	-0.4011
MIER3	6	0.03233	0.09455	0.991393	1607	2	-0.35229	0.88946	0.88968	0.998572	15480	0	-0.35229
CBX2	6	0.03235	0.094606	0.991393	1608	4	-0.5748	0.78764	0.79128	0.998572	13737	1	-0.5748
TMEM129	6	0.032359	0.094634	0.991393	1609	4	-0.61515	0.394	0.53755	0.998572	9265	2	-0.61515
PDE6C	6	0.032375	0.094675	0.991393	1610	2	-0.1681	0.92305	0.92329	0.998572	16061	0	-0.1681
ZNF770	6	0.032378	0.09468	0.991393	1611	4	-0.60821	0.27644	0.42636	0.998572	7339	2	-0.60821
DNMT3L	6	0.032386	0.094697	0.991393	1612	1	-0.046499	0.045227	0.12254	0.987269	2147	2	-0.046499
KRTAP24-1	6	0.032411	0.094757	0.991393	1613	2	-0.16392	0.8733	0.87357	0.998572	15189	0	-0.16392
SPINK6	6	0.032443	0.094844	0.991393	1614	1	-0.25612	0.89063	0.89088	0.998572	15504	0	-0.25612
FITM1	6	0.032447	0.094854	0.991393	1615	3	-0.42888	0.39427	0.5378	0.998572	9270	2	-0.42888
MAGI1	6	0.032466	0.094901	0.991393	1616	3	-0.43028	0.44186	0.58407	0.998572	10050	1	-0.43028
RTN4IP1	6	0.032516	0.095033	0.991393	1617	2	0.22585	0.75996	0.76915	0.998572	13330	1	0.22585
LMX1A	6	0.032534	0.095089	0.991393	1618	3	-0.40887	0.86722	0.86749	0.998572	15079	0	-0.40887
DEFB119	6	0.032557	0.095149	0.991393	1619	3	-0.35365	0.93023	0.93045	0.998572	16179	0	-0.35365
RBPMS	6	0.032563	0.095169	0.991393	1620	2	0.1231	0.78155	0.7863	0.998572	13630	1	0.1231
RPH3A	6	0.032612	0.095293	0.991393	1621	3	-0.43751	0.12331	0.25236	0.993723	4404	2	-0.43751
OR4C15	6	0.032692	0.095495	0.991393	1622	4	-0.4365	0.84677	0.84707	0.998572	14709	0	-0.4365
HLA-DRB1	6	0.032767	0.095704	0.991393	1623	3	-0.30667	0.15154	0.29668	0.995782	5147	3	-0.30667
PPP1R11	6	0.032777	0.095724	0.991393	1624	3	-0.51694	0.21194	0.36681	0.998572	6369	2	-0.51694
KLHL36	6	0.032781	0.095734	0.991393	1625	2	-0.40574	0.94939	0.94973	0.998572	16555	0	-0.40574
FRG2	6	0.032799	0.095776	0.991393	1626	3	-0.077153	0.38343	0.52749	0.998572	9074	2	-0.077153
ADAM20	6	0.032825	0.095837	0.991393	1627	4	-0.76869	0.92732	0.92756	0.998572	16132	0	-0.76869
ARAP3	6	0.032835	0.095863	0.991393	1628	2	-0.22522	0.81084	0.8118	0.998572	14089	1	-0.22522
SRP14	6	0.032837	0.095871	0.991393	1629	2	0.36784	0.023045	0.07008	0.961127	1258	2	0.36784
CD3D	6	0.032894	0.096	0.991393	1630	3	-0.12142	0.45395	0.59606	0.998572	10230	2	-0.12142
AANAT	6	0.032967	0.096187	0.991393	1631	4	-0.51798	0.49167	0.62391	0.998572	10709	1	-0.51798
GLYR1	6	0.03299	0.096231	0.991393	1632	4	-0.58718	0.96453	0.9647	0.998572	16814	0	-0.58718
FOXO1	6	0.033028	0.096335	0.991393	1633	4	-0.39037	0.59174	0.66805	0.998572	11526	1	-0.39037
PYHIN1	6	0.033036	0.096357	0.991393	1634	3	-0.48954	0.87107	0.87132	0.998572	15142	0	-0.48954
PNMA5	6	0.033063	0.096419	0.991393	1635	2	0.69992	0.019411	0.060401	0.961127	1075	3	0.69992
IFNA2	6	0.03307	0.096437	0.991393	1636	4	-0.46773	0.97429	0.97448	0.998572	16981	0	-0.46773
A4GALT	6	0.033083	0.09647	0.991393	1637	3	-0.45099	0.64839	0.69729	0.998572	12036	1	-0.45099
MARCKSL1	6	0.033089	0.096483	0.991393	1638	2	-0.16964	0.0063871	0.024453	0.961127	439	1	-0.16964
GLIPR1	6	0.033119	0.096546	0.991393	1639	1	0.35501	0.2405	0.39317	0.998572	6792	2	0.35501
RFNG	6	0.033144	0.096611	0.991393	1640	4	-0.79262	0.38026	0.52444	0.998572	9024	2	-0.79262
MLLT1	6	0.033219	0.096817	0.991393	1641	4	-0.50396	0.97658	0.97673	0.998572	17024	0	-0.50396
TNFRSF4	6	0.033271	0.096954	0.991393	1642	4	-0.51236	0.97672	0.97688	0.998572	17030	0	-0.51236
ZSCAN31	6	0.033273	0.096958	0.991393	1643	3	-0.39348	0.97446	0.97465	0.998572	16985	0	-0.39348
GUCD1	6	0.033401	0.097303	0.991393	1644	2	-0.052612	0.29824	0.44666	0.998572	7684	2	-0.052612
ZMIZ1	6	0.033404	0.097309	0.991393	1645	2	0.29874	0.38427	0.52833	0.998572	9091	2	0.29874
LINGO2	6	0.03345	0.097419	0.991393	1646	3	-0.6833	0.99805	0.99807	0.99971	17404	0	-0.6833
PRY	5	0.033466	0.088617	0.991393	1647	3	-0.42583	0.52183	0.58766	0.998572	10946	1	-0.42583
C1QC	6	0.03347	0.097465	0.991393	1648	3	-0.24192	0.34158	0.4875	0.998572	8378	2	-0.24192
ABHD15	6	0.033495	0.097528	0.991393	1649	4	-0.60234	0.11651	0.24154	0.993723	4204	2	-0.60234
ADTRP	6	0.033496	0.09753	0.991393	1650	3	-0.53079	0.80246	0.80415	0.998572	13966	1	-0.53079
RNF208	6	0.033546	0.097674	0.991393	1651	3	-0.31701	0.38086	0.52501	0.998572	9033	2	-0.31701
SLC9C1	6	0.03357	0.097736	0.991393	1652	3	-0.091857	0.43534	0.5777	0.998572	9906	1	-0.091857
IGF2BP3	6	0.033606	0.097821	0.991393	1653	3	-0.23567	0.58349	0.66415	0.998572	11442	1	-0.23567
LELP1	6	0.033611	0.097826	0.991393	1654	3	-0.14758	0.022914	0.069729	0.961127	1251	3	-0.14758
DNAJC3	6	0.033654	0.097934	0.991393	1655	2	0.070568	0.1289	0.26124	0.995782	4554	2	0.070568
TRIP4	6	0.033682	0.098007	0.991393	1656	2	-0.27597	0.81242	0.81326	0.998572	14112	1	-0.27597
VIM	6	0.03369	0.098026	0.991393	1657	2	-0.15436	0.14843	0.29183	0.995782	5056	2	-0.15436
CSPP1	6	0.033691	0.098029	0.991393	1658	4	-0.49306	0.47461	0.61655	0.998572	10550	1	-0.49306
ACSM5	6	0.033737	0.09815	0.991393	1659	3	-0.3783	0.10548	0.22376	0.993723	3878	1	-0.3783
SAMD3	6	0.033739	0.098152	0.991393	1660	3	-0.27885	0.17692	0.33498	0.995782	5793	2	-0.27885
VDAC2	6	0.033767	0.098236	0.991393	1661	3	-0.61807	0.39951	0.54278	0.998572	9354	2	-0.61807
SEL1L	6	0.033781	0.098265	0.991393	1662	4	-0.65521	0.65782	0.70263	0.998572	12122	1	-0.65521
ABCC3	6	0.0338	0.098314	0.991393	1663	3	-0.51858	0.77654	0.78223	0.998572	13545	1	-0.51858
POM121	5	0.0338	0.089265	0.991393	1664	2	0.062673	0.096745	0.2057	0.993723	3633	1	0.062673
SCAMP5	6	0.033804	0.098327	0.991393	1665	4	-0.68267	0.5096	0.63126	0.998572	10848	1	-0.68267
LRRK1	5	0.033847	0.089363	0.991393	1666	1	0.089571	0.58481	0.62481	0.998572	11453	1	0.089571
RETN	6	0.033851	0.098439	0.991393	1667	3	-0.27261	0.80709	0.80833	0.998572	14035	1	-0.27261
FMO4	6	0.033992	0.098796	0.991393	1668	3	-0.20878	0.051115	0.13268	0.988157	2322	3	-0.20878
HOXC4	6	0.033992	0.098798	0.991393	1669	2	0.15252	0.66178	0.70489	0.998572	12164	1	0.15252
APOBEC3H	6	0.033992	0.098798	0.991393	1670	1	-0.095662	0.73064	0.74795	0.998572	12934	1	-0.095662
NAPA	6	0.033992	0.098798	0.991393	1671	1	0.30837	0.031257	0.09154	0.962175	1634	2	0.30837
NOTCH2	6	0.034015	0.098855	0.991393	1672	3	-0.26087	0.38584	0.52986	0.998572	9112	2	-0.26087
CACNA1S	6	0.034091	0.099035	0.991393	1673	3	-0.43839	0.15207	0.29751	0.995782	5160	1	-0.43839
PLS3	6	0.034142	0.099165	0.991393	1674	4	-0.55568	0.17831	0.33627	0.995782	5816	2	-0.55568
HAGHL	6	0.034219	0.09934	0.991393	1675	4	-0.44857	0.89231	0.89251	0.998572	15531	0	-0.44857
ALDH1A3	6	0.034229	0.099361	0.991393	1676	3	-0.42262	0.42572	0.5682	0.998572	9753	1	-0.42262
ENG	6	0.034302	0.099559	0.991393	1677	3	-0.18269	0.76391	0.77222	0.998572	13386	1	-0.18269
RPS9	6	0.034311	0.099578	0.991393	1678	3	-0.41446	0.6975	0.7262	0.998572	12542	1	-0.41446
LRRTM3	6	0.034358	0.09971	0.991393	1679	2	0.16969	0.030155	0.088747	0.962175	1579	2	0.16969
SLC6A19	6	0.034397	0.099807	0.991393	1680	2	-0.065861	0.32199	0.46892	0.998572	8084	2	-0.065861
SNX30	6	0.034414	0.099855	0.991393	1681	3	-0.28428	0.13508	0.27095	0.995782	4707	2	-0.28428
RIF1	6	0.03442	0.099875	0.991393	1682	4	-0.6911	0.99692	0.99689	0.999471	17385	0	-0.6911
CSN3	6	0.034421	0.099878	0.991393	1683	3	-0.59845	0.94005	0.94035	0.998572	16384	0	-0.59845
PAGR1	6	0.034445	0.099936	0.991393	1684	2	-0.39909	0.55042	0.64886	0.998572	11160	1	-0.39909
EXOC3L1	6	0.034497	0.10007	0.991393	1685	4	-0.66706	0.5584	0.65246	0.998572	11225	1	-0.66706
LIPG	6	0.034518	0.10012	0.991393	1686	3	-0.44581	0.10312	0.21995	0.993723	3801	1	-0.44581
TRIM69	6	0.034526	0.10015	0.991393	1687	4	-0.50024	0.81676	0.81734	0.998572	14192	1	-0.50024
NFKBIE	6	0.034527	0.10015	0.991393	1688	2	0.51618	0.11619	0.24102	0.993723	4196	3	0.51618
NRROS	4	0.034535	0.084365	0.991393	1689	3	-0.46317	0.67788	0.67789	0.998572	12331	1	-0.46317
RAVER1	6	0.034564	0.10024	0.991393	1690	4	-0.56997	0.82578	0.82612	0.998572	14363	1	-0.56997
CAMK2D	6	0.034576	0.10027	0.991393	1691	4	-0.35019	0.23505	0.38808	0.998572	6702	1	-0.35019
TBX20	6	0.034578	0.10028	0.991393	1692	3	-0.34393	0.12518	0.25533	0.994297	4460	2	-0.34393
BCL2L12	6	0.034583	0.10029	0.991393	1693	1	0.015694	0.6115	0.67787	0.998572	11696	1	0.015694
EID1	6	0.03462	0.10039	0.991393	1694	4	-0.5077	0.37448	0.51888	0.998572	8931	2	-0.5077
OR10A4	6	0.034638	0.10044	0.991393	1695	3	-0.32346	0.53753	0.64315	0.998572	11054	1	-0.32346
GAS1	6	0.034639	0.10044	0.991393	1696	4	-0.55284	0.63525	0.69031	0.998572	11900	1	-0.55284
RBM48	6	0.034728	0.10066	0.991393	1697	4	-0.49574	0.90973	0.90994	0.998572	15830	0	-0.49574
MTMR4	6	0.034752	0.10072	0.991393	1698	3	-0.36944	0.8791	0.87941	0.998572	15295	0	-0.36944
EXOSC10	6	0.034808	0.10086	0.991393	1699	2	-0.29943	0.187	0.34419	0.995782	5968	2	-0.29943
RGS18	6	0.034817	0.10088	0.991393	1700	3	-0.5593	0.48645	0.62179	0.998572	10664	1	-0.5593
RELN	6	0.034832	0.10091	0.991393	1701	2	-0.33348	0.90741	0.90763	0.998572	15799	0	-0.33348
DCK	6	0.034854	0.10097	0.991393	1702	4	-0.44654	0.94137	0.94165	0.998572	16403	0	-0.44654
EPO	6	0.034888	0.10106	0.991393	1703	4	-0.44896	0.15791	0.30656	0.995782	5319	2	-0.44896
SLC25A23	6	0.034937	0.10117	0.991393	1704	4	-0.47273	0.17054	0.32592	0.995782	5640	1	-0.47273
HCCS	6	0.034961	0.10123	0.991393	1705	4	-0.49149	0.72641	0.74511	0.998572	12888	1	-0.49149
RESP18	6	0.034968	0.10125	0.991393	1706	3	-0.53369	0.99606	0.99601	0.999471	17370	0	-0.53369
PRKCSH	6	0.035068	0.10148	0.991393	1707	2	0.33403	0.37193	0.51645	0.998572	8888	2	0.33403
TBC1D8B	6	0.035117	0.1016	0.991393	1708	3	-0.56815	0.98307	0.98315	0.998572	17163	0	-0.56815
TPP1	6	0.035146	0.10168	0.991393	1709	3	-0.52479	0.51777	0.63465	0.998572	10913	1	-0.52479
SETD9	6	0.035177	0.10175	0.991393	1710	4	-0.49126	0.87595	0.87622	0.998572	15235	0	-0.49126
ALOX5	6	0.035202	0.10181	0.991393	1711	1	0.33502	0.14202	0.28186	0.995782	4884	3	0.33502
OR52E4	6	0.035209	0.10183	0.991393	1712	4	-0.41146	0.93445	0.93468	0.998572	16257	0	-0.41146
IL1RAP	6	0.035214	0.10184	0.991393	1713	3	-0.39995	0.44772	0.58983	0.998572	10142	2	-0.39995
TMEM255B	6	0.035289	0.10203	0.991393	1714	3	-0.46686	0.90222	0.90239	0.998572	15722	0	-0.46686
ERGIC1	6	0.035333	0.10215	0.991393	1715	3	-0.31804	0.8866	0.88682	0.998572	15425	0	-0.31804
HNF4A	6	0.035354	0.10221	0.991393	1716	3	-0.14913	0.0040212	0.016584	0.927903	309	2	-0.14913
FRAT2	6	0.03536	0.10222	0.991393	1717	4	-0.63513	0.48158	0.61983	0.998572	10622	1	-0.63513
WDR33	6	0.035371	0.10224	0.991393	1718	3	-0.50823	0.25347	0.40502	0.998572	6980	1	-0.50823
KLK3	6	0.035391	0.10229	0.991393	1719	3	-0.17708	0.27937	0.42906	0.998572	7383	1	-0.17708
TFDP2	6	0.035415	0.10235	0.991393	1720	2	-0.036832	0.73776	0.75295	0.998572	13018	1	-0.036832
RBM34	6	0.035419	0.10236	0.991393	1721	4	-0.47703	0.77241	0.77893	0.998572	13488	1	-0.47703
GSDMB	6	0.035422	0.10236	0.991393	1722	3	-0.14543	0.40668	0.54973	0.998572	9472	1	-0.14543
ADAMTSL2	6	0.035427	0.10238	0.991393	1723	2	-0.16796	0.67289	0.71137	0.998572	12277	1	-0.16796
ANXA2R	6	0.03544	0.10241	0.991393	1724	3	-0.53361	0.16332	0.31493	0.995782	5454	2	-0.53361
CNRIP1	6	0.035443	0.10241	0.991393	1725	4	-0.42264	0.37261	0.51712	0.998572	8898	2	-0.42264
C16orf95	6	0.035469	0.10249	0.991393	1726	3	-0.56805	0.98134	0.98143	0.998572	17122	0	-0.56805
ACBD6	6	0.035473	0.1025	0.991393	1727	4	-0.61011	0.82358	0.82397	0.998572	14317	1	-0.61011
IL31RA	6	0.035483	0.10252	0.991393	1728	1	0.15229	0.25762	0.40885	0.998572	7038	2	0.15229
CRABP1	6	0.03554	0.10267	0.991393	1729	2	-0.085052	0.086966	0.19334	0.993723	3357	2	-0.085052
SPC25	6	0.035543	0.10268	0.991393	1730	2	0.15255	0.067973	0.16157	0.9917	2819	2	0.15255
KIAA1522	6	0.035595	0.1028	0.991393	1731	4	-0.4233	0.98176	0.98183	0.998572	17133	0	-0.4233
NAT8	5	0.035628	0.092856	0.991393	1732	3	-0.72914	0.96912	0.96902	0.998572	16892	0	-0.72914
CENPQ	6	0.035646	0.10293	0.991393	1733	3	-0.39825	0.94618	0.94644	0.998572	16492	0	-0.39825
PRSS37	6	0.035738	0.10317	0.991393	1734	4	-0.43768	0.89181	0.89203	0.998572	15523	0	-0.43768
CCDC14	6	0.035745	0.10319	0.991393	1735	3	-0.59741	0.98583	0.98583	0.999162	17201	0	-0.59741
AFF2	6	0.035812	0.10336	0.991393	1736	4	-0.33827	0.91978	0.91999	0.998572	16006	0	-0.33827
CCR10	6	0.035821	0.10339	0.991393	1737	2	0.55082	0.032524	0.094806	0.963285	1693	3	0.55082
TAS2R19	6	0.035877	0.10351	0.991393	1738	2	0.081214	0.16071	0.3109	0.995782	5392	3	0.081214
PLCD4	6	0.035917	0.10362	0.991393	1739	2	-0.045129	0.83863	0.83895	0.998572	14576	0	-0.045129
TRMT112	6	0.03596	0.10372	0.991393	1740	4	-0.59855	0.06436	0.15542	0.9917	2703	1	-0.59855
OPA3	6	0.035985	0.10379	0.991393	1741	4	-0.56629	0.99579	0.99575	0.999471	17365	0	-0.56629
PAPPA	6	0.036022	0.10388	0.991393	1742	4	-0.5415	0.999	0.99898	0.99978	17419	0	-0.5415
PPM1N	6	0.036034	0.1039	0.991393	1743	4	-0.46636	0.035708	0.10291	0.97368	1825	1	-0.46636
NFIA	6	0.036046	0.10394	0.991393	1744	1	0.15476	0.60234	0.6733	0.998572	11610	1	0.15476
THRAP3	6	0.036046	0.10394	0.991393	1745	2	-0.31796	0.45395	0.59605	0.998572	10229	1	-0.31796
SPG21	6	0.036059	0.10397	0.991393	1746	4	-0.49425	0.14718	0.28996	0.995782	5027	2	-0.49425
RNF34	6	0.036113	0.1041	0.991393	1747	3	-0.48047	0.95326	0.95357	0.998572	16623	0	-0.48047
CAMK2N1	6	0.036125	0.10413	0.991393	1748	4	-0.60658	0.16582	0.31871	0.995782	5525	2	-0.60658
RGS11	6	0.036138	0.10416	0.991393	1749	4	-0.80629	0.81223	0.81308	0.998572	14107	1	-0.80629
MUC1	6	0.036162	0.10422	0.991393	1750	2	0.40891	0.025112	0.075556	0.961644	1359	3	0.40891
DDC	6	0.036213	0.10435	0.991393	1751	4	-0.40793	0.23621	0.3892	0.998572	6718	1	-0.40793
KRTAP15-1	6	0.036214	0.10435	0.991393	1752	1	-0.1558	0.70196	0.72901	0.998572	12589	1	-0.1558
LGSN	6	0.036218	0.10437	0.991393	1753	4	-0.5306	0.83651	0.83685	0.998572	14539	0	-0.5306
NOLC1	6	0.036228	0.10439	0.991393	1754	3	-0.20576	0.47305	0.615	0.998572	10521	2	-0.20576
SYT2	6	0.036267	0.10448	0.991393	1755	2	0.40499	0.012026	0.040509	0.961127	708	3	0.40499
YJEFN3	6	0.036267	0.10448	0.991393	1756	3	-0.45835	0.2589	0.40997	0.998572	7067	2	-0.45835
DEFB135	6	0.03627	0.10449	0.991393	1757	2	-0.13003	0.8244	0.82475	0.998572	14333	1	-0.13003
OR52W1	6	0.036295	0.10456	0.991393	1758	4	-0.537	0.53635	0.64265	0.998572	11047	1	-0.537
NAB1	6	0.036312	0.1046	0.991393	1759	4	-0.66967	0.53357	0.64144	0.998572	11028	1	-0.66967
PANK1	6	0.036327	0.10463	0.991393	1760	2	-0.30308	0.8595	0.85971	0.998572	14949	0	-0.30308
SYCE2	6	0.036342	0.10468	0.991393	1761	4	-0.55512	0.47749	0.6182	0.998572	10584	1	-0.55512
DGKE	6	0.036359	0.1047	0.991393	1762	2	-0.2487	0.82299	0.82339	0.998572	14300	1	-0.2487
ZP3	6	0.036383	0.10476	0.991393	1763	1	-0.090887	0.7448	0.75799	0.998572	13115	1	-0.090887
KDM2A	6	0.036439	0.10489	0.991393	1764	3	0.15007	0.13792	0.27542	0.995782	4779	3	0.15007
ARMC5	6	0.036501	0.10504	0.991393	1765	3	-0.49136	0.35782	0.50279	0.998572	8660	2	-0.49136
C5orf49	6	0.036551	0.10516	0.991393	1766	3	-0.52821	0.86549	0.86576	0.998572	15046	0	-0.52821
ACSL6	6	0.036556	0.10518	0.991393	1767	3	-0.55287	0.56464	0.65533	0.998572	11278	1	-0.55287
PTGR1	6	0.036608	0.10531	0.991393	1768	3	-0.40623	0.43228	0.57464	0.998572	9848	1	-0.40623
FUT11	6	0.036657	0.10543	0.991393	1769	4	-0.64468	0.99957	0.99956	0.999909	17427	0	-0.64468
WASF2	6	0.036664	0.10546	0.991393	1770	2	0.034626	0.0054932	0.021831	0.958886	389	2	0.034626
SULF2	6	0.036677	0.10549	0.991393	1771	3	-0.55911	0.99196	0.99198	0.999429	17299	0	-0.55911
PSMC1	6	0.036712	0.10558	0.991393	1772	3	-0.1306	0.35376	0.49899	0.998572	8584	1	-0.1306
CADM3	6	0.036735	0.10563	0.991393	1773	4	-0.42684	0.35372	0.49895	0.998572	8582	1	-0.42684
C3orf70	6	0.036735	0.10563	0.991393	1774	4	-0.55741	0.93812	0.9384	0.998572	16339	0	-0.55741
PRR19	6	0.036767	0.1057	0.991393	1775	3	-0.56261	0.81293	0.81374	0.998572	14123	1	-0.56261
ATG4D	6	0.036774	0.10571	0.991393	1776	3	-0.43623	0.89363	0.89383	0.998572	15566	0	-0.43623
C1orf194	6	0.036776	0.10572	0.991393	1777	3	-0.068133	0.19687	0.35306	0.995782	6124	2	-0.068133
DPRX	6	0.036804	0.10578	0.991393	1778	4	-0.67611	0.36658	0.51131	0.998572	8807	1	-0.67611
TIMM9	6	0.036816	0.10581	0.991393	1779	3	-0.6161	0.84881	0.84913	0.998572	14743	0	-0.6161
ZSCAN29	6	0.036832	0.10586	0.991393	1780	3	-0.43616	0.82275	0.82314	0.998572	14298	1	-0.43616
CTC1	6	0.036832	0.10586	0.991393	1781	4	-0.55107	0.7844	0.78863	0.998572	13678	1	-0.55107
SKAP1	6	0.036841	0.10587	0.991393	1782	2	-0.37055	0.89084	0.89109	0.998572	15508	0	-0.37055
FCGR1B	5	0.036849	0.095184	0.991393	1783	2	-0.22261	0.54292	0.59956	0.998572	11104	1	-0.22261
SPRED2	6	0.036888	0.10599	0.991393	1784	2	0.046245	0.71028	0.73436	0.998572	12682	1	0.046245
PRR22	6	0.036891	0.10599	0.991393	1785	2	-0.13915	0.69066	0.72198	0.998572	12462	1	-0.13915
KLF5	6	0.036973	0.10618	0.991393	1786	2	0.35464	0.2974	0.44586	0.998572	7676	2	0.35464
PDZD11	6	0.036973	0.10618	0.991393	1787	3	-0.45977	0.98495	0.985	0.999093	17186	0	-0.45977
ATL3	6	0.037001	0.10625	0.991393	1788	4	-0.49286	0.94133	0.94161	0.998572	16402	0	-0.49286
CCL21	6	0.037015	0.10629	0.991393	1789	2	0.078542	0.72361	0.74317	0.998572	12859	1	0.078542
LANCL1	6	0.03708	0.10646	0.991393	1790	3	-0.39406	0.25227	0.40398	0.998572	6962	1	-0.39406
DDHD1	6	0.03711	0.10653	0.991393	1791	4	-0.64123	0.21186	0.36674	0.998572	6367	1	-0.64123
MOBP	6	0.037113	0.10654	0.991393	1792	2	-0.11867	0.35104	0.49648	0.998572	8530	2	-0.11867
PRRT1	6	0.037139	0.10661	0.991393	1793	3	-0.39954	0.52871	0.63929	0.998572	10994	1	-0.39954
ASB6	6	0.037157	0.10665	0.991393	1794	3	-0.28277	0.47052	0.61248	0.998572	10484	2	-0.28277
GPR85	6	0.037206	0.10677	0.991393	1795	3	-0.45999	0.20619	0.36155	0.997044	6291	1	-0.45999
GLS	6	0.037225	0.10683	0.991393	1796	1	0.0010905	0.62729	0.68596	0.998572	11836	1	0.0010905
STK17B	6	0.037248	0.10688	0.991393	1797	4	-0.61078	0.97938	0.97949	0.998572	17079	0	-0.61078
C4BPB	6	0.037266	0.10692	0.991393	1798	4	-0.73023	0.9897	0.98975	0.999421	17260	0	-0.73023
ZBTB45	6	0.037281	0.10696	0.991393	1799	2	-0.22491	0.83243	0.83275	0.998572	14468	0	-0.22491
MYO16	6	0.037338	0.10709	0.991393	1800	2	-0.38708	0.062401	0.1521	0.9917	2652	2	-0.38708
HNRNPA0	6	0.037365	0.10717	0.991393	1801	4	-0.52673	0.65668	0.70198	0.998572	12115	1	-0.52673
PHF21B	6	0.037381	0.10722	0.991393	1802	3	-0.27715	0.2757	0.42566	0.998572	7328	1	-0.27715
OPRM1	6	0.037394	0.10726	0.991393	1803	1	0.13252	0.80906	0.81016	0.998572	14069	1	0.13252
CYP39A1	6	0.037439	0.10737	0.991393	1804	4	-0.55012	0.066842	0.15962	0.9917	2775	2	-0.55012
ZNF382	6	0.037478	0.10747	0.991393	1805	1	0.093613	0.53284	0.64112	0.998572	11022	1	0.093613
TULP4	6	0.03751	0.10754	0.991393	1806	4	-0.61607	0.8082	0.80934	0.998572	14057	1	-0.61607
TMEFF2	6	0.037538	0.10761	0.991393	1807	2	-0.27606	0.21557	0.37016	0.998572	6422	2	-0.27606
PLK5	6	0.03754	0.10761	0.991393	1808	4	-0.48027	0.77187	0.7785	0.998572	13481	1	-0.48027
IFI44L	6	0.037561	0.10766	0.991393	1809	4	-0.41431	0.72865	0.74656	0.998572	12916	1	-0.41431
PYY	6	0.037562	0.10766	0.991393	1810	2	0.39742	0.40752	0.55055	0.998572	9488	1	0.39742
F9	6	0.037601	0.10776	0.991393	1811	3	-0.38222	0.45447	0.59657	0.998572	10239	1	-0.38222
NCS1	6	0.037618	0.1078	0.991393	1812	3	-0.51533	0.94916	0.94951	0.998572	16546	0	-0.51533
HGFAC	6	0.03764	0.10786	0.991393	1813	4	-0.49647	0.8428	0.8431	0.998572	14649	0	-0.49647
CD207	6	0.037674	0.10794	0.991393	1814	1	-0.13485	0.76686	0.77448	0.998572	13420	1	-0.13485
PLXDC2	6	0.037679	0.10795	0.991393	1815	3	-0.28496	0.9059	0.9061	0.998572	15761	0	-0.28496
OR4K17	6	0.037693	0.10797	0.991393	1816	4	-0.53845	0.17009	0.32522	0.995782	5631	1	-0.53845
CD79A	6	0.037764	0.10814	0.991393	1817	2	-0.10366	0.089246	0.19715	0.993723	3418	2	-0.10366
NGB	6	0.037776	0.10817	0.991393	1818	3	-0.13923	0.63875	0.69215	0.998572	11938	1	-0.13923
ETV2	6	0.037787	0.1082	0.991393	1819	2	-0.49738	0.58584	0.66528	0.998572	11466	1	-0.49738
SULF1	6	0.037867	0.10839	0.991393	1820	4	-0.36534	0.80123	0.80309	0.998572	13943	1	-0.36534
FIGLA	6	0.03788	0.10843	0.991393	1821	3	-0.14214	0.41748	0.56007	0.998572	9629	1	-0.14214
CUX1	5	0.037881	0.097198	0.991393	1822	1	0.072587	0.38109	0.51678	0.998572	9039	1	0.072587
OR4C11	6	0.037887	0.10845	0.991393	1823	3	-0.31096	0.05743	0.14364	0.9917	2500	1	-0.31096
TXNL1	6	0.037899	0.10849	0.991393	1824	1	0.56207	0.038029	0.1087	0.973825	1931	3	0.56207
NPPA	6	0.037952	0.10861	0.991393	1825	2	-0.051676	0.4401	0.58233	0.998572	10009	2	-0.051676
HDC	6	0.037955	0.10862	0.991393	1826	3	-0.39615	0.28946	0.43849	0.998572	7541	1	-0.39615
CHAC2	6	0.038008	0.10875	0.991393	1827	3	-0.28378	0.42358	0.56605	0.998572	9723	1	-0.28378
MSH6	6	0.038015	0.10877	0.991393	1828	3	-0.42099	0.11473	0.23868	0.993723	4152	2	-0.42099
OR4C46	6	0.038052	0.10887	0.991393	1829	3	-0.11513	0.262	0.41289	0.998572	7112	2	-0.11513
FAM131C	6	0.038067	0.10891	0.991393	1830	3	-0.1576	0.81854	0.819	0.998572	14218	1	-0.1576
PPP4R2	6	0.038077	0.10894	0.991393	1831	2	-0.36937	0.96033	0.96059	0.998572	16744	0	-0.36937
CKS1B	6	0.038077	0.10894	0.991393	1832	2	-0.074841	0.85823	0.85848	0.998572	14925	0	-0.074841
MTMR8	6	0.038102	0.109	0.991393	1833	3	-0.33528	0.26939	0.41979	0.998572	7228	1	-0.33528
ATP1A2	6	0.038165	0.10914	0.991393	1834	4	-0.32668	0.33174	0.4782	0.998572	8215	1	-0.32668
SNX16	6	0.038165	0.10914	0.991393	1835	2	-0.31304	0.81249	0.81331	0.998572	14114	1	-0.31304
MORN2	6	0.03818	0.10917	0.991393	1836	1	0.37715	0.34203	0.48791	0.998572	8385	2	0.37715
RPL36AL	6	0.03819	0.1092	0.991393	1837	2	-0.020499	0.086136	0.192	0.993723	3338	2	-0.020499
SIK1	6	0.038228	0.1093	0.991393	1838	2	0.0019812	0.10896	0.22938	0.993723	3983	1	0.0019812
HELB	6	0.038247	0.10934	0.991393	1839	4	-0.49675	0.5842	0.66449	0.998572	11447	1	-0.49675
SLC16A10	6	0.038253	0.10936	0.991393	1840	3	-0.30586	0.075924	0.17485	0.993488	3056	1	-0.30586
LARP7	6	0.038279	0.10943	0.991393	1841	2	-0.15287	0.59801	0.67112	0.998572	11574	1	-0.15287
TIA1	6	0.038329	0.10955	0.991393	1842	4	-0.52527	0.1151	0.23929	0.993723	4161	2	-0.52527
EGF	6	0.038344	0.10959	0.991393	1843	3	-0.39444	0.84277	0.84306	0.998572	14648	0	-0.39444
ZNF764	5	0.038378	0.098172	0.991393	1844	2	-0.21408	0.84721	0.84702	0.998572	14716	0	-0.21408
TMEM9	6	0.038404	0.10973	0.991393	1845	3	0.094775	0.34751	0.4931	0.998572	8480	1	0.094775
KLK12	6	0.038459	0.10985	0.991393	1846	4	-0.58244	0.13824	0.27593	0.995782	4788	2	-0.58244
CDHR5	6	0.03846	0.10986	0.991393	1847	2	-0.33558	0.11478	0.23877	0.993723	4155	2	-0.33558
CFHR3	6	0.038462	0.10987	0.991393	1848	3	-0.056806	0.065058	0.15662	0.9917	2725	3	-0.056806
TONSL	6	0.038469	0.10988	0.991393	1849	4	-0.60394	0.86366	0.8639	0.998572	15012	0	-0.60394
OR14J1	6	0.038483	0.10992	0.991393	1850	3	-0.11298	0.17985	0.33771	0.995782	5849	2	-0.11298
PRG3	6	0.038516	0.11001	0.991393	1851	1	0.20975	0.19703	0.35321	0.995782	6127	2	0.20975
NDST3	6	0.038547	0.11008	0.991393	1852	4	-0.57418	0.40777	0.55079	0.998572	9492	1	-0.57418
UBE2NL	6	0.038583	0.11016	0.991393	1853	3	-0.49277	0.90194	0.9021	0.998572	15720	0	-0.49277
CDHR1	6	0.0386	0.1102	0.991393	1854	2	-0.15646	0.438	0.58029	0.998572	9966	1	-0.15646
TSTD1	6	0.038607	0.11022	0.991393	1855	3	0.010607	0.079959	0.18169	0.993723	3168	3	0.010607
TMEM47	6	0.038609	0.11022	0.991393	1856	4	-0.54335	0.50691	0.6301	0.998572	10829	1	-0.54335
CCL20	6	0.038619	0.11025	0.991393	1857	4	-0.40952	0.84954	0.84985	0.998572	14758	0	-0.40952
SFTPC	6	0.038622	0.11026	0.991393	1858	3	-0.60273	0.51988	0.63553	0.998572	10926	1	-0.60273
TBRG4	6	0.03863	0.11028	0.991393	1859	4	-0.42023	0.28712	0.43625	0.998572	7508	2	-0.42023
ANKLE2	6	0.038683	0.1104	0.991393	1860	2	-0.17739	0.72149	0.74173	0.998572	12829	1	-0.17739
WNT2B	6	0.038684	0.11041	0.991393	1861	4	-0.57014	0.77355	0.77981	0.998572	13498	1	-0.57014
TMEM229B	6	0.038684	0.11041	0.991393	1862	1	0.12194	0.035574	0.10256	0.973366	1820	2	0.12194
ANKRD62	6	0.038721	0.11051	0.991393	1863	2	0.17538	0.095015	0.20671	0.993723	3586	3	0.17538
OR52A1	6	0.038723	0.11052	0.991393	1864	4	-0.40117	0.73147	0.74853	0.998572	12949	1	-0.40117
CBX8	6	0.038797	0.11069	0.991393	1865	3	-0.095039	0.039611	0.11265	0.976451	1999	2	-0.095039
LHPP	6	0.038803	0.11071	0.991393	1866	2	0.15637	0.46723	0.60918	0.998572	10438	2	0.15637
GSTA4	6	0.038853	0.11084	0.991393	1867	3	-0.31216	0.45402	0.59612	0.998572	10231	1	-0.31216
SERPINA9	6	0.038869	0.11088	0.991393	1868	3	-0.33609	0.36666	0.51139	0.998572	8810	2	-0.33609
IRF4	6	0.03889	0.11094	0.991393	1869	3	-0.38768	0.18921	0.34616	0.995782	6000	2	-0.38768
WNT5B	6	0.038904	0.11098	0.991393	1870	2	-0.026029	0.66632	0.70748	0.998572	12210	1	-0.026029
SNX13	6	0.038908	0.11099	0.991393	1871	3	-0.16713	0.32291	0.46976	0.998572	8099	2	-0.16713
RAPGEF2	6	0.038949	0.1111	0.991393	1872	2	-0.019592	0.1069	0.22607	0.993723	3926	3	-0.019592
SNIP1	6	0.038965	0.11114	0.991393	1873	1	0.038228	0.11886	0.24533	0.993723	4279	1	0.038228
LRRC45	6	0.039012	0.11126	0.991393	1874	3	-0.36052	0.96069	0.96095	0.998572	16746	0	-0.36052
MAGEB17	6	0.039021	0.11127	0.991393	1875	2	-0.23173	0.42327	0.56574	0.998572	9716	2	-0.23173
TCF12	6	0.039077	0.11142	0.991393	1876	1	0.15747	0.24002	0.39272	0.998572	6782	2	0.15747
SCNN1D	6	0.039101	0.11148	0.991393	1877	2	-0.21626	0.087637	0.19447	0.993723	3374	1	-0.21626
CCDC112	6	0.039113	0.11152	0.991393	1878	3	-0.49421	0.99395	0.99388	0.999471	17334	0	-0.49421
UTS2B	6	0.039114	0.11152	0.991393	1879	3	-0.43498	0.36923	0.51385	0.998572	8851	1	-0.43498
FAM8A1	6	0.039149	0.1116	0.991393	1880	3	-0.23644	0.93233	0.93257	0.998572	16213	0	-0.23644
DTD2	6	0.039189	0.11169	0.991393	1881	2	-0.02012	0.64907	0.69766	0.998572	12043	1	-0.02012
ITIH6	6	0.039192	0.1117	0.991393	1882	3	-0.30274	0.95137	0.95172	0.998572	16600	0	-0.30274
VAMP5	6	0.039209	0.11175	0.991393	1883	2	-0.21056	0.78139	0.78615	0.998572	13627	1	-0.21056
USP43	6	0.039245	0.11185	0.991393	1884	1	0.36395	0.0079188	0.028914	0.961127	514	3	0.36395
NEFH	6	0.039276	0.11191	0.991393	1885	4	-0.61069	0.86519	0.86546	0.998572	15040	0	-0.61069
GAS2L2	6	0.039301	0.11198	0.991393	1886	1	0.074731	0.367	0.51173	0.998572	8816	1	0.074731
KRTAP10-6	6	0.039305	0.11199	0.991393	1887	2	0.38781	0.11531	0.23963	0.993723	4167	3	0.38781
TP53INP1	6	0.039313	0.112	0.991393	1888	4	-0.60757	0.38752	0.53139	0.998572	9147	2	-0.60757
KIAA1328	6	0.039317	0.11202	0.991393	1889	3	-0.43372	0.54317	0.64568	0.998572	11106	1	-0.43372
ERMP1	6	0.039333	0.11206	0.991393	1890	3	-0.41091	0.87302	0.87329	0.998572	15183	0	-0.41091
HOXB4	6	0.039343	0.11209	0.991393	1891	2	-0.35418	0.42603	0.56851	0.998572	9758	1	-0.35418
NINJ1	6	0.039343	0.11209	0.991393	1892	3	-0.16196	0.11654	0.2416	0.993723	4206	3	-0.16196
CDH7	6	0.039357	0.11212	0.991393	1893	2	-0.26751	0.0086845	0.031106	0.961127	551	2	-0.26751
ZBTB7B	6	0.039368	0.11214	0.991393	1894	3	-0.3954	0.091125	0.20026	0.993723	3467	2	-0.3954
NAP1L2	6	0.039372	0.11215	0.991393	1895	3	-0.37596	0.36913	0.51375	0.998572	8846	1	-0.37596
OR10H4	6	0.039413	0.11225	0.991393	1896	2	-0.042516	0.19925	0.35523	0.995782	6167	2	-0.042516
PIGO	6	0.039483	0.11243	0.991393	1897	3	-0.42889	0.61752	0.68088	0.998572	11750	1	-0.42889
OR2W3	6	0.039496	0.11246	0.991393	1898	2	0.0077739	0.3533	0.49857	0.998572	8575	1	0.0077739
GRM4	6	0.039502	0.11248	0.991393	1899	3	-0.48273	0.98621	0.98622	0.999162	17205	0	-0.48273
PELI2	6	0.039509	0.1125	0.991393	1900	4	-0.65844	0.99775	0.99775	0.999586	17402	0	-0.65844
ZBTB21	6	0.039525	0.11253	0.991393	1901	1	0.2741	0.38762	0.53148	0.998572	9149	1	0.2741
BSPRY	6	0.03956	0.11262	0.991393	1902	2	-0.1735	0.83725	0.83759	0.998572	14551	0	-0.1735
GGA1	6	0.039581	0.11267	0.991393	1903	4	-0.69922	0.92104	0.92128	0.998572	16026	0	-0.69922
OVCA2	6	0.039591	0.11269	0.991393	1904	2	0.41499	0.015689	0.050421	0.961127	884	3	0.41499
OR5I1	6	0.039662	0.11287	0.991393	1905	2	-0.087397	0.86093	0.86115	0.998572	14977	0	-0.087397
BBS5	6	0.039693	0.11295	0.991393	1906	1	-0.0033705	0.44396	0.58611	0.998572	10083	1	-0.0033705
MYBPHL	6	0.039749	0.11309	0.991393	1907	1	-0.17765	0.27253	0.42271	0.998572	7272	2	-0.17765
NPEPPS	6	0.039764	0.11313	0.991393	1908	2	-0.30131	0.70617	0.73173	0.998572	12631	1	-0.30131
TRIM27	6	0.03979	0.11319	0.991393	1909	2	0.073198	0.39675	0.54017	0.998572	9309	2	0.073198
DOT1L	6	0.039815	0.11325	0.991393	1910	3	-0.43584	0.93333	0.93357	0.998572	16233	0	-0.43584
FXYD6	6	0.039824	0.11327	0.991393	1911	4	-0.49107	0.50099	0.62767	0.998572	10783	1	-0.49107
TAF4B	6	0.039893	0.11343	0.991393	1912	4	-0.53349	0.36819	0.51285	0.998572	8834	1	-0.53349
RPL10L	6	0.039914	0.11349	0.991393	1913	4	-0.43039	0.42619	0.56866	0.998572	9761	2	-0.43039
KIF18B	6	0.039918	0.1135	0.991393	1914	3	0.10015	0.057067	0.143	0.9917	2489	3	0.10015
NMRK1	6	0.039974	0.11362	0.991393	1915	2	-0.21517	0.15686	0.30487	0.995782	5290	1	-0.21517
IL17F	6	0.040008	0.1137	0.991393	1916	2	-0.2247	0.46632	0.60833	0.998572	10427	2	-0.2247
SYP	6	0.040025	0.11374	0.991393	1917	3	-0.15657	0.41446	0.55717	0.998572	9590	2	-0.15657
FBL	6	0.040025	0.11374	0.991393	1918	3	-0.45534	0.95335	0.95364	0.998572	16627	0	-0.45534
EIF2B3	6	0.040025	0.11374	0.991393	1919	4	-0.35238	0.31281	0.46034	0.998572	7927	2	-0.35238
SLC17A6	6	0.040025	0.11374	0.991393	1920	3	0.0078866	0.88042	0.88074	0.998572	15316	0	0.0078866
SLC35D1	6	0.040036	0.11377	0.991393	1921	4	-0.606	0.99642	0.99637	0.999471	17373	0	-0.606
LGI2	6	0.040076	0.11386	0.991393	1922	4	-0.59922	0.339	0.48509	0.998572	8343	1	-0.59922
AHNAK	6	0.040085	0.11389	0.991393	1923	2	0.09561	0.79882	0.80092	0.998572	13906	1	0.09561
SLIRP	6	0.040129	0.11399	0.991393	1924	4	-0.54402	0.17568	0.33379	0.995782	5775	1	-0.54402
PPP1R14C	6	0.040153	0.11405	0.991393	1925	4	-0.53469	0.91151	0.91172	0.998572	15866	0	-0.53469
MZT2A	6	0.04017	0.11409	0.991393	1926	1	0.31475	0.0085181	0.030622	0.961127	546	3	0.31475
SCRT2	6	0.04017	0.11409	0.991393	1927	1	-0.13641	0.28734	0.43647	0.998572	7513	2	-0.13641
UTP15	6	0.04017	0.11409	0.991393	1928	3	-0.035348	0.076852	0.17637	0.993488	3085	3	-0.035348
DGKZ	6	0.04017	0.11409	0.991393	1929	2	0.16791	0.77392	0.78009	0.998572	13506	1	0.16791
HDAC1	6	0.040187	0.11413	0.991393	1930	3	-0.33461	0.77926	0.78446	0.998572	13591	1	-0.33461
GUCA2B	6	0.040207	0.11418	0.991393	1931	2	-0.33184	0.39135	0.53508	0.998572	9218	2	-0.33184
ZSCAN9	6	0.040228	0.11422	0.991393	1932	4	-0.53298	0.89852	0.89866	0.998572	15655	0	-0.53298
AREG	6	0.040239	0.11424	0.991393	1933	2	-0.13185	0.38584	0.52986	0.998572	9124	2	-0.13185
HUS1B	6	0.040252	0.11428	0.991393	1934	4	-0.34516	0.82413	0.82448	0.998572	14328	1	-0.34516
GNPAT	6	0.04029	0.11437	0.991393	1935	2	0.033707	0.37479	0.51918	0.998572	8940	2	0.033707
TRIB2	6	0.040366	0.11456	0.991393	1936	1	-0.073386	0.22779	0.38152	0.998572	6594	1	-0.073386
ARL8B	6	0.040425	0.11471	0.991393	1937	2	-0.16362	0.29341	0.44212	0.998572	7611	2	-0.16362
TRPM3	6	0.040425	0.11471	0.991393	1938	2	-0.12013	0.37954	0.52375	0.998572	9015	1	-0.12013
PTPRT	6	0.040496	0.11487	0.991393	1939	3	-0.18071	0.88856	0.88875	0.998572	15462	0	-0.18071
PDZD3	6	0.040511	0.1149	0.991393	1940	3	-0.3878	0.23833	0.39118	0.998572	6749	1	-0.3878
FRMD6	6	0.040534	0.11496	0.991393	1941	3	-0.4829	0.49015	0.62329	0.998572	10690	1	-0.4829
MKX	6	0.040548	0.115	0.991393	1942	4	-0.48632	0.95333	0.95363	0.998572	16626	0	-0.48632
ZNF606	6	0.04057	0.11505	0.991393	1943	4	-0.33965	0.89393	0.89412	0.998572	15573	0	-0.33965
REEP4	6	0.040588	0.11509	0.991393	1944	4	-0.51155	0.0090646	0.032188	0.961127	566	1	-0.51155
ADAMTS20	6	0.04059	0.1151	0.991393	1945	2	-0.027562	0.24145	0.39407	0.998572	6806	2	-0.027562
TMEM156	6	0.040617	0.11516	0.991393	1946	3	-0.11485	0.15512	0.30223	0.995782	5241	3	-0.11485
WNT9B	6	0.040634	0.1152	0.991393	1947	4	-0.58806	0.8959	0.89605	0.998572	15608	0	-0.58806
ENPEP	6	0.040646	0.11523	0.991393	1948	1	0.17752	0.51587	0.63383	0.998572	10902	1	0.17752
CYFIP2	6	0.040698	0.11536	0.991393	1949	3	-0.29371	0.35481	0.5	0.998572	8609	1	-0.29371
MITF	6	0.040716	0.1154	0.991393	1950	3	-0.3421	0.41499	0.5577	0.998572	9600	2	-0.3421
HEXIM1	6	0.040717	0.1154	0.991393	1951	4	-0.54101	0.39656	0.53998	0.998572	9306	2	-0.54101
FOXN4	6	0.040717	0.1154	0.991393	1952	4	-0.41404	0.25655	0.40785	0.998572	7025	2	-0.41404
CEACAM4	6	0.04075	0.11549	0.991393	1953	3	-0.56843	0.46431	0.60633	0.998572	10397	1	-0.56843
SH3GL1	6	0.040757	0.11551	0.991393	1954	3	-0.45819	0.70916	0.73363	0.998572	12670	1	-0.45819
CKAP5	6	0.040758	0.11551	0.991393	1955	1	-0.18738	0.054806	0.13915	0.988157	2435	1	-0.18738
TSPAN18	6	0.040805	0.11562	0.991393	1956	3	-0.41791	0.071465	0.16738	0.9917	2925	1	-0.41791
GPR143	6	0.040814	0.11564	0.991393	1957	2	-0.23145	0.12326	0.25229	0.993723	4403	1	-0.23145
FOXR2	6	0.040903	0.11586	0.991393	1958	4	-0.34391	0.90978	0.91001	0.998572	15833	0	-0.34391
PITX2	6	0.040912	0.11588	0.991393	1959	3	-0.14541	0.80452	0.806	0.998572	13998	1	-0.14541
SLC35E3	6	0.040923	0.11591	0.991393	1960	3	-0.5077	0.75692	0.76685	0.998572	13287	1	-0.5077
TUB	6	0.040925	0.11592	0.991393	1961	2	-0.29574	0.17499	0.33274	0.995782	5755	1	-0.29574
NUDT1	6	0.040981	0.11606	0.991393	1962	1	0.23115	0.12908	0.26154	0.995782	4559	2	0.23115
FEM1A	6	0.041033	0.11618	0.991393	1963	3	-0.25553	0.31483	0.4622	0.998572	7962	2	-0.25553
PGLS	6	0.041045	0.1162	0.991393	1964	3	-0.5217	0.26507	0.41576	0.998572	7167	1	-0.5217
IQCD	6	0.041048	0.11621	0.991393	1965	4	-0.6218	0.63748	0.69146	0.998572	11924	1	-0.6218
PAX4	6	0.041059	0.11623	0.991393	1966	3	-0.36167	0.93474	0.93497	0.998572	16265	0	-0.36167
ABCF3	6	0.041065	0.11624	0.991393	1967	2	0.26495	0.71572	0.73793	0.998572	12757	1	0.26495
SPACA5	6	0.041093	0.11631	0.991393	1968	3	-0.17041	0.23838	0.39123	0.998572	6751	1	-0.17041
OR51F2	6	0.041119	0.11638	0.991393	1969	3	-0.46416	0.95018	0.9505	0.998572	16575	0	-0.46416
ZNF880	6	0.041135	0.11641	0.991393	1970	4	-0.38543	0.26415	0.41492	0.998572	7153	1	-0.38543
SUPT5H	6	0.041149	0.11645	0.991393	1971	2	-0.5428	0.7634	0.77183	0.998572	13378	1	-0.5428
SESN3	6	0.041156	0.11646	0.991393	1972	4	-0.36098	0.16739	0.32116	0.995782	5572	2	-0.36098
NXPH3	6	0.041163	0.11648	0.991393	1973	3	-0.56639	0.74345	0.75701	0.998572	13097	1	-0.56639
XAB2	6	0.041173	0.11651	0.991393	1974	4	-0.42369	0.49646	0.62581	0.998572	10747	1	-0.42369
PKP3	6	0.041194	0.11656	0.991393	1975	4	-0.49561	0.55342	0.65016	0.998572	11188	1	-0.49561
TM9SF4	6	0.041205	0.11659	0.991393	1976	1	0.59224	0.009856	0.034401	0.961127	610	3	0.59224
OR1L6	6	0.041247	0.11669	0.991393	1977	3	0.25329	0.045059	0.12224	0.986618	2143	3	0.25329
VRK3	6	0.04126	0.11672	0.991393	1978	2	-0.060958	0.23273	0.38599	0.998572	6664	1	-0.060958
SPIN3	6	0.041261	0.11673	0.991393	1979	2	-0.28839	0.83197	0.8323	0.998572	14461	0	-0.28839
GRIPAP1	6	0.041273	0.11676	0.991393	1980	2	-0.035362	0.10128	0.21693	0.993723	3747	2	-0.035362
TSHB	6	0.041305	0.11684	0.991393	1981	2	0.12324	0.12176	0.24994	0.993723	4359	3	0.12324
CAMK4	6	0.041317	0.11686	0.991393	1982	1	-0.22887	0.78863	0.79209	0.998572	13749	1	-0.22887
TSPAN5	4	0.041323	0.098923	0.991393	1983	1	0.26764	0.29223	0.40586	0.998572	7589	1	0.26764
KIAA1549L	6	0.041325	0.11689	0.991393	1984	3	-0.35502	0.97599	0.97614	0.998572	17009	0	-0.35502
CD244	6	0.041351	0.11695	0.991393	1985	2	0.13786	0.03357	0.097508	0.96884	1735	2	0.13786
SLC9B1	6	0.041373	0.11701	0.991393	1986	1	0.38622	0.082291	0.1856	0.993723	3234	3	0.38622
ZNF280B	6	0.041377	0.11702	0.991393	1987	3	-0.4216	0.92308	0.92331	0.998572	16062	0	-0.4216
KIR2DL1	6	0.041384	0.11704	0.991393	1988	4	-0.31083	0.34324	0.4891	0.998572	8403	2	-0.31083
COPRS	6	0.041395	0.11707	0.991393	1989	4	-0.45052	0.96589	0.96609	0.998572	16839	0	-0.45052
VPS41	6	0.041427	0.11714	0.991393	1990	4	-0.69035	0.90213	0.9023	0.998572	15721	0	-0.69035
ENO3	6	0.041429	0.11715	0.991393	1991	1	0.54994	0.034331	0.099421	0.972628	1761	3	0.54994
MYPN	6	0.041442	0.11717	0.991393	1992	2	-0.15323	0.18775	0.34483	0.995782	5980	1	-0.15323
PTGIR	6	0.041455	0.1172	0.991393	1993	2	-0.26248	0.58601	0.66536	0.998572	11467	1	-0.26248
CNTN4	6	0.041481	0.11726	0.991393	1994	2	-0.1917	0.68371	0.7178	0.998572	12395	1	-0.1917
ANGPT2	6	0.041485	0.11727	0.991393	1995	3	-0.41486	0.50581	0.62967	0.998572	10821	1	-0.41486
POTED	4	0.04151	0.099317	0.991393	1996	1	0.43309	0.11888	0.2071	0.993723	4280	2	0.43309
FBXL12	6	0.041533	0.11739	0.991393	1997	2	-0.30536	0.13386	0.269	0.995782	4669	2	-0.30536
ZNF416	6	0.041541	0.1174	0.991393	1998	2	-0.1825	0.1186	0.24492	0.993723	4268	1	-0.1825
FAM114A2	6	0.041542	0.1174	0.991393	1999	4	-0.44262	0.99115	0.9912	0.999429	17289	0	-0.44262
[truncated: 15,435 more rows]
