# Supplementary material for: Reciprocal inhibition of NOTCH and SOX2 shapes tumor cell plasticity and therapeutic escape in triple-negative breast cancer
Source: EMBO Mol Med. 2024 Oct 30;16(12):9. doi: 10.1038/s44321-024-00161-8 (PMC11628624; doi:10.1038/s44321-024-00161-8)
Supplement: Supplementary file 7 — Dataset EV3 [file 44321_2024_161_MOESM7_ESM.xlsx]

## Sheet: Legend
	Dataset EV3:	FDA-approved drugs used for synergy drug screen

## Sheet: FDA-approved drug list
CatalogID	Name	Supplier
Prestw-1233	Auranofin	Prestwick
S2243	WP1130	SelleckChem
Prestw-777	Alexidine dihydrochloride	Prestwick
10010266	BAY 11-7082	Cayman Chemical
Prestw-1760	Tegaserod maleate	Prestwick
S1392	Pelitinib (EKB-569)	SelleckChem
Prestw-126	Mefloquine hydrochloride	Prestwick
AG-CR1-0111	Ro 31-8220 mesylate	AdipoGen Life Sciences
Prestw-925	Thonzonium bromide	Prestwick
AS27871	Staurosporine	Carbosynth Limited
S2235	BI6727 (Volasertib)	SelleckChem
Prestw-550	Parthenolide	Prestwick
Prestw-385	Mitoxantrone dihydrochloride	Prestwick
S1490	Ponatinib (AP24534)	SelleckChem
Prestw-136	Astemizole	Prestwick
Prestw-286	Perhexiline maleate	Prestwick
Prestw-318	Quinacrine dihydrochloride dihydrate	Prestwick
Prestw-1362	Vorinostat	Prestwick
Prestw-270	Fendiline hydrochloride	Prestwick
Prestw-200	Camptothecine (S,+)	Prestwick
Prestw-705	Methyl benzethonium chloride	Prestwick
S2700	KX2-391	SelleckChem
Prestw-1717	Aminacrine	Prestwick
S1108	TAE684 (NVP-TAE684)	SelleckChem
Prestw-656	Lanatoside C	Prestwick
S2718	TAK-901	SelleckChem
Prestw-1196	Topotecan	Prestwick
Prestw-437	Digoxin	Prestwick
S1362	ON-01910	SelleckChem
Prestw-986	Proscillaridin A	Prestwick
Prestw-560	Prenylamine lactate	Prestwick
Prestw-1110	Parbendazole	Prestwick
S2618	LDN193189	SelleckChem
Prestw-487	Daunorubicin hydrochloride	Prestwick
Prestw-421	Suloctidil	Prestwick
Prestw-100	Nocodazole	Prestwick
S1230	Flavopiridol (Alvocidib)	SelleckChem
S1179	WZ8040	SelleckChem
S1205	PIK-75	SelleckChem
S1145	SNS-032 (BMS-387032)	SelleckChem
S1524	AT7519	SelleckChem
S1011	Afatinib (BIBW2992)	SelleckChem
S2670	A-674563	SelleckChem
S8314	5-Iodotubericidin	Selleck Chemicals
Prestw-1460	Oxibendazol	Prestwick
S2626	LY2603618 (IC-83)	SelleckChem
Prestw-436	Digitoxigenin	Prestwick
Prestw-782	Podophyllotoxin	Prestwick
Prestw-1752	Epirubicin hydrochloride	Prestwick
S1529	Hesperadin	SelleckChem
Prestw-1040	Pyrvinium pamoate	Prestwick
S2692	TG101209	SelleckChem
Prestw-1484	Cladribine	Prestwick
S1485	HMN-214	SelleckChem
S1532	AZD7762	SelleckChem
S1042	Sunitinib Malate (Sutent)	SelleckChem
Prestw-363	Colchicine	Prestwick
Prestw-397	Clomiphene citrate (Z,E)	Prestwick
Prestw-555	Nifuroxazide	Prestwick
S2621	AZD5438	SelleckChem
S2658	GSK2126458	SelleckChem
Prestw-1266	Gemcitabine	Prestwick
Prestw-1494	Irinotecan Hydrochloride	Prestwick
Prestw-438	Doxorubicin hydrochloride	Prestwick
S1134	AT9283	SelleckChem
S2683	CHIR-124	SelleckChem
Prestw-1134	Cytarabine	Prestwick
Prestw-396	Etoposide	Prestwick
Prestw-883	Digoxigenin	Prestwick
Prestw-355	Hycanthone	Prestwick
S1170	WZ3146	SelleckChem
S2672	PF-00562271 (PF-562271)	SelleckChem
Prestw-912	Monobenzone	Prestwick
Prestw-1269	Haloprogin	Prestwick
S2214	AZ 960	SelleckChem
Prestw-217	Mebendazole	Prestwick
Prestw-155	Paclitaxel	Prestwick
S1249	JNJ-7706621	SelleckChem
Prestw-1464	Tosufloxacin hydrochloride	Prestwick
S1487	PHA-793887	SelleckChem
S2743	PF-04691502	SelleckChem
10010238	erbstatin-analog	Cayman
S1109	BI 2536	SelleckChem
Prestw-1415	Floxuridine	Prestwick
Prestw-1056	Trifluridine	Prestwick
Prestw-541	Ciclopirox ethanolamine	Prestwick
S2218	PP242	SelleckChem
S1103	ZM-447439	SelleckChem
Prestw-135	Methotrexate	Prestwick
Prestw-1793	Raltitrexed	Prestwick
Prestw-1602	Indatraline hydrochloride	Prestwick
Prestw-1416	Flubendazol	Prestwick
S2735	SCH900776	SelleckChem
Prestw-790	Cycloheximide	Prestwick
Prestw-1080	Methiazole	Prestwick
Prestw-666	Nisoldipine	Prestwick
S2248	CX-4945	SelleckChem
Prestw-373	Amethopterin (R,S)	Prestwick
S2193	GSK461364	SelleckChem
Prestw-1709	Estramustine	Prestwick
S1171	CYC116	SelleckChem
Prestw-247	Albendazole	Prestwick
Prestw-1714	Adapalene	Prestwick
Prestw-725	Deferoxamine mesylate	Prestwick
S1003	Linifanib (ABT-869)	SelleckChem
Prestw-886	Clioquinol	Prestwick
Prestw-1794	Pemetrexed disodium	Prestwick
S1454	PHA-680632	SelleckChem
Prestw-708	Benzethonium chloride	Prestwick
S1040	Sorafenib (Nexavar)	SelleckChem
Prestw-1474	Chloroxine	Prestwick
S1107	Danusertib (PHA-739358)	SelleckChem
S1360	GSK1059615	SelleckChem
S1460	SP600125	SelleckChem
S2686	NVP-BSK805	SelleckChem
Prestw-210	Fenbendazole	Prestwick
Prestw-1341	Sertindole	Prestwick
Prestw-522	Thiostrepton	Prestwick
Prestw-386	GBR 12909 dihydrochloride	Prestwick
Prestw-347	Thioguanosine	Prestwick
Prestw-859	Fluvastatin sodium salt	Prestwick
Prestw-1242	Erlotinib	Prestwick
Prestw-748	Monensin sodium salt	Prestwick
Prestw-142	Dipyridamole	Prestwick
Prestw-503	Cetirizine dihydrochloride	Prestwick
Prestw-1082	(-)-Eseroline fumarate salt	Prestwick
Prestw-143	Chlorhexidine	Prestwick
Prestw-476	Primaquine diphosphate	Prestwick
Prestw-1180	Docetaxel	Prestwick
Prestw-388	Dequalinium dichloride	Prestwick
Prestw-623	Pyridoxine hydrochloride	Prestwick
Prestw-18	Idoxuridine	Prestwick
Prestw-156	Ivermectin	Prestwick
Prestw-1270	Gefitinib	Prestwick
Prestw-97	Disulfiram	Prestwick
Prestw-1	Azaguanine-8	Prestwick
Prestw-222	Antimycin A	Prestwick
Prestw-101	R(-) Apomorphine hydrochloride hemihydrate	Prestwick
Prestw-319	Clofilium tosylate	Prestwick
Prestw-1723	Benzoxiquine	Prestwick
Prestw-1203	5-fluorouracil	Prestwick
Prestw-58	Oxethazaine	Prestwick
Prestw-1288	Idebenone	Prestwick
Prestw-259	Ethacrynic acid	Prestwick
Prestw-1469	Mercaptopurine	Prestwick
Prestw-260	Praziquantel	Prestwick
Prestw-1483	Fludarabine	Prestwick
Prestw-1014	Sertraline	Prestwick
Prestw-168	Nitrofurantoin	Prestwick
Prestw-1801	Ciclesonide	Prestwick
Prestw-267	Clotrimazole	Prestwick
Prestw-1472	Hexachlorophene	Prestwick
Prestw-1783	Palonosetron hydrochloride	Prestwick
Prestw-1771	Carmofur	Prestwick
Prestw-1781	Alosetron hydrochloride	Prestwick
Prestw-146	Tamoxifen citrate	Prestwick
Prestw-1772	Ampiroxicam	Prestwick
Prestw-1741	Loteprednol etabonate	Prestwick
Prestw-1473	Estradiol Valerate	Prestwick
Prestw-1764	Nelfinavir mesylate	Prestwick
Prestw-172	Etofylline	Prestwick
Prestw-1720	Anagrelide	Prestwick
Prestw-1721	Avobenzone	Prestwick
Prestw-167	Riluzole hydrochloride	Prestwick
Prestw-1703	1,8-Dihydroxyanthraquinone	Prestwick
Prestw-1727	Cefpodoxime proxetil	Prestwick
Prestw-1722	Azatadine maleate	Prestwick
Prestw-1726	Cefpiramide	Prestwick
Prestw-1731	Zoledronic acid hydrate	Prestwick
Prestw-1733	Nitazoxanide	Prestwick
Prestw-1732	Tolcapone	Prestwick
Prestw-1730	Cefuroxime axetil	Prestwick
Prestw-1728	Cefprozil	Prestwick
Prestw-173	Tranylcypromine hydrochloride	Prestwick
Prestw-1729	Ceftibuten	Prestwick
Prestw-1719	Amorolfine hydrochloride	Prestwick
Prestw-169	Hydralazine hydrochloride	Prestwick
Prestw-1718	Amlexanox	Prestwick
Prestw-1716	Altrenogest	Prestwick
Prestw-1706	Donepezil hydrochloride	Prestwick
Prestw-1707	Doxapram hydrochloride	Prestwick
Prestw-1701	Clopidogrel	Prestwick
Prestw-170	Phenelzine sulfate	Prestwick
Prestw-1702	Trimetozine	Prestwick
Prestw-1705	Diatrizoic acid dihydrate	Prestwick
Prestw-1700	Histamine dihydrochloride	Prestwick
Prestw-1708	(R)-Duloxetine hydrochloride	Prestwick
Prestw-1704	Desonide	Prestwick
Prestw-171	Tranexamic acid	Prestwick
Prestw-1713	Fenoldopam	Prestwick
Prestw-1715	Algestone acetophenide	Prestwick
Prestw-1712	Flumethasone pivalate	Prestwick
Prestw-1710	Ethoxzolamide	Prestwick
Prestw-17	Levodopa	Prestwick
Prestw-1711	Felbamate	Prestwick
Prestw-166	Mafenide hydrochloride	Prestwick
Prestw-1501	Fenipentol	Prestwick
Prestw-165	Ethosuximide	Prestwick
Prestw-1471	Amfepramone hydrochloride	Prestwick
Prestw-1476	Amcinonide	Prestwick
Prestw-1475	Oxacillin sodium	Prestwick
Prestw-147	Nicergoline	Prestwick
Prestw-1478	Rifaximin	Prestwick
Prestw-1467	Troglitazone	Prestwick
Prestw-1465	Tramadol hydrochloride	Prestwick
Prestw-1477	Penicillamine	Prestwick
Prestw-1479	Triclosan	Prestwick
Prestw-1459	Oxfendazol	Prestwick
Prestw-1486	Cortisol acetate	Prestwick
Prestw-1488	Penciclovir	Prestwick
Prestw-1487	Mesna	Prestwick
Prestw-1482	Valproic acid	Prestwick
Prestw-148	Canrenoic acid potassium salt	Prestwick
Prestw-1481	Cyclophosphamide	Prestwick
Prestw-1480	Racepinephrine HCl	Prestwick
Prestw-1463	Tomoxetine hydrochloride	Prestwick
Prestw-1456	Opipramol dihydrochloride	Prestwick
Prestw-149	Thioproperazine dimesylate	Prestwick
Prestw-1432	Loratadine	Prestwick
Prestw-1435	Melengestrol acetate	Prestwick
Prestw-1433	Losartan	Prestwick
Prestw-1431	Loracarbef	Prestwick
Prestw-1441	Mevastatin	Prestwick
Prestw-1430	Lofexidine	Prestwick
Prestw-1429	Linezolid	Prestwick
Prestw-144	Loperamide hydrochloride	Prestwick
Prestw-1443	Misoprostol	Prestwick
Prestw-1455	Olanzapine	Prestwick
Prestw-145	Chlortetracycline hydrochloride	Prestwick
Prestw-1454	Nylidrin	Prestwick
Prestw-1452	Norgestimate	Prestwick
Prestw-1449	Nicotinamide	Prestwick
Prestw-1444	Mitotane	Prestwick
Prestw-1447	Nalidixic acid sodium salt	Prestwick
Prestw-1446	Moxifloxacin	Prestwick
Prestw-1489	Amifostine	Prestwick
Prestw-1490	Nalmefene hydrochloride	Prestwick
Prestw-164	Ornidazole	Prestwick
Prestw-154	Josamycin	Prestwick
Prestw-158	Neomycin sulfate	Prestwick
Prestw-157	Gallamine triethiodide	Prestwick
Prestw-153	Didanosine	Prestwick
Prestw-16	Sulfathiazole	Prestwick
Prestw-1516	Levalbuterol hydrochloride	Prestwick
Prestw-1514	Darifenacin hydrobromide	Prestwick
Prestw-159	Dihydrostreptomycin sulfate	Prestwick
Prestw-160	Gentamicine sulfate	Prestwick
Prestw-1511	Aceclidine Hydrochloride	Prestwick
Prestw-161	Isoniazid	Prestwick
Prestw-163	Chlorzoxazone	Prestwick
Prestw-162	Pentylenetetrazole	Prestwick
Prestw-1604	(-)-Emtricitabine	Prestwick
Prestw-1600	Aprepitant	Prestwick
Prestw-1603	Pemirolast potassium	Prestwick
Prestw-1601	Pinaverium bromide	Prestwick
Prestw-1512	Abacavir Sulfate	Prestwick
Prestw-1510	Dolasetron mesilate	Prestwick
Prestw-1491	Pentobarbital	Prestwick
Prestw-1497	Ambrisentan	Prestwick
Prestw-1499	Fomepizole	Prestwick
Prestw-1498	Camylofine chlorhydrate	Prestwick
Prestw-1495	Rabeprazole Sodium salt	Prestwick
Prestw-150	Dihydroergotamine tartrate	Prestwick
Prestw-1493	Topiramate	Prestwick
Prestw-1492	Lamotrigine	Prestwick
Prestw-15	Heptaminol hydrochloride	Prestwick
Prestw-1500	Voriconazole	Prestwick
Prestw-151	Erythromycin	Prestwick
Prestw-1507	Acefylline	Prestwick
Prestw-1509	Deflazacort	Prestwick
Prestw-1508	Ibutilide fumarate	Prestwick
Prestw-1506	Mizolastine	Prestwick
Prestw-1502	Acamprosate calcium	Prestwick
Prestw-1505	Valacyclovir hydrochloride	Prestwick
Prestw-1503	Diosmin	Prestwick
Prestw-1734	Rasagiline	Prestwick
sc-202045A	AG-825	Santa Cruz Biotechnology Inc.
Prestw-1735	Valsartan	Prestwick
Prestw-1736	Irbesartan	Prestwick
Prestw-238	Lomefloxacin hydrochloride	Prestwick
Prestw-24	Norethynodrel	Prestwick
Prestw-239	Orphenadrine hydrochloride	Prestwick
Prestw-237	Ofloxacin	Prestwick
Prestw-241	Mexiletine hydrochloride	Prestwick
Prestw-236	Dilazep dihydrochloride	Prestwick
Prestw-234	Chlorphensin carbamate	Prestwick
Prestw-240	Proglumide	Prestwick
Prestw-242	Flavoxate hydrochloride	Prestwick
Prestw-232	Scopolamin-N-oxide hydrobromide	Prestwick
Prestw-243	Bufexamac	Prestwick
Prestw-249	Bupropion hydrochloride	Prestwick
Prestw-250	Alprenolol hydrochloride	Prestwick
Prestw-25	Thiamphenicol	Prestwick
Prestw-248	Clonidine hydrochloride	Prestwick
Prestw-244	Glutethimide, para-amino	Prestwick
Prestw-246	Pinacidil	Prestwick
Prestw-245	Dropropizine (R,S)	Prestwick
Prestw-233	Hyoscyamine (L)	Prestwick
Prestw-231	Etodolac	Prestwick
Prestw-252	Diphenidol hydrochloride	Prestwick
Prestw-230	Phentolamine hydrochloride	Prestwick
Prestw-215	Mefexamide hydrochloride	Prestwick
Prestw-218	Fenbufen	Prestwick
Prestw-216	Tiapride hydrochloride	Prestwick
Prestw-214	Gemfibrozil	Prestwick
Prestw-22	Panthenol (D)	Prestwick
Prestw-213	Fenspiride hydrochloride	Prestwick
Prestw-212	Pyrantel tartrate	Prestwick
Prestw-219	Ketoprofen	Prestwick
Prestw-220	Indapamide	Prestwick
Prestw-23	Sulfadiazine	Prestwick
Prestw-221	Norfloxacin	Prestwick
Prestw-227	Clemizole hydrochloride	Prestwick
Prestw-229	Nefopam hydrochloride	Prestwick
Prestw-228	Tropicamide	Prestwick
Prestw-226	Griseofulvin	Prestwick
Prestw-223	Xylometazoline hydrochloride	Prestwick
Prestw-225	Nifenazone	Prestwick
Prestw-224	Oxymetazoline hydrochloride	Prestwick
Prestw-251	Chlorothiazide	Prestwick
Prestw-253	Norethindrone	Prestwick
Prestw-21	Sulfaphenazole	Prestwick
Prestw-281	Fludrocortisone acetate	Prestwick
Prestw-283	Homochlorcyclizine dihydrochloride	Prestwick
Prestw-282	Fenoterol hydrobromide	Prestwick
Prestw-280	Quinidine hydrochloride monohydrate	Prestwick
Prestw-285	Chenodiol	Prestwick
Prestw-28	Ethambutol dihydrochloride	Prestwick
Prestw-279	Methylprednisolone, 6-alpha	Prestwick
Prestw-284	Diethylcarbamazine citrate	Prestwick
Prestw-287	Oxybutynin chloride	Prestwick
Prestw-277	Labetalol hydrochloride	Prestwick
Prestw-288	Spiperone	Prestwick
Prestw-292	Trazodone hydrochloride	Prestwick
Prestw-294	Pimethixene maleate	Prestwick
Prestw-293	Glafenine hydrochloride	Prestwick
Prestw-291	Dantrolene sodium salt	Prestwick
Prestw-289	Pyrilamine maleate	Prestwick
Prestw-290	Sulfinpyrazone	Prestwick
Prestw-29	Antipyrine	Prestwick
Prestw-278	Cinnarizine	Prestwick
Prestw-276	Bumetanide	Prestwick
Prestw-254	Nortriptyline hydrochloride	Prestwick
Prestw-275	Fenofibrate	Prestwick
Prestw-258	Antazoline hydrochloride	Prestwick
Prestw-261	Ethisterone	Prestwick
Prestw-26	Cimetidine	Prestwick
Prestw-257	Retinoic acid	Prestwick
Prestw-263	Doxepin hydrochloride	Prestwick
Prestw-256	Isotretinoin	Prestwick
Prestw-255	Niflumic acid	Prestwick
Prestw-262	Triprolidine hydrochloride	Prestwick
Prestw-264	Dyclonine hydrochloride	Prestwick
Prestw-274	Prednisolone	Prestwick
Prestw-265	Dimenhydrinate	Prestwick
Prestw-271	Vincamine	Prestwick
Prestw-273	Cortisone	Prestwick
Prestw-272	Indomethacin	Prestwick
Prestw-27	Doxylamine succinate	Prestwick
Prestw-266	Disopyramide	Prestwick
Prestw-269	Clomipramine hydrochloride	Prestwick
Prestw-268	Vinpocetine	Prestwick
Prestw-211	Piroxicam	Prestwick
Prestw-209	Metoclopramide monohydrochloride	Prestwick
Prestw-1737	Indinavir sulfate	Prestwick
Prestw-177	Sulfamethoxazole	Prestwick
Prestw-1773	Ipriflavone	Prestwick
Prestw-1770	Perospirone	Prestwick
Prestw-1769	Enalaprilat dihydrate	Prestwick
Prestw-1775	Lomerizine hydrochloride	Prestwick
Prestw-1768	Triclabendazole	Prestwick
Prestw-1766	Benidipine hydrochloride	Prestwick
Prestw-1774	Nifekalant	Prestwick
Prestw-1776	Phenprobamate	Prestwick
Prestw-1763	Actarit	Prestwick
Prestw-1777	Trimebutine	Prestwick
Prestw-1424	Fulvestrant	Prestwick
Prestw-1785	Phenothiazine	Prestwick
Prestw-1784	Ubenimex	Prestwick
Prestw-1782	Ritonavir	Prestwick
Prestw-1778	Troxipide	Prestwick
Prestw-1780	Oxymetholone	Prestwick
Prestw-178	Mephenesin	Prestwick
Prestw-1765	Latanoprost	Prestwick
Prestw-1762	Ezetimibe	Prestwick
Prestw-1787	Homoveratrylamine	Prestwick
Prestw-1761	Rizatriptan benzoate	Prestwick
Prestw-1740	Besifloxacin hydrochloride	Prestwick
Prestw-1744	Tolterodine tartrate	Prestwick
Prestw-1743	Dofetilide	Prestwick
Prestw-174	Alverine citrate salt	Prestwick
Prestw-1746	Lodoxamide	Prestwick
Prestw-1739	Nevirapine	Prestwick
Prestw-1738	Risedronic acid monohydrate	Prestwick
Prestw-1745	Cisatracurium besylate	Prestwick
Prestw-1748	Nateglinide	Prestwick
Prestw-176	Iproniazide phosphate	Prestwick
Prestw-1749	Silodosin	Prestwick
Prestw-1756	Lofepramine	Prestwick
Prestw-1759	Valdecoxib	Prestwick
Prestw-1758	Pantoprazole sodium	Prestwick
Prestw-1753	Tegafur	Prestwick
Prestw-175	Aceclofenac	Prestwick
Prestw-1751	Brimonidine L-Tartrate	Prestwick
Prestw-1750	Terbinafine	Prestwick
Prestw-1786	Enrofloxacin	Prestwick
Prestw-1788	Milnacipran hydrochloride	Prestwick
Prestw-208	Trimethoprim	Prestwick
Prestw-193	Oxolinic acid	Prestwick
Prestw-196	Pentoxifylline	Prestwick
Prestw-194	Nimesulide	Prestwick
Prestw-192	Thalidomide	Prestwick
Prestw-198	Salbutamol	Prestwick
Prestw-191	Midodrine hydrochloride	Prestwick
Prestw-190	Tolbutamide	Prestwick
Prestw-197	Metaraminol bitartrate	Prestwick
Prestw-199	Prilocaine hydrochloride	Prestwick
Prestw-189	Aminopurine, 6-benzyl	Prestwick
Prestw-2	Allantoin	Prestwick
Prestw-204	Flumequine	Prestwick
Prestw-206	Meclofenamic acid sodium salt monohydrate	Prestwick
Prestw-205	Tolfenamic acid	Prestwick
Prestw-203	Flufenamic acid	Prestwick
Prestw-20	Minoxidil	Prestwick
Prestw-202	Tiratricol, 3,3',5-triiodothyroacetic acid	Prestwick
Prestw-201	Ranitidine hydrochloride	Prestwick
Prestw-19	Captopril	Prestwick
Prestw-188	Pentolinium bitartrate	Prestwick
Prestw-179	Phenformin hydrochloride	Prestwick
Prestw-187	Catharanthine	Prestwick
Prestw-1796	Delavirdine	Prestwick
Prestw-1798	Mirabegron	Prestwick
Prestw-1797	Grepafloxacin	Prestwick
Prestw-1795	Mupirocin	Prestwick
Prestw-180	Flutamide	Prestwick
Prestw-1792	Pidotimod	Prestwick
Prestw-1791	Pregabalin	Prestwick
Prestw-1799	Tigecycline	Prestwick
Prestw-1800	Zolmitriptan	Prestwick
Prestw-186	Cloxacillin sodium salt	Prestwick
Prestw-1802	Darunavir	Prestwick
Prestw-183	Pargyline hydrochloride	Prestwick
Prestw-185	Aztreonam	Prestwick
Prestw-184	Methocarbamol	Prestwick
Prestw-182	Levamisole hydrochloride	Prestwick
Prestw-1803	Methicillin sodium	Prestwick
Prestw-181	Ampyrone	Prestwick
Prestw-1804	Nelarabine	Prestwick
Prestw-1427	Levetiracetam	Prestwick
Prestw-1363	Warfarin	Prestwick
Prestw-1423	Fosinopril	Prestwick
Prestw-1421	Formoterol fumarate	Prestwick
Prestw-1062	Ioxaglic acid	Prestwick
Prestw-1064	Meprylcaine hydrochloride	Prestwick
Prestw-1063	Naftifine hydrochloride	Prestwick
Prestw-1061	Phensuximide	Prestwick
Prestw-1066	Methantheline bromide	Prestwick
Prestw-1060	Oxaprozin	Prestwick
Prestw-106	Nicorandil	Prestwick
Prestw-1059	Propoxycaine hydrochloride	Prestwick
Prestw-1065	Milrinone	Prestwick
Prestw-1067	Ticarcillin sodium	Prestwick
Prestw-1057	Oxprenolol hydrochloride	Prestwick
Prestw-1074	Cyproterone acetate	Prestwick
Prestw-1076	Ciprofibrate	Prestwick
Prestw-1075	(R)-Propranolol hydrochloride	Prestwick
Prestw-1073	Bethanechol chloride	Prestwick
Prestw-1068	Thiethylperazine dimalate	Prestwick
Prestw-1072	Lansoprazole	Prestwick
Prestw-1071	Imidurea	Prestwick
Prestw-1069	Mesalamine	Prestwick
Prestw-1058	Ondansetron Hydrochloride	Prestwick
Prestw-1055	Piperidolate hydrochloride	Prestwick
Prestw-108	Nomifensine maleate	Prestwick
Prestw-1054	Levopropoxyphene napsylate	Prestwick
Prestw-104	Famotidine	Prestwick
Prestw-1042	Tridihexethyl chloride	Prestwick
Prestw-1041	Etomidate	Prestwick
Prestw-1039	Levocabastine hydrochloride	Prestwick
Prestw-1044	Prednicarbate	Prestwick
Prestw-1038	Methyldopate hydrochloride	Prestwick
Prestw-1037	Zalcitabine	Prestwick
Prestw-1036	Alcuronium chloride	Prestwick
Prestw-1043	Penbutolol sulfate	Prestwick
Prestw-1045	Sertaconazole nitrate	Prestwick
Prestw-1053	Pivmecillinam hydrochloride	Prestwick
Prestw-1050	Quinethazone	Prestwick
Prestw-1052	Iopanoic acid	Prestwick
Prestw-1051	Moricizine hydrochloride	Prestwick
Prestw-105	Danazol	Prestwick
Prestw-1046	Repaglinide	Prestwick
Prestw-1049	Oxyphenbutazone	Prestwick
Prestw-1048	Piperacetazine	Prestwick
Prestw-1047	Piretanide	Prestwick
Prestw-1078	Benzylpenicillin sodium	Prestwick
Prestw-1081	(S)-propranolol hydrochloride	Prestwick
Prestw-1034	Pancuronium bromide	Prestwick
Prestw-1116	Dorzolamide hydrochloride	Prestwick
Prestw-1118	Cefepime hydrochloride	Prestwick
Prestw-1117	Azaperone	Prestwick
Prestw-1115	Ronidazole	Prestwick
Prestw-112	Metolazone	Prestwick
Prestw-1114	Saquinavir mesylate	Prestwick
Prestw-1113	Viomycin sulfate	Prestwick
Prestw-1112	Procarbazine hydrochloride	Prestwick
Prestw-1119	Clocortolone pivalate	Prestwick
Prestw-1120	Nadifloxacin	Prestwick
Prestw-111	Naloxone hydrochloride	Prestwick
Prestw-1130	Azelastine HCl	Prestwick
Prestw-1136	Doxofylline	Prestwick
Prestw-1132	Celiprolol HCl	Prestwick
Prestw-113	Ciprofloxacin hydrochloride hydrate	Prestwick
Prestw-1121	Carbadox	Prestwick
Prestw-1129	Benazepril HCl	Prestwick
Prestw-1127	Acipimox	Prestwick
Prestw-1125	Oxiconazole Nitrate	Prestwick
Prestw-1111	Mecamylamine hydrochloride	Prestwick
Prestw-1109	Rifabutin	Prestwick
Prestw-1086	D-cycloserine	Prestwick
Prestw-1108	Mephenytoin	Prestwick
Prestw-1091	Spaglumic acid	Prestwick
Prestw-1094	Sulfadoxine	Prestwick
Prestw-1092	Ranolazine	Prestwick
Prestw-1090	Homosalate	Prestwick
Prestw-1096	Estriol	Prestwick
Prestw-109	Dizocilpine maleate	Prestwick
Prestw-1089	(S)-(-)-Cycloserine	Prestwick
Prestw-1088	(+,-)-Synephrine	Prestwick
Prestw-1095	Cyclopentolate hydrochloride	Prestwick
Prestw-1097	(-)-Isoproterenol hydrochloride	Prestwick
Prestw-1107	Ramipril	Prestwick
Prestw-1104	Clonixin Lysinate	Prestwick
Prestw-1106	Meropenem	Prestwick
Prestw-1105	Verteporfin	Prestwick
Prestw-1102	Fexofenadine HCl	Prestwick
Prestw-1099	Nialamide	Prestwick
Prestw-1101	Perindopril	Prestwick
Prestw-110	Acenocoumarol	Prestwick
Prestw-11	Meticrane	Prestwick
Prestw-1035	Molindone hydrochloride	Prestwick
Prestw-1033	Nomegestrol acetate	Prestwick
Prestw-1139	Itraconazole	Prestwick
13312	H-9 dihydrochloride	Cayman Chemical
1366	JAK3-inhibitor-V	Tocris Bioscience
13325	Iso-olomoucine	Cayman Chemical
11095	Palmitoyl-DL-carnitine	Cayman Chemical
14155	Indirubin	Cayman
10010568	AG-370	Cayman Chemical
10010559	HA-1077 dihydrochloride	Cayman Chemical
10010558	HA-1004 dihydrochloride	Cayman Chemical
1405	Terreic acid	Tocris Bioscience
14529	TYRPHOSTIN AG 1295	Cayman Chemical
10010315	TYRPHOSTIN 51	Cayman Chemical
ALX-270-397	N9-isopropyl-olomoucine	Enzo Life Sciences
D452000	2-Hydroxy-5-(2,5-dihydroxybenzylamino)benzoic acid	Toronto
BML-EI273	2,2',3,3',4,4'-Hexahydroxy-1,1'-biphenyl-6,6'-dimethanol dimethyl ether	Enzo Life Sciences
AG-CN2-0086	Piceatannol	AdipoGen Life Sciences
15405509	Genistein	Alfa Aesar
21434	H-7 dihydrochloride	Cayman Chemical
18609	2-Aminopurine dihydrochloride	Cayman Chemical
15543	Hydroxy-2-naphthalenylmethylphosphonic acid	Cayman Chemical
10010556	H-89 dihydrochloride	Cayman Chemical
10010314	TYRPHOSTIN 47	Cayman Chemical
HY-10583	Y-27632 dihydrochloride	MedChem Express
10010313	TYRPHOSTIN 46	Cayman Chemical
10-1488	Indirubin-3'-monooxime	Focus Biomolecules
10-2117	TYRPHOSTIN AG 1478	Focus Biomolecules
10-2074	SU1498	Focus Biomolecules
10-1087	tyrphostin-AG-1296	Focus Biomolecules
10010233	BML-257	Cayman Chemical
10-1031	GW 5074	Focus Biomolecules
10-1027	SU 4312	Focus Biomolecules
10-1026	GF 109203X	Focus Biomolecules
10005166	Daidzein	Cayman Chemical
10010236	ML-9 hydrochloride	Cayman Chemical
10010312	TYRPHOSTIN 25	Cayman Chemical
10010300	TYRPHOSTIN 23	Cayman Chemical
10010310	RG-14620	Cayman Chemical
10010302	5,6-dichloro-1-beta-D-ribofuranosylbenzimidazole	Cayman Chemical
10010267	SC-514	Cayman Chemical
10010240	Olomoucine	Cayman Chemical
10010249	H-8 dihydrochloride	Cayman Chemical
10010248	TYRPHOSTIN 9	Cayman Chemical
10010242	AG-494	Cayman Chemical
HY-10230	PKC-412	MedChem Express
HY-108330	AG-126	MedChem Express
Prestw-1032	Articaine hydrochloride	Prestwick
Prestw-1019	Tribenoside	Prestwick
Prestw-1020	Rimexolone	Prestwick
Prestw-102	Amoxapine	Prestwick
Prestw-1018	Alprostadil	Prestwick
Prestw-1023	Isometheptene mucate	Prestwick
Prestw-1017	Etilefrine hydrochloride	Prestwick
Prestw-1016	Moxonidine	Prestwick
Prestw-1015	Ethamsylate	Prestwick
Prestw-1021	Isradipine	Prestwick
Prestw-1024	Nifurtimox	Prestwick
Prestw-1012	Trapidil	Prestwick
Prestw-103	Cyproheptadine hydrochloride	Prestwick
Prestw-1031	Halofantrine hydrochloride	Prestwick
Prestw-1030	Torsemide	Prestwick
Prestw-1029	Risperidone	Prestwick
Prestw-1025	Letrozole	Prestwick
Prestw-1028	Benzathine benzylpenicillin	Prestwick
Prestw-1027	Tocainide hydrochloride	Prestwick
Prestw-1026	Arbutin	Prestwick
Prestw-1013	Deptropine citrate	Prestwick
Prestw-1011	Flucloxacillin sodium	Prestwick
HY-12302	Kenpaullone	MedChem Express
Prestw-1009	Pivampicillin	Prestwick
HY-18009	LFM-A13	MedChem Express
M01289	Apigenin	Fluorochem
L215000	Lavendustin A	Toronto
HY-16668	TYRPHOSTIN 1	MedChem Express
P0040	PP1	Sigma
HY-15465	KN-93	MedChem Express
HY-15457	Triciribine	MedChem Express
HY-15417	ML-7 hydrochloride	MedChem Express
M02456	Rottlerin	Fluorochem
P0042	PP2	Sigma
Prestw-1008	Gabexate mesilate	Prestwick
Prestw-1004	Meptazinol hydrochloride	Prestwick
Prestw-1007	Fursultiamine Hydrochloride	Prestwick
Prestw-1005	Apramycin	Prestwick
Prestw-1003	Azapropazone	Prestwick
Prestw-10	Sulfaguanidine	Prestwick
Prestw-1002	Alfaxalone	Prestwick
Prestw-1001	Alfadolone acetate	Prestwick
Prestw-1000	Lymecycline	Prestwick
Prestw-1137	Esmolol hydrochloride	Prestwick
Prestw-114	Ampicillin trihydrate	Prestwick
Prestw-1420	Formestane	Prestwick
Prestw-1140	Liranaftate	Prestwick
Prestw-1331	Rimantadine Hydrochloride	Prestwick
Prestw-1336	Rofecoxib	Prestwick
Prestw-1334	Rivastigmine	Prestwick
Prestw-133	Hydroxyzine dihydrochloride	Prestwick
Prestw-1338	Rufloxacin	Prestwick
Prestw-1328	Reboxetine mesylate	Prestwick
Prestw-1325	Raclopride	Prestwick
Prestw-1323	Quetiapine	Prestwick
Prestw-1337	Rosiglitazone Hydrochloride	Prestwick
Prestw-1339	Sarafloxacin	Prestwick
Prestw-1321	Prothionamide	Prestwick
Prestw-1346	Sumatriptan succinate	Prestwick
Prestw-1350	Telmisartan	Prestwick
Prestw-1349	Tazobactam	Prestwick
Prestw-1345	Sulbactam	Prestwick
Prestw-134	Diltiazem hydrochloride	Prestwick
Prestw-1343	Sparfloxacin	Prestwick
Prestw-1342	Sildenafil	Prestwick
Prestw-1340	Secnidazole	Prestwick
Prestw-1322	Pyridostigmine iodid	Prestwick
Prestw-132	Loxapine succinate	Prestwick
Prestw-1352	Tulobuterol	Prestwick
Prestw-1319	Pravastatin	Prestwick
Prestw-1295	Itopride	Prestwick
Prestw-1298	Lamivudine	Prestwick
Prestw-1297	Lacidipine	Prestwick
Prestw-1294	Isosorbide mononitrate	Prestwick
Prestw-130	Dexamethasone acetate	Prestwick
Prestw-1292	Ipsapirone	Prestwick
Prestw-1291	Imiquimod	Prestwick
Prestw-1290	Imatinib	Prestwick
Prestw-13	Hydroflumethiazide	Prestwick
Prestw-1303	Pefloxacine	Prestwick
Prestw-1318	Pranoprofen	Prestwick
Prestw-1315	Potassium clavulanate	Prestwick
Prestw-1317	Pranlukast	Prestwick
Prestw-1316	Pramipexole	Prestwick
Prestw-1314	Pioglitazone	Prestwick
Prestw-1307	Olopatadine hydrochloride	Prestwick
Prestw-1310	Phenylbutazone	Prestwick
Prestw-131	Glipizide	Prestwick
Prestw-1308	Phentermine hydrochloride	Prestwick
Prestw-1351	Tenatoprazole	Prestwick
Prestw-1353	Tylosin	Prestwick
Prestw-1286	Ibudilast	Prestwick
Prestw-14	Sulfacetamide sodic hydrate	Prestwick
Prestw-1400	Efavirenz	Prestwick
Prestw-140	Tetracycline hydrochloride	Prestwick
Prestw-1399	Doxycycline hydrochloride	Prestwick
Prestw-1403	Entacapone	Prestwick
Prestw-1398	Dopamine hydrochloride	Prestwick
Prestw-1394	Diclazuril	Prestwick
Prestw-1393	Dibenzepine hydrochloride	Prestwick
Prestw-1401	Enoxacin	Prestwick
Prestw-1405	Ethinylestradiol	Prestwick
Prestw-1390	Desloratadine	Prestwick
Prestw-1414	Fleroxacin	Prestwick
Prestw-1419	Fluocinolone acetonide	Prestwick
Prestw-1417	Fluconazole	Prestwick
Prestw-1410	Exemestane	Prestwick
Prestw-1407	Etofenamate	Prestwick
Prestw-141	Verapamil hydrochloride	Prestwick
Prestw-1409	Etretinate	Prestwick
Prestw-1408	Etoricoxib	Prestwick
Prestw-1392	Dexfenfluramine hydrochloride	Prestwick
Prestw-139	Cefotaxime sodium salt	Prestwick
Prestw-1356	Vardenafil	Prestwick
Prestw-1387	Tetraethylenepentamine pentahydrochloride	Prestwick
Prestw-1364	Zafirlukast	Prestwick
Prestw-1367	Zopiclone	Prestwick
Prestw-1365	Zileuton	Prestwick
Prestw-296	Acemetacin	Prestwick
Prestw-1369	Zaleplon	Prestwick
Prestw-1361	Viloxazine hydrochloride	Prestwick
Prestw-1359	Vecuronium bromide	Prestwick
Prestw-1358	Vatalanib	Prestwick
Prestw-1368	Zotepine	Prestwick
Prestw-137	Clindamycin hydrochloride	Prestwick
Prestw-1385	Closantel	Prestwick
Prestw-138	Terfenadine	Prestwick
Prestw-1383	Clofibrate	Prestwick
Prestw-1380	Clobutinol hydrochloride	Prestwick
Prestw-1379	Clinafloxacin	Prestwick
Prestw-1371	Celecoxib	Prestwick
Prestw-1378	Clarithromycin	Prestwick
Prestw-1376	Cilnidipine	Prestwick
Prestw-1374	Chlormadinone acetate	Prestwick
Prestw-129	Pirenzepine dihydrochloride	Prestwick
Prestw-1285	Ibandronate sodium	Prestwick
Prestw-1144	Mirtazapine	Prestwick
Prestw-1187	Granisetron	Prestwick
Prestw-1189	Montelukast	Prestwick
Prestw-1188	Ziprasidone Hydrochloride	Prestwick
Prestw-1184	Tioconazole	Prestwick
Prestw-1190	Olmesartan Medoxomil	Prestwick
Prestw-1183	Temozolomide	Prestwick
Prestw-1182	Tizanidine HCl	Prestwick
Prestw-1181	Tibolone	Prestwick
Prestw-119	Picotamide monohydrate	Prestwick
Prestw-1192	Oxandrolone	Prestwick
Prestw-1179	Busulfan	Prestwick
Prestw-120	Triamcinolone	Prestwick
Prestw-1206	Acetylcysteine	Prestwick
Prestw-1202	4-aminosalicylic acid	Prestwick
Prestw-12	Benzonatate	Prestwick
Prestw-1195	Toltrazuril	Prestwick
Prestw-1199	Tripelennamine hydrochloride	Prestwick
Prestw-1198	Tranilast	Prestwick
Prestw-1197	Toremifene	Prestwick
Prestw-118	Nalbuphine hydrochloride	Prestwick
Prestw-1178	Aniracetam	Prestwick
Prestw-121	Bromocryptine mesylate	Prestwick
Prestw-1177	Carbidopa	Prestwick
Prestw-1156	Oxcarbazepine	Prestwick
Prestw-1158	Ropinirole HCl	Prestwick
Prestw-1157	Rifapentine	Prestwick
Prestw-1154	Nilvadipine	Prestwick
Prestw-116	Naltrexone hydrochloride dihydrate	Prestwick
Prestw-1152	Nefazodone HCl	Prestwick
Prestw-115	Haloperidol	Prestwick
Prestw-1147	Modafinil	Prestwick
Prestw-1159	Sibutramine HCl	Prestwick
Prestw-1161	Stanozolol	Prestwick
Prestw-1174	Acarbose	Prestwick
Prestw-117	Chlorpheniramine maleate	Prestwick
Prestw-1173	Irsogladine maleate	Prestwick
Prestw-1170	Venlafaxine	Prestwick
Prestw-1169	Miglitol	Prestwick
Prestw-1162	Zonisamide	Prestwick
Prestw-1167	Diacerein	Prestwick
Prestw-1166	Rebamipide	Prestwick
Prestw-1165	Acitretin	Prestwick
Prestw-1207	Acetylsalicylic acid	Prestwick
Prestw-1210	Alendronate sodium	Prestwick
Prestw-1284	Hydroxychloroquine sulfate	Prestwick
Prestw-1261	Carprofen	Prestwick
Prestw-1263	Cefdinir	Prestwick
Prestw-1262	Carvedilol	Prestwick
Prestw-1259	Canrenone	Prestwick
Prestw-1267	Gestrinone	Prestwick
Prestw-1258	Candesartan	Prestwick
Prestw-1257	Calcipotriene	Prestwick
Prestw-1256	Caffeine	Prestwick
Prestw-1265	Gatifloxacin	Prestwick
Prestw-1268	Guaiacol	Prestwick
Prestw-1253	Butylscopolammonium (n-) bromide	Prestwick
Prestw-1280	Mepivacaine hydrochloride	Prestwick
Prestw-1283	Buspirone hydrochloride	Prestwick
Prestw-1282	Methenamine	Prestwick
Prestw-128	Spironolactone	Prestwick
Prestw-127	Isoconazole	Prestwick
Prestw-1279	Stavudine	Prestwick
Prestw-1274	Emedastine	Prestwick
Prestw-1271	Escitalopram	Prestwick
Prestw-1254	Fentiazac	Prestwick
Prestw-1252	Butenafine Hydrochloride	Prestwick
Prestw-1211	Alfacalcidol	Prestwick
Prestw-1251	Butalbital	Prestwick
Prestw-1223	Anethole-trithione	Prestwick
Prestw-1228	Argatroban	Prestwick
Prestw-1224	Anthralin	Prestwick
Prestw-1222	Anastrozole	Prestwick
Prestw-123	Dehydrocholic acid	Prestwick
Prestw-1219	Amlodipine	Prestwick
Prestw-1217	Amisulpride	Prestwick
Prestw-1213	Allopurinol	Prestwick
Prestw-1229	Aripiprazole	Prestwick
Prestw-1231	Asenapine maleate	Prestwick
Prestw-125	Perphenazine	Prestwick
Prestw-1244	Bosentan	Prestwick
Prestw-1249	Famciclovir	Prestwick
Prestw-1246	Bromhexine hydrochloride	Prestwick
Prestw-1241	Bifonazole	Prestwick
Prestw-1232	Atorvastatin	Prestwick
Prestw-1239	Bicalutamide	Prestwick
Prestw-1236	Benztropine mesylate	Prestwick
Prestw-1234	Azithromycin	Prestwick
Prestw-295	Pergolide mesylate	Prestwick
Prestw-336	Chlormezanone	Prestwick
Prestw-297	Benzydamine hydrochloride	Prestwick
Prestw-298	Fipexide hydrochloride	Prestwick
Prestw-898	Dioxybenzone	Prestwick
Prestw-9	Hydrochlorothiazide	Prestwick
Prestw-899	Adrenosterone	Prestwick
Prestw-897	Pipemidic acid	Prestwick
Prestw-900	Methylatropine nitrate	Prestwick
Prestw-896	N-Acetyl-L-leucine	Prestwick
Prestw-895	Aminohippuric acid	Prestwick
Prestw-894	Butylparaben	Prestwick
Prestw-90	Pindolol	Prestwick
Prestw-901	Hymecromone	Prestwick
Prestw-888	Promethazine hydrochloride	Prestwick
Prestw-908	Ethynodiol diacetate	Prestwick
Prestw-91	Khellin	Prestwick
Prestw-909	Nabumetone	Prestwick
Prestw-907	S-(+)-ibuprofen	Prestwick
Prestw-903	Diloxanide furoate	Prestwick
Prestw-906	Fluspirilen	Prestwick
Prestw-905	Urapidil hydrochloride	Prestwick
Prestw-904	Metyrapone	Prestwick
Prestw-893	Felbinac	Prestwick
Prestw-887	Oxybenzone	Prestwick
Prestw-911	(+)-Isoproterenol (+)-bitartrate salt	Prestwick
Prestw-884	Meglumine	Prestwick
Prestw-868	Acetaminophen	Prestwick
Prestw-87	Diazoxide	Prestwick
Prestw-869	Phthalylsulfathiazole	Prestwick
Prestw-867	Paromomycin sulfate	Prestwick
Prestw-871	Iopamidol	Prestwick
Prestw-866	Azacytidine-5	Prestwick
Prestw-865	Simvastatin	Prestwick
Prestw-864	Methylhydantoin-5-(D)	Prestwick
Prestw-870	Luteolin	Prestwick
Prestw-872	Iopromide	Prestwick
Prestw-882	Bemegride	Prestwick
Prestw-88	Amidopyrine	Prestwick
Prestw-881	Niacin	Prestwick
Prestw-880	Carbachol	Prestwick
Prestw-878	Ioversol	Prestwick
Prestw-873	Theophylline monohydrate	Prestwick
Prestw-877	Scopolamine hydrochloride	Prestwick
Prestw-875	Reserpine	Prestwick
Prestw-874	Theobromine	Prestwick
Prestw-910	Nisoxetine hydrochloride	Prestwick
Prestw-913	2-Aminobenzenesulfonamide	Prestwick
Prestw-861	Gabapentin	Prestwick
Prestw-941	Pentetic acid	Prestwick
Prestw-943	Pralidoxime chloride	Prestwick
Prestw-942	Bretylium tosylate	Prestwick
Prestw-94	Azathioprine	Prestwick
Prestw-945	Salmeterol	Prestwick
Prestw-939	Iodipamide	Prestwick
Prestw-938	Benserazide hydrochloride	Prestwick
Prestw-937	Dehydroisoandrosterone 3-acetate	Prestwick
Prestw-944	Phenoxybenzamine hydrochloride	Prestwick
Prestw-946	Altretamine	Prestwick
Prestw-935	(-)-MK 801 hydrogen maleate	Prestwick
Prestw-953	(S)-(-)-Atenolol	Prestwick
Prestw-955	Florfenicol	Prestwick
Prestw-954	Tyloxapol	Prestwick
Prestw-951	Crotamiton	Prestwick
Prestw-947	Prazosin hydrochloride	Prestwick
Prestw-95	Lynestrenol	Prestwick
Prestw-949	(+,-)-Octopamine hydrochloride	Prestwick
Prestw-948	Timolol maleate salt	Prestwick
Prestw-936	Bephenium hydroxynaphthoate	Prestwick
Prestw-934	Flucytosine	Prestwick
Prestw-914	Estrone	Prestwick
Prestw-933	Primidone	Prestwick
Prestw-919	Bacitracin	Prestwick
Prestw-920	L(-)-vesamicol hydrochloride	Prestwick
Prestw-92	Zimelidine dihydrochloride monohydrate	Prestwick
Prestw-918	Nimodipine	Prestwick
Prestw-922	Thioperamide maleate	Prestwick
Prestw-917	Flurbiprofen	Prestwick
Prestw-916	Nitrendipine	Prestwick
Prestw-915	Lorglumide sodium salt	Prestwick
Prestw-921	Nizatidine	Prestwick
Prestw-923	Xamoterol hemifumarate	Prestwick
Prestw-932	S(-)Eticlopride hydrochloride	Prestwick
Prestw-93	Azacyclonol	Prestwick
Prestw-931	Propofol	Prestwick
Prestw-930	Protriptyline hydrochloride	Prestwick
Prestw-929	Ketorolac tromethamine	Prestwick
Prestw-924	Rolipram	Prestwick
Prestw-928	Nilutamide	Prestwick
Prestw-927	Quinapril HCl	Prestwick
Prestw-926	Idazoxan hydrochloride	Prestwick
Prestw-862	Raloxifene hydrochloride	Prestwick
Prestw-860	Methylhydantoin-5-(L)	Prestwick
Prestw-957	Deoxycorticosterone	Prestwick
Prestw-86	Acyclovir	Prestwick
Prestw-798	Dienestrol	Prestwick
Prestw-8	Amprolium hydrochloride	Prestwick
Prestw-799	Pridinol methanesulfonate salt	Prestwick
Prestw-797	Methotrimeprazine maleat salt	Prestwick
Prestw-800	Amrinone	Prestwick
Prestw-796	Lithocholic acid	Prestwick
Prestw-795	Isocarboxazid	Prestwick
Prestw-794	Eucatropine hydrochloride	Prestwick
Prestw-80	Trimethobenzamide hydrochloride	Prestwick
Prestw-801	Carbinoxamine maleate salt	Prestwick
Prestw-792	Propidium iodide	Prestwick
Prestw-807	Chloropyramine hydrochloride	Prestwick
Prestw-809	Dichlorphenamide	Prestwick
Prestw-808	Furazolidone	Prestwick
Prestw-806	Trimipramine maleate salt	Prestwick
Prestw-802	Methazolamide	Prestwick
Prestw-805	Piromidic acid	Prestwick
Prestw-804	Spectinomycin dihydrochloride	Prestwick
Prestw-803	Pyrithyldione	Prestwick
Prestw-793	Cloperastine hydrochloride	Prestwick
Prestw-791	(R) -Naproxen sodium salt	Prestwick
Prestw-810	Sulconazole nitrate	Prestwick
Prestw-79	Diphemanil methylsulfate	Prestwick
Prestw-774	Fluocinonide	Prestwick
Prestw-776	Guaifenesin	Prestwick
Prestw-775	Sulfamethazine sodium salt	Prestwick
Prestw-773	Norgestrel-(-)-D	Prestwick
Prestw-779	Zomepirac sodium salt	Prestwick
Prestw-772	Leflunomide	Prestwick
Prestw-771	Alclometasone dipropionate	Prestwick
Prestw-770	Isopropamide iodide	Prestwick
Prestw-778	Proadifen hydrochloride	Prestwick
Prestw-78	Thioridazine hydrochloride	Prestwick
Prestw-789	Drofenine hydrochloride	Prestwick
Prestw-786	Methimazole	Prestwick
Prestw-788	Hexylcaine hydrochloride	Prestwick
Prestw-787	Merbromin	Prestwick
Prestw-785	Dicumarol	Prestwick
Prestw-780	Cinoxacin	Prestwick
Prestw-784	Bendroflumethiazide	Prestwick
Prestw-783	Clofibric acid	Prestwick
Prestw-781	Clobetasol propionate	Prestwick
Prestw-81	Metronidazole	Prestwick
Prestw-812	Cromolyn disodium salt	Prestwick
Prestw-858	Doxazosin mesylate	Prestwick
Prestw-843	Nafcillin sodium salt monohydrate	Prestwick
Prestw-845	Amiprilose hydrochloride	Prestwick
Prestw-844	Procyclidine hydrochloride	Prestwick
Prestw-842	Trimeprazine tartrate	Prestwick
Prestw-847	(-) -Levobunolol hydrochloride	Prestwick
Prestw-840	Ethopropazine hydrochloride	Prestwick
Prestw-84	Moroxidine hydrochloride	Prestwick
Prestw-839	Ganciclovir	Prestwick
Prestw-846	Ethynylestradiol 3-methyl ether	Prestwick
Prestw-848	Iodixanol	Prestwick
Prestw-837	Carbenoxolone disodium salt	Prestwick
Prestw-855	Beclomethasone dipropionate	Prestwick
Prestw-857	(+) -Levobunolol hydrochloride	Prestwick
Prestw-856	Tolmetin sodium salt dihydrate	Prestwick
Prestw-854	Roxithromycin	Prestwick
Prestw-85	Baclofen (R,S)	Prestwick
Prestw-853	Liothyronine	Prestwick
Prestw-851	Paroxetine Hydrochloride	Prestwick
Prestw-850	Equilin	Prestwick
Prestw-838	Iocetamic acid	Prestwick
Prestw-836	Indoprofen	Prestwick
Prestw-813	Bucladesine sodium salt	Prestwick
Prestw-834	Novobiocin sodium salt	Prestwick
Prestw-819	Moxalactam disodium salt	Prestwick
Prestw-821	Azlocillin sodium salt	Prestwick
Prestw-820	Aminophylline	Prestwick
Prestw-818	Nadolol	Prestwick
Prestw-823	Sulfamonomethoxine	Prestwick
Prestw-816	Suprofen	Prestwick
Prestw-815	Fosfosal	Prestwick
Prestw-814	Cefsulodin sodium salt	Prestwick
Prestw-822	Clidinium bromide	Prestwick
Prestw-824	Benzthiazide	Prestwick
Prestw-833	Ifosfamide	Prestwick
Prestw-830	Ethaverine hydrochloride	Prestwick
Prestw-832	Cefoxitin sodium salt	Prestwick
Prestw-831	Butacaine	Prestwick
Prestw-83	Edrophonium chloride	Prestwick
Prestw-825	Trichlormethiazide	Prestwick
Prestw-829	Dimethadione	Prestwick
Prestw-827	Propantheline bromide	Prestwick
Prestw-826	Oxalamine citrate salt	Prestwick
Prestw-956	Megestrol acetate	Prestwick
Prestw-958	Urosiol	Prestwick
Prestw-769	Sulfameter	Prestwick
S1533	R406(free base)	SelleckChem
S1557	KRN 633	SelleckChem
S1555	AZD8055	SelleckChem
S1531	BIX 02189	SelleckChem
S1561	BMS 777607	SelleckChem
S1530	BIX 02188	SelleckChem
S1526	Quizartinib (AC220)	SelleckChem
S1523	XL765	SelleckChem
S1558	AT7867	SelleckChem
S1568	PD318088	SelleckChem
S1494	LY2228820	SelleckChem
S2158	KW 2449	SelleckChem
S2162	AZD1480	SelleckChem
S2161	RAF265 (CHIR-265)	SelleckChem
S2150	Neratinib (HKI-272)	SelleckChem
S1570	KU-60019	SelleckChem
S2134	AZD8330	SelleckChem
S1574	BIRB 796 (Doramapimod)	SelleckChem
S1572	BS-181 HCl	SelleckChem
S1519	CCT129202	SelleckChem
S1489	PIK-93	SelleckChem
S2192	AZD8931	SelleckChem
S1486	AEE788 (NVP-AEE788)	SelleckChem
S1207	Tivozanib (AV-951)	SelleckChem
S1226	Ku-0063794	SelleckChem
S1220	OSI-930	SelleckChem
S1187	PIK-90	SelleckChem
S1266	WYE-354	SelleckChem
S1181	ENMD-2076	SelleckChem
S1178	Regorafenib (BAY 73-4506)	SelleckChem
S1177	PD98059	SelleckChem
S1244	Amuvatinib (MP-470)	SelleckChem
S1268	IC-87114	SelleckChem
S1476	SB 525334	SelleckChem
S1458	VX-745	SelleckChem
S1475	AS703026	SelleckChem
S1470	TSU-68	SelleckChem
S1451	Aurora A Inhibitor I	SelleckChem
S1352	TG100-115	SelleckChem
S1410	AS-605240	SelleckChem
S1363	Ki8751	SelleckChem
S1361	MGCD-265	SelleckChem
S2179	LY2784544	SelleckChem
S2200	Raf265 derivative	SelleckChem
S1169	TGX-221	SelleckChem
S2689	WAY-600	SelleckChem
S2697	A-769662	SelleckChem
S2696	GDC-0980 (RG7422)	SelleckChem
S2681	AS-604850	SelleckChem
S2719	AMG 900	SelleckChem
S2680	PCI-32765 (Ibrutinib)	SelleckChem
S2673	GSK1120212 (Trametinib)	SelleckChem
S2671	AS-252424	SelleckChem
S2703	GSK1838705A	SelleckChem
S2720	ZM 336372	SelleckChem
S2661	WYE-125132	SelleckChem
S7422	KN-62	Selleck Chemicals
W-2990	Wortmannin	LCLabs
U-6770	U-0126	LCLabs
S6005	VX-702	SelleckChem
S2726	PH-797804	SelleckChem
S5001	Tofacitinib citrate (CP-690550 citrate)	SelleckChem
S2816	AG-879	Selleck Chemicals
S2730	Crenolanib (CP-868596)	SelleckChem
S2668	WYE-687	SelleckChem
S2638	NU7441(KU-57788)	SelleckChem
S2201	BMS 794833	SelleckChem
S2636	A66	SelleckChem
S2216	Mubritinib (TAK 165)	SelleckChem
S2221	Apatinib (YN968D1)	SelleckChem
S2219	Cyt387	SelleckChem
S2207	PIK-293	SelleckChem
S2227	PIK-294	SelleckChem
S2206	R935788 (Fostamatinib disodium, R788)	SelleckChem
S2205	OSI-420 (Desmethyl Erlotinib)	SelleckChem
S2202	NVP-BHG712	SelleckChem
S2226	CAL-101 (GS-1101)	SelleckChem
S2231	Telatinib (BAY 57-9352)	SelleckChem
S2635	CCT128930	SelleckChem
S2624	OSI-027	SelleckChem
S2634	DCC-2036 (Rebastinib)	SelleckChem
S2628	PF-05212384 (PKI-587)	SelleckChem
S2622	PP-121	SelleckChem
S2247	BKM120 (NVP-BKM120)	SelleckChem
S2617	TAK-733	SelleckChem
S2542	Phenformin hydrochloride	SelleckChem
S2475	Imatinib (Gleevec)	SelleckChem
S1173	WZ4002	SelleckChem
S1167	CP-724714	SelleckChem
Prestw-959	Proparacaine hydrochloride	Prestwick
S1154	SNS-314	SelleckChem
Prestw-997	Fluticasone propionate	Prestwick
Prestw-999	Proguanil hydrochloride	Prestwick
Prestw-998	Zuclopenthixol hydrochloride	Prestwick
Prestw-995	Fluvoxamine maleate	Prestwick
R-1234	Roscovitine	LCLabs
Prestw-994	Cyclopenthiazide	Prestwick
Prestw-993	Ribavirin	Prestwick
Prestw-992	Pizotifen malate	Prestwick
Q4951	Quercetin	Sigma
S1005	Axitinib	SelleckChem
Prestw-99	Mianserine hydrochloride	Prestwick
S1017	Cediranib (AZD2171)	SelleckChem
S1020	CI-1040 (PD184352)	SelleckChem
S1019	CI-1033 (Canertinib)	SelleckChem
S1014	Bosutinib (SKI-606)	SelleckChem
S1006	Saracatinib (AZD0530)	SelleckChem
S1010	BIBF1120 (Vargatef)	SelleckChem
S1009	BEZ235 (NVP-BEZ235)	SelleckChem
S1008	AZD6244 (Selumetinib)	SelleckChem
Prestw-991	Gliquidone	Prestwick
Prestw-983	Dimaprit dihydrochloride	Prestwick
S1022	Deforolimus (Ridaforolimus)	SelleckChem
Prestw-982	Nandrolone	Prestwick
Prestw-964	Methacycline hydrochloride	Prestwick
Prestw-968	Decamethonium bromide	Prestwick
Prestw-966	Sotalol hydrochloride	Prestwick
Prestw-963	Enilconazole	Prestwick
Prestw-972	THIP Hydrochloride	Prestwick
Prestw-961	Denatonium benzoate	Prestwick
Prestw-960	Aminocaproic acid	Prestwick
Prestw-96	Guanabenz acetate	Prestwick
Prestw-971	Remoxipride Hydrochloride	Prestwick
Prestw-973	Pirlindole mesylate	Prestwick
Prestw-981	Nitrocaramiphen hydrochloride	Prestwick
Prestw-979	Ozagrel hydrochloride	Prestwick
Prestw-980	Piribedil hydrochloride	Prestwick
Prestw-98	Acetylsalicylsalicylic acid	Prestwick
Prestw-978	Memantine Hydrochloride	Prestwick
Prestw-974	Pronethalol hydrochloride	Prestwick
Prestw-977	Zardaverine	Prestwick
Prestw-976	Tracazolate hydrochloride	Prestwick
Prestw-975	Naftopidil dihydrochloride	Prestwick
S1021	Dasatinib (BMS-354825)	SelleckChem
S1023	Erlotinib HCl	SelleckChem
S1152	PLX-4720	SelleckChem
S1100	MLN8054	SelleckChem
S1104	GDC-0879	SelleckChem
S1101	Vatalanib dihydrochloride (PTK787)	SelleckChem
S1094	PF-04217903	SelleckChem
S1111	Foretinib (GSK1363089, XL880)	SelleckChem
S1092	KU-55933	SelleckChem
S1088	NVP-ADW742	SelleckChem
S1080	SU11274	SelleckChem
S1105	LY294002	SelleckChem
S1112	SGX-523	SelleckChem
S1078	MK-2206 dihydrochloride	SelleckChem
S1133	MLN8237 (Alisertib)	SelleckChem
S1147	Barasertib (AZD1152-HQPA)	SelleckChem
S1143	AG-490	SelleckChem
S1120	Everolimus (RAD001)	SelleckChem
S1114	JNJ-38877605	SelleckChem
S1119	XL-184 free base (Cabozantinib)	SelleckChem
S1118	XL147	SelleckChem
S1116	PD 0332991 HCl	SelleckChem
S1079	PD153035 HCl	SelleckChem
S1077	SB 202190	SelleckChem
S1025	Gefitinib (Iressa)	SelleckChem
S1076	SB 203580	SelleckChem
S1036	PD0325901	SelleckChem
S1039	Rapamycin (Sirolimus)	SelleckChem
S1038	PI-103	SelleckChem
S1035	Pazopanib HCl	SelleckChem
S1044	Temsirolimus (Torisel)	SelleckChem
S1033	Nilotinib (AMN-107)	SelleckChem
S1032	Motesanib Diphosphate	SelleckChem
S1028	Lapatinib Ditosylate (Tykerb)	SelleckChem
S1043	Tandutinib (MLN518)	SelleckChem
S1046	Vandetanib (Zactima)	SelleckChem
S1075	SB 216763	SelleckChem
S1067	SB 431542	SelleckChem
S1072	ZSTK474	SelleckChem
S1068	Crizotinib (PF-02341066)	SelleckChem
S1065	GDC-0941	SelleckChem
S1048	VX-680 (MK-0457, Tozasertib)	SelleckChem
S1064	Masitinib (AB1010)	SelleckChem
S1056	BMS-599626 (AC480)	SelleckChem
S1055	Enzastaurin (LY317615)	SelleckChem
Prestw-77	Prednisone	Prestwick
Prestw-768	Vidarabine	Prestwick
Prestw-299	Mifepristone	Prestwick
Prestw-426	Buflomedil hydrochloride	Prestwick
Prestw-43	Betazole hydrochloride	Prestwick
Prestw-428	Roxatidine Acetate HCl	Prestwick
Prestw-425	Chicago sky blue 6B	Prestwick
Prestw-432	Corticosterone	Prestwick
Prestw-424	Cephalosporanic acid, 7-amino	Prestwick
Prestw-423	Carisoprodol	Prestwick
Prestw-42	Moxisylyte hydrochoride	Prestwick
Prestw-430	Cisapride	Prestwick
Prestw-433	Cyanocobalamin	Prestwick
Prestw-418	Biotin	Prestwick
Prestw-441	Estradiol-17 beta	Prestwick
Prestw-445	Cyclobenzaprine hydrochloride	Prestwick
Prestw-443	Gabazine bromide	Prestwick
Prestw-440	Epiandrosterone	Prestwick
Prestw-434	Cefadroxil	Prestwick
Prestw-44	Isoxicam	Prestwick
Prestw-439	Carbimazole	Prestwick
Prestw-435	Cyclosporin A	Prestwick
Prestw-419	Bisacodyl	Prestwick
Prestw-416	Bacampicillin hydrochloride	Prestwick
Prestw-447	Hydrocortisone base	Prestwick
Prestw-413	Carbarsone	Prestwick
Prestw-395	Amikacin hydrate	Prestwick
Prestw-399	Prochlorperazine dimaleate	Prestwick
Prestw-398	Oxantel pamoate	Prestwick
Prestw-394	Kanamycin A sulfate	Prestwick
Prestw-40	Niclosamide	Prestwick
Prestw-393	Hemicholinium bromide	Prestwick
Prestw-392	Ketanserin tartrate hydrate	Prestwick
Prestw-391	Terbutaline hemisulfate	Prestwick
Prestw-4	Metformin hydrochloride	Prestwick
Prestw-400	Hesperidin	Prestwick
Prestw-411	Androsterone	Prestwick
Prestw-409	Amiodarone hydrochloride	Prestwick
Prestw-410	Amphotericin B	Prestwick
Prestw-41	Procaine hydrochloride	Prestwick
Prestw-408	Butoconazole nitrate	Prestwick
Prestw-401	Testosterone propionate	Prestwick
Prestw-407	Adamantamine fumarate	Prestwick
Prestw-405	Pepstatin A	Prestwick
Prestw-403	Thyroxine (L)	Prestwick
Prestw-446	Carteolol hydrochloride	Prestwick
Prestw-448	Hydroxytacrine maleate (R,S)	Prestwick
Prestw-39	Diflunisal	Prestwick
Prestw-489	Ceftazidime pentahydrate	Prestwick
Prestw-490	Iobenguane sulfate	Prestwick
Prestw-49	Amyleine hydrochloride	Prestwick
Prestw-488	Dosulepin hydrochloride	Prestwick
Prestw-492	Nitrofural	Prestwick
Prestw-486	Colistin sulfate	Prestwick
Prestw-485	Cefaclor hydrate	Prestwick
Prestw-484	Benperidol	Prestwick
Prestw-491	Metixene hydrochloride	Prestwick
Prestw-493	Omeprazole	Prestwick
Prestw-481	Serotonin hydrochloride	Prestwick
Prestw-499	Propafenone hydrochloride	Prestwick
Prestw-50	Lidocaine hydrochloride	Prestwick
Prestw-5	Atracurium besylate	Prestwick
Prestw-498	Artemisinin	Prestwick
Prestw-494	Propylthiouracil	Prestwick
Prestw-497	Vancomycin hydrochloride	Prestwick
Prestw-496	Tiaprofenic acid	Prestwick
Prestw-495	Terconazole	Prestwick
Prestw-482	Cefotiam hydrochloride	Prestwick
Prestw-48	Dicyclomine hydrochloride	Prestwick
Prestw-449	Pilocarpine nitrate	Prestwick
Prestw-478	Felodipine	Prestwick
Prestw-456	Meclocycline sulfosalicylate	Prestwick
Prestw-458	Melatonin	Prestwick
Prestw-457	Meclozine dihydrochloride	Prestwick
Prestw-455	Mebhydroline 1,5-naphtalenedisulfonate	Prestwick
Prestw-460	Dinoprost trometamol	Prestwick
Prestw-451	Alizapride HCl	Prestwick
Prestw-450	Dicloxacillin sodium salt hydrate	Prestwick
Prestw-45	Naproxen	Prestwick
Prestw-46	Naphazoline hydrochloride	Prestwick
Prestw-461	Tropisetron HCl	Prestwick
Prestw-477	Progesterone	Prestwick
Prestw-470	Ceforanide	Prestwick
Prestw-475	Brompheniramine maleate	Prestwick
Prestw-473	Cefotetan	Prestwick
Prestw-47	Ticlopidine hydrochloride	Prestwick
Prestw-462	Cefixime	Prestwick
Prestw-469	Niridazole	Prestwick
Prestw-468	Neostigmine bromide	Prestwick
Prestw-463	Metrizamide	Prestwick
Prestw-390	Fusidic acid sodium salt	Prestwick
Prestw-389	Ketoconazole	Prestwick
Prestw-501	Vigabatrin	Prestwick
Prestw-387	Carbetapentane citrate	Prestwick
Prestw-325	Ascorbic acid	Prestwick
Prestw-327	Cefoperazone dihydrate	Prestwick
Prestw-326	Methyldopa (L,-)	Prestwick
Prestw-324	Phenylpropanolamine hydrochloride	Prestwick
Prestw-329	Tacrine hydrochloride	Prestwick
Prestw-323	Chlorpropamide	Prestwick
Prestw-322	Alfuzosin hydrochloride	Prestwick
Prestw-321	Streptomycin sulfate	Prestwick
Prestw-328	Zoxazolamine	Prestwick
Prestw-33	Diprophylline	Prestwick
Prestw-32	Epirizole	Prestwick
Prestw-335	Zaprinast	Prestwick
Prestw-337	Procainamide hydrochloride	Prestwick
sc-200664	TYRPHOSTIN AG 1288	Santa Cruz Biotechnology Inc.
Prestw-334	Sulfisoxazole	Prestwick
Prestw-330	Bisoprolol fumarate	Prestwick
Prestw-333	Zidovudine, AZT	Prestwick
Prestw-332	Practolol	Prestwick
Prestw-331	Tremorine dihydrochloride	Prestwick
Prestw-320	Fluphenazine dihydrochloride	Prestwick
Prestw-317	Guanethidine sulfate	Prestwick
Prestw-339	Guanfacine hydrochloride	Prestwick
Prestw-316	Glibenclamide	Prestwick
Prestw-302	Lincomycin hydrochloride	Prestwick
Prestw-304	Econazole nitrate	Prestwick
Prestw-303	Telenzepine dihydrochloride	Prestwick
Prestw-301	Lisinopril	Prestwick
Prestw-306	Clemastine fumarate	Prestwick
Prestw-300	Diperodon hydrochloride	Prestwick
Prestw-30	Antipyrine, 4-hydroxy	Prestwick
Prestw-3	Acetazolamide	Prestwick
Prestw-305	Bupivacaine hydrochloride	Prestwick
Prestw-307	Oxytetracycline dihydrate	Prestwick
Prestw-315	Minocycline hydrochloride	Prestwick
Prestw-312	Flunarizine dihydrochloride	Prestwick
Prestw-314	Enalapril maleate	Prestwick
Prestw-313	Trifluoperazine dihydrochloride	Prestwick
Prestw-311	Ifenprodil tartrate	Prestwick
Prestw-308	Pimozide	Prestwick
Prestw-310	Mebeverine hydrochloride	Prestwick
Prestw-31	Chloramphenicol	Prestwick
Prestw-309	Amodiaquin dihydrochloride dihydrate	Prestwick
Prestw-338	N6-methyladenosine	Prestwick
Prestw-34	Triamterene	Prestwick
Prestw-384	Probucol	Prestwick
Prestw-37	Pyrimethamine	Prestwick
Prestw-371	Ketotifen fumarate	Prestwick
Prestw-370	Benzbromarone	Prestwick
Prestw-369	Meloxicam	Prestwick
Prestw-374	Methylergometrine maleate	Prestwick
Prestw-368	Bepridil hydrochloride	Prestwick
Prestw-367	Benfluorex hydrochloride	Prestwick
Prestw-366	Ambroxol hydrochloride	Prestwick
Prestw-372	Debrisoquin sulfate	Prestwick
Prestw-375	Methiothepin maleate	Prestwick
Prestw-364	Metergoline	Prestwick
Prestw-381	Lidoflazine	Prestwick
Prestw-383	Nicardipine hydrochloride	Prestwick
Prestw-382	Betaxolol hydrochloride	Prestwick
Prestw-380	Clebopride maleate	Prestwick
Prestw-376	Clofazimine	Prestwick
Prestw-38	Hexamethonium dibromide dihydrate	Prestwick
Prestw-378	Bezafibrate	Prestwick
Prestw-377	Nafronyl oxalate	Prestwick
Prestw-365	Brinzolamide	Prestwick
Prestw-362	Betamethasone	Prestwick
Prestw-340	Domperidone	Prestwick
Prestw-361	Bambuterol hydrochloride	Prestwick
Prestw-345	Clenbuterol hydrochloride	Prestwick
Prestw-348	Chlorprothixene hydrochloride	Prestwick
Prestw-346	Maprotiline hydrochloride	Prestwick
Prestw-344	Clorgyline hydrochloride	Prestwick
Prestw-35	Dapsone	Prestwick
Prestw-343	Desipramine hydrochloride	Prestwick
Prestw-342	Methapyrilene hydrochloride	Prestwick
Prestw-341	Furosemide	Prestwick
Prestw-349	Ritodrine hydrochloride	Prestwick
Prestw-350	Clozapine	Prestwick
Prestw-360	Droperidol	Prestwick
Prestw-357	Amoxicillin	Prestwick
Prestw-36	Troleandomycin	Prestwick
Prestw-359	Dextromethorphan hydrobromide monohydrate	Prestwick
Prestw-356	Adenosine 5'-monophosphate monohydrate	Prestwick
Prestw-351	Chlorthalidone	Prestwick
Prestw-354	Clopamide	Prestwick
Prestw-353	Moclobemide	Prestwick
Prestw-352	Dobutamine hydrochloride	Prestwick
Prestw-500	Ethamivan	Prestwick
Prestw-502	Biperiden hydrochloride	Prestwick
Prestw-767	Guanadrel sulfate	Prestwick
Prestw-707	Diphenylpyraline hydrochloride	Prestwick
Prestw-71	Todralazine hydrochloride	Prestwick
Prestw-709	Trioxsalen	Prestwick
Prestw-706	Chlorcyclizine hydrochloride	Prestwick
Prestw-712	Benzocaine	Prestwick
Prestw-704	Bromopride	Prestwick
Prestw-703	Famprofazone	Prestwick
Prestw-702	Succinylsulfathiazole	Prestwick
Prestw-711	Sulfabenzamide	Prestwick
Prestw-713	Dipyrone	Prestwick
Prestw-700	Cefmetazole sodium salt	Prestwick
Prestw-719	Cephalothin sodium salt	Prestwick
Prestw-720	Cefuroxime sodium salt	Prestwick
Prestw-72	Imipramine hydrochloride	Prestwick
Prestw-718	Fluorometholone	Prestwick
Prestw-714	Isosorbide dinitrate	Prestwick
Prestw-717	Finasteride	Prestwick
Prestw-716	Pramoxine hydrochloride	Prestwick
Prestw-715	Sulfachloropyridazine	Prestwick
Prestw-701	Trihexyphenidyl-D,L Hydrochloride	Prestwick
Prestw-70	Tolnaftate	Prestwick
Prestw-722	Isopyrin hydrochloride	Prestwick
Prestw-7	Amiloride hydrochloride dihydrate	Prestwick
Prestw-660	Avermectin B1a	Prestwick
Prestw-671	Dydrogesterone	Prestwick
Prestw-67	Miconazole	Prestwick
Prestw-66	Minaprine dihydrochloride	Prestwick
Prestw-68	Isoxsuprine hydrochloride	Prestwick
Prestw-659	6-Furfurylaminopurine	Prestwick
Prestw-658	Suxibuzone	Prestwick
Prestw-657	Benzamil hydrochloride	Prestwick
Prestw-676	Beta-Escin	Prestwick
Prestw-683	Pempidine tartrate	Prestwick
Prestw-699	Hexestrol	Prestwick
Prestw-696	Ethotoin	Prestwick
Prestw-698	Tetrahydrozoline hydrochloride	Prestwick
Prestw-697	3-alpha-Hydroxy-5-beta-androstan-17-one	Prestwick
Prestw-694	Sulfamerazine	Prestwick
Prestw-688	Estropipate	Prestwick
Prestw-693	Promazine hydrochloride	Prestwick
Prestw-692	Citalopram Hydrobromide	Prestwick
Prestw-69	Acebutolol hydrochloride	Prestwick
Prestw-721	Althiazide	Prestwick
Prestw-723	Phenethicillin potassium salt	Prestwick
Prestw-654	Benfotiamine	Prestwick
Prestw-754	Fenoprofen calcium salt dihydrate	Prestwick
Prestw-756	Diethylstilbestrol	Prestwick
Prestw-755	Piperacillin sodium salt	Prestwick
Prestw-753	Demeclocycline hydrochloride	Prestwick
Prestw-758	Ribostamycin sulfate salt	Prestwick
Prestw-752	Phenazopyridine hydrochloride	Prestwick
Prestw-751	Terazosin hydrochloride	Prestwick
Prestw-750	Mevalonic-D, L acid lactone	Prestwick
Prestw-757	Chlorotrianisene	Prestwick
Prestw-759	Methacholine chloride	Prestwick
Prestw-749	Isoetharine mesylate salt	Prestwick
Prestw-764	Furaltadone hydrochloride	Prestwick
Prestw-766	Tinidazole	Prestwick
Prestw-765	Ethoxyquin	Prestwick
Prestw-763	Meclofenoxate hydrochloride	Prestwick
Prestw-76	Dibucaine	Prestwick
Prestw-762	Sulfapyridine	Prestwick
Prestw-761	Butamben	Prestwick
Prestw-760	Pipenzolate bromide	Prestwick
Prestw-75	Adiphenine hydrochloride	Prestwick
Prestw-746	Glycopyrrolate	Prestwick
Prestw-724	Sulfamethoxypyridazine	Prestwick
Prestw-745	Spiramycin	Prestwick
Prestw-730	Balsalazide Sodium	Prestwick
Prestw-732	Streptozotocin	Prestwick
Prestw-731	Sulfaquinoxaline sodium salt	Prestwick
Prestw-73	Sulindac	Prestwick
Prestw-734	Flumethasone	Prestwick
Prestw-729	Sulfanilamide	Prestwick
Prestw-728	Sulfadimethoxine	Prestwick
Prestw-726	Mephentermine hemisulfate	Prestwick
Prestw-733	Metoprolol-(+,-) (+)-tartrate salt	Prestwick
Prestw-735	Flecainide acetate	Prestwick
Prestw-744	Flunixin meglumine	Prestwick
Prestw-741	Nadide	Prestwick
Prestw-743	Medrysone	Prestwick
Prestw-742	Sulfamethizole	Prestwick
Prestw-740	Ebselen	Prestwick
Prestw-736	Cefazolin sodium salt	Prestwick
Prestw-74	Amitryptiline hydrochloride	Prestwick
Prestw-739	Levonordefrin	Prestwick
Prestw-738	Folinic acid calcium salt	Prestwick
Prestw-655	Halcinonide	Prestwick
Prestw-653	Mepenzolate bromide	Prestwick
Prestw-504	Etifenin	Prestwick
Prestw-652	Picrotoxinin	Prestwick
Prestw-536	(R)-(+)-Atenolol	Prestwick
Prestw-538	Phenindione	Prestwick
Prestw-537	Piracetam	Prestwick
Prestw-535	Methoxamine hydrochloride	Prestwick
Prestw-54	Mefenamic acid	Prestwick
Prestw-534	Atovaquone	Prestwick
Prestw-533	Phenacetin	Prestwick
Prestw-531	Pirenperone	Prestwick
Prestw-539	Thiocolchicoside	Prestwick
Prestw-540	Clorsulon	Prestwick
Prestw-53	Triflupromazine hydrochloride	Prestwick
Prestw-547	Molsidomine	Prestwick
Prestw-549	Trimetazidine dihydrochloride	Prestwick
Prestw-548	Chloroquine diphosphate	Prestwick
Prestw-546	Pregnenolone	Prestwick
Prestw-542	Probenecid	Prestwick
Prestw-545	Tetramisole hydrochloride	Prestwick
Prestw-544	Tobramycin	Prestwick
Prestw-543	Betahistine mesylate	Prestwick
Prestw-530	Trolox	Prestwick
Prestw-529	Mesoridazine besylate	Prestwick
Prestw-551	Hexetidine	Prestwick
Prestw-528	Triflusal	Prestwick
Prestw-511	Fluoxetine hydrochloride	Prestwick
Prestw-513	Norcyclobenzaprine	Prestwick
Prestw-512	Iohexol	Prestwick
Prestw-510	Cyclizine hydrochloride	Prestwick
Prestw-515	Trimethadione	Prestwick
Prestw-509	Bromperidol	Prestwick
Prestw-506	Sisomicin sulfate	Prestwick
Prestw-505	Metaproterenol sulfate, orciprenaline sulfate	Prestwick
Prestw-514	Pyrazinamide	Prestwick
Prestw-516	Lovastatin	Prestwick
Prestw-527	Tenoxicam	Prestwick
Prestw-524	Tiabendazole	Prestwick
Prestw-526	Ethionamide	Prestwick
Prestw-525	Rifampicin	Prestwick
Prestw-520	Sulfasalazine	Prestwick
Prestw-517	Nystatine	Prestwick
Prestw-52	Carbamazepine	Prestwick
Prestw-519	Imipenem	Prestwick
Prestw-518	Budesonide	Prestwick
Prestw-55	Acetohexamide	Prestwick
Prestw-552	Selegiline hydrochloride	Prestwick
Prestw-651	Glimepiride	Prestwick
Prestw-626	Racecadotril	Prestwick
Prestw-63	Nifedipine	Prestwick
Prestw-627	Folic acid	Prestwick
Prestw-62	Homatropine hydrobromide (R,S)	Prestwick
Prestw-631	Thiamine hydrochloride	Prestwick
Prestw-619	Diflorasone Diacetate	Prestwick
Prestw-617	Quipazine dimaleate salt	Prestwick
Prestw-616	Demecarium bromide	Prestwick
Prestw-630	Dimethisoquin hydrochloride	Prestwick
Prestw-632	Dipivefrin hydrochloride	Prestwick
Prestw-607	Eburnamonine (-)	Prestwick
Prestw-645	Flurandrenolide	Prestwick
Prestw-65	Diphenhydramine hydrochloride	Prestwick
Prestw-649	Etanidazole	Prestwick
Prestw-644	N-Acetyl-DL-homocysteine Thiolactone	Prestwick
Prestw-633	Thiorphan	Prestwick
Prestw-643	Flunisolide	Prestwick
Prestw-641	Sulmazole	Prestwick
Prestw-64	Chlorpromazine hydrochloride	Prestwick
Prestw-61	Morantel tartrate	Prestwick
Prestw-60	Tolazoline hydrochloride	Prestwick
Prestw-553	Pentamidine isethionate	Prestwick
Prestw-6	Isoflupredone acetate	Prestwick
Prestw-56	Sulpiride	Prestwick
Prestw-566	Eserine sulfate, physostigmine sulfate	Prestwick
Prestw-565	Atropine sulfate monohydrate	Prestwick
Prestw-559	DO 897/99	Prestwick
Prestw-571	Tetracaine hydrochloride	Prestwick
Prestw-558	Gliclazide	Prestwick
Prestw-557	Dirithromycin	Prestwick
Prestw-554	Tolazamide	Prestwick
Prestw-57	Benoxinate hydrochloride	Prestwick
Prestw-572	Mometasone furoate	Prestwick
Prestw-598	Xylazine	Prestwick
Prestw-588	Galanthamine hydrobromide	Prestwick
Prestw-594	Diclofenac sodium	Prestwick
Prestw-59	Pheniramine maleate	Prestwick
Prestw-587	Cilostazol	Prestwick
Prestw-574	Dacarbazine	Prestwick
Prestw-584	Yohimbine hydrochloride	Prestwick
Prestw-583	Papaverine hydrochloride	Prestwick
Prestw-576	Acetopromazine maleate salt	Prestwick
10-1025	BML-259	Focus Biomolecules
