# Supplementary material for: Reciprocal inhibition of NOTCH and SOX2 shapes tumor cell plasticity and therapeutic escape in triple-negative breast cancer
Source: EMBO Mol Med. 2024 Oct 30;16(12):9. doi: 10.1038/s44321-024-00161-8 (PMC11628624; doi:10.1038/s44321-024-00161-8)
Supplement: Supplementary file 8 — Dataset EV4 [file 44321_2024_161_MOESM8_ESM.xlsx]

## Sheet: Legend
	Dataset EV4:	Cell growth inhibition analysis from the synergy drug screen in MB157, HCC1599, MB157R, HCC1806 in duplicata

## Sheet: 1st screen 10µM sensitive cells
MB157	CatalogID	Name	Supplier	Score	ScoreSD	HIT		HCC1599	CatalogID	Name	Supplier	Score	ScoreSD	HIT		Comparison MB157-HCC1599: 127 common		MB157 Score	HCC1599 Score		Common with score >0.9: 93		MB157 Score	HCC1599 Score
	Prestw-385	Mitoxantrone dihydrochloride	Prestwick	1.00741	0.000631585	YES			Prestw-1233	Auranofin	Prestwick	1.01666	0	YES		Prestw-385	Mitoxantrone dihydrochloride	1.00741	1.01317		Prestw-385	Mitoxantrone dihydrochloride	1.00741	1.01317
	Prestw-1717	Aminacrine	Prestwick	1.00577	0.00558379	YES			S2243	WP1130	SelleckChem	1.01633	0	YES		Prestw-1717	Aminacrine	1.00577	1.01142		Prestw-1717	Aminacrine	1.00577	1.01142
	Prestw-200	Camptothecine (S,+)	Prestwick	1.00524	0.00687847	YES			Prestw-777	Alexidine dihydrochloride	Prestwick	1.01626	0	YES		Prestw-200	Camptothecine (S,+)	1.00524	1.01199		Prestw-200	Camptothecine (S,+)	1.00524	1.01199
	Prestw-487	Daunorubicin hydrochloride	Prestwick	1.00354	0.00191943	YES			10010266	BAY 11-7082	Cayman Chemical	1.01614	0	YES		Prestw-487	Daunorubicin hydrochloride	1.00354	1.00693		Prestw-487	Daunorubicin hydrochloride	1.00354	1.00693
	10010266	BAY 11-7082	Cayman Chemical	1.00348	0.0008967	YES			Prestw-1760	Tegaserod maleate	Prestwick	1.01587	0	YES		10010266	BAY 11-7082	1.00348	1.01614		10010266	BAY 11-7082	1.00348	1.01614
	Prestw-97	Disulfiram	Prestwick	1.00246	9.05017e-05	YES			S1392	Pelitinib (EKB-569)	SelleckChem	1.01574	0	YES		Prestw-97	Disulfiram	1.00246	0.663426		S2672	PF-00562271 (PF-562271)	1.00231	0.979087
	S2672	PF-00562271 (PF-562271)	SelleckChem	1.00231	0.00102	YES			Prestw-126	Mefloquine hydrochloride	Prestwick	1.01533	0	YES		S2672	PF-00562271 (PF-562271)	1.00231	0.979087		S1011	Afatinib (BIBW2992)	1.00229	1.00265
	S1011	Afatinib (BIBW2992)	SelleckChem	1.00229	0.000409069	YES			AG-CR1-0111	Ro 31-8220 mesylate	AdipoGen Life Sciences	1.01438	0	YES		S1011	Afatinib (BIBW2992)	1.00229	1.00265		Prestw-126	Mefloquine hydrochloride	1.00222	1.01533
	Prestw-126	Mefloquine hydrochloride	Prestwick	1.00222	0.000261385	YES			Prestw-925	Thonzonium bromide	Prestwick	1.01436	0	YES		Prestw-126	Mefloquine hydrochloride	1.00222	1.01533		S2618	LDN193189	1.00209	1.00695
	S2618	LDN193189	SelleckChem	1.00209	0.000606687	YES			AS27871	Staurosporine	Carbosynth Limited	1.01418	0	YES		S2618	LDN193189	1.00209	1.00695		Prestw-437	Digoxin	1.00184	1.00884
	Prestw-437	Digoxin	Prestwick	1.00184	0.00108733	YES			S2235	BI6727 (Volasertib)	SelleckChem	1.01379	0	YES		Prestw-437	Digoxin	1.00184	1.00884		Prestw-925	Thonzonium bromide	1.00163	1.01436
	Prestw-925	Thonzonium bromide	Prestwick	1.00163	0.000883373	YES			Prestw-550	Parthenolide	Prestwick	1.01334	0	YES		Prestw-925	Thonzonium bromide	1.00163	1.01436		Prestw-136	Astemizole	1.00141	1.0129
	Prestw-136	Astemizole	Prestwick	1.00141	0.000735683	YES			Prestw-385	Mitoxantrone dihydrochloride	Prestwick	1.01317	0	YES		Prestw-136	Astemizole	1.00141	1.0129		Prestw-1269	Haloprogin	1.00136	0.971639
	Prestw-1269	Haloprogin	Prestwick	1.00136	0.000217665	YES			S1490	Ponatinib (AP24534)	SelleckChem	1.01301	0	YES		Prestw-1269	Haloprogin	1.00136	0.971639		S1108	TAE684 (NVP-TAE684)	1.00131	1.00998
	S1108	TAE684 (NVP-TAE684)	SelleckChem	1.00131	0.00175529	YES			Prestw-136	Astemizole	Prestwick	1.0129	0	YES		S1108	TAE684 (NVP-TAE684)	1.00131	1.00998		Prestw-1233	Auranofin	1.00129	1.01666
	Prestw-1233	Auranofin	Prestwick	1.00129	0.000737542	YES			Prestw-286	Perhexiline maleate	Prestwick	1.01282	0	YES		Prestw-1233	Auranofin	1.00129	1.01666		Prestw-318	Quinacrine dihydrochloride dihydrate	1.00125	1.01274
	Prestw-318	Quinacrine dihydrochloride dihydrate	Prestwick	1.00125	0.00085616	YES			Prestw-318	Quinacrine dihydrochloride dihydrate	Prestwick	1.01274	0	YES		Prestw-318	Quinacrine dihydrochloride dihydrate	1.00125	1.01274		AS27871	Staurosporine	1.00116	1.01418
	AS27871	Staurosporine	Carbosynth Limited	1.00116	0.00084898	YES			Prestw-1362	Vorinostat	Prestwick	1.01231	0	YES		AS27871	Staurosporine	1.00116	1.01418		S1230	Flavopiridol (Alvocidib)	1.00114	1.00568
	S1230	Flavopiridol (Alvocidib)	SelleckChem	1.00114	0.00126336	YES			Prestw-270	Fendiline hydrochloride	Prestwick	1.01228	0	YES		S1230	Flavopiridol (Alvocidib)	1.00114	1.00568		S1205	PIK-75	1.00112	1.00509
	S1205	PIK-75	SelleckChem	1.00112	0.00102323	YES			Prestw-200	Camptothecine (S,+)	Prestwick	1.01199	0	YES		S1205	PIK-75	1.00112	1.00509		S8314	5-Iodotubericidin	1.00111	1.00255
	S8314	5-Iodotubericidin	Selleck Chemicals	1.00111	0.00036873	YES			Prestw-705	Methyl benzethonium chloride	Prestwick	1.01182	0	YES		S8314	5-Iodotubericidin	1.00111	1.00255		Prestw-656	Lanatoside C	1.00102	1.00983
	Prestw-656	Lanatoside C	Prestwick	1.00102	0.000639464	YES			S2700	KX2-391	SelleckChem	1.01154	0	YES		Prestw-656	Lanatoside C	1.00102	1.00983		S2718	TAK-901	1.00102	1.00949
	S2718	TAK-901	SelleckChem	1.00102	0.00059177	YES			Prestw-1717	Aminacrine	Prestwick	1.01142	0	YES		S2718	TAK-901	1.00102	1.00949		S1490	Ponatinib (AP24534)	1.00073	1.01301
	S1490	Ponatinib (AP24534)	SelleckChem	1.00073	9.3557e-05	YES			S1108	TAE684 (NVP-TAE684)	SelleckChem	1.00998	0	YES		S1490	Ponatinib (AP24534)	1.00073	1.01301		Prestw-1760	Tegaserod maleate	1.00062	1.01587
	Prestw-1760	Tegaserod maleate	Prestwick	1.00062	0.000821691	YES			Prestw-656	Lanatoside C	Prestwick	1.00983	0	YES		Prestw-1760	Tegaserod maleate	1.00062	1.01587		S2670	A-674563	1.00051	1.00255
	S2670	A-674563	SelleckChem	1.00051	0.000344186	YES			S2718	TAK-901	SelleckChem	1.00949	0	YES		S2670	A-674563	1.00051	1.00255		Prestw-355	Hycanthone	1.00048	0.980417
	Prestw-355	Hycanthone	Prestwick	1.00048	0.00343436	YES			Prestw-1196	Topotecan	Prestwick	1.00892	0	YES		Prestw-355	Hycanthone	1.00048	0.980417		Prestw-1196	Topotecan	1.00044	1.00892
	Prestw-1196	Topotecan	Prestwick	1.00044	0.000232537	YES			Prestw-437	Digoxin	Prestwick	1.00884	0	YES		Prestw-1196	Topotecan	1.00044	1.00892		Prestw-550	Parthenolide	1.00027	1.01334
	Prestw-550	Parthenolide	Prestwick	1.00027	1.50209e-05	YES			S1362	ON-01910	SelleckChem	1.00792	0	YES		Prestw-550	Parthenolide	1.00027	1.01334		Prestw-777	Alexidine dihydrochloride	1.00026	1.01626
	Prestw-777	Alexidine dihydrochloride	Prestwick	1.00026	0.0015689	YES			Prestw-986	Proscillaridin A	Prestwick	1.00775	0	YES		Prestw-777	Alexidine dihydrochloride	1.00026	1.01626		S1524	AT7519	1.00025	1.00353
	S1524	AT7519	SelleckChem	1.00025	0.000701328	YES			Prestw-560	Prenylamine lactate	Prestwick	1.00745	0	YES		S1524	AT7519	1.00025	1.00353		Prestw-986	Proscillaridin A	1.00022	1.00775
	Prestw-986	Proscillaridin A	Prestwick	1.00022	0.000314252	YES			Prestw-1110	Parbendazole	Prestwick	1.007	0	YES		Prestw-986	Proscillaridin A	1.00022	1.00775		AG-CR1-0111	Ro 31-8220 mesylate	1.00006	1.01438
	AG-CR1-0111	Ro 31-8220 mesylate	AdipoGen Life Sciences	1.00006	0.00050371	YES			S2618	LDN193189	SelleckChem	1.00695	0	YES		AG-CR1-0111	Ro 31-8220 mesylate	1.00006	1.01438		S1392	Pelitinib (EKB-569)	1.00001	1.01574
	S1392	Pelitinib (EKB-569)	SelleckChem	1.00001	0.000631042	YES			Prestw-487	Daunorubicin hydrochloride	Prestwick	1.00693	0	YES		S1392	Pelitinib (EKB-569)	1.00001	1.01574		Prestw-421	Suloctidil	0.99996	1.00685
	S1558	AT7867	SelleckChem	0.999982	0.000871167	YES			Prestw-421	Suloctidil	Prestwick	1.00685	0	YES							Prestw-1602	Indatraline hydrochloride	0.999932	0.935906
	Prestw-421	Suloctidil	Prestwick	0.99996	0.00241781	YES			Prestw-100	Nocodazole	Prestwick	1.00664	0	YES		Prestw-421	Suloctidil	0.99996	1.00685		Prestw-286	Perhexiline maleate	0.999813	1.01282
	Prestw-1602	Indatraline hydrochloride	Prestwick	0.999932	0.00532371	YES			S1230	Flavopiridol (Alvocidib)	SelleckChem	1.00568	0	YES		Prestw-1602	Indatraline hydrochloride	0.999932	0.935906		S2235	BI6727 (Volasertib)	0.999735	1.01379
	Prestw-286	Perhexiline maleate	Prestwick	0.999813	7.45987e-05	YES			S1179	WZ8040	SelleckChem	1.00558	0	YES		Prestw-286	Perhexiline maleate	0.999813	1.01282		S2243	WP1130	0.999696	1.01633
	Prestw-1474	Chloroxine	Prestwick	0.99977	0.00929681	YES			S1205	PIK-75	SelleckChem	1.00509	0	YES		Prestw-1474	Chloroxine	0.99977	0.878771		S1134	AT9283	0.999623	0.988862
	S2235	BI6727 (Volasertib)	SelleckChem	0.999735	0.00148335	YES			S1145	SNS-032 (BMS-387032)	SelleckChem	1.00431	0	YES		S2235	BI6727 (Volasertib)	0.999735	1.01379		S1145	SNS-032 (BMS-387032)	0.999513	1.00431
	S2243	WP1130	SelleckChem	0.999696	0.000468662	YES			S1524	AT7519	SelleckChem	1.00353	0	YES		S2243	WP1130	0.999696	1.01633		Prestw-438	Doxorubicin hydrochloride	0.999142	0.990988
	S2730	Crenolanib (CP-868596)	SelleckChem	0.999688	0.000840343	YES			S1011	Afatinib (BIBW2992)	SelleckChem	1.00265	0	YES							S2621	AZD5438	0.99843	0.993945
	S1134	AT9283	SelleckChem	0.999623	0.000937229	YES			S2670	A-674563	SelleckChem	1.00255	0	YES		S1134	AT9283	0.999623	0.988862		S2692	TG101209	0.997954	0.998051
	S1145	SNS-032 (BMS-387032)	SelleckChem	0.999513	0.000797835	YES			S8314	5-Iodotubericidin	Selleck Chemicals	1.00255	0	YES		S1145	SNS-032 (BMS-387032)	0.999513	1.00431		Prestw-560	Prenylamine lactate	0.997904	1.00745
	S1014	Bosutinib (SKI-606)	SelleckChem	0.999281	0.00135564	YES			Prestw-1460	Oxibendazol	Prestwick	1.00216	0	YES							S1487	PHA-793887	0.997465	0.960025
	Prestw-438	Doxorubicin hydrochloride	Prestwick	0.999142	0.00147654	YES			S2626	LY2603618 (IC-83)	SelleckChem	1.00196	0	YES		Prestw-438	Doxorubicin hydrochloride	0.999142	0.990988		Prestw-1752	Epirubicin hydrochloride	0.997399	0.999861
	S2686	NVP-BSK805	SelleckChem	0.999123	0.00130488	YES			Prestw-436	Digitoxigenin	Prestwick	1.00165	0	YES		S2686	NVP-BSK805	0.999123	0.876348		S1179	WZ8040	0.997083	1.00558
	S2621	AZD5438	SelleckChem	0.99843	0.000285962	YES			Prestw-782	Podophyllotoxin	Prestwick	1.00141	0	YES		S2621	AZD5438	0.99843	0.993945		S2658	GSK2126458	0.99682	0.992577
	S2692	TG101209	SelleckChem	0.997954	0.00273718	YES			Prestw-1752	Epirubicin hydrochloride	Prestwick	0.999861	0	YES		S2692	TG101209	0.997954	0.998051		S1042	Sunitinib Malate (Sutent)	0.996606	0.9959
	Prestw-560	Prenylamine lactate	Prestwick	0.997904	0.0012433	YES			S1529	Hesperadin	SelleckChem	0.999029	0	YES		Prestw-560	Prenylamine lactate	0.997904	1.00745		Prestw-155	Paclitaxel	0.996547	0.962751
	Prestw-1723	Benzoxiquine	Prestwick	0.997782	0.00798191	YES			Prestw-1040	Pyrvinium pamoate	Prestwick	0.998899	0	YES		Prestw-1723	Benzoxiquine	0.997782	0.639605		Prestw-1266	Gemcitabine	0.995248	0.992269
	S1487	PHA-793887	SelleckChem	0.997465	0.000462003	YES			S2692	TG101209	SelleckChem	0.998051	0	YES		S1487	PHA-793887	0.997465	0.960025		Prestw-270	Fendiline hydrochloride	0.994503	1.01228
	Prestw-1752	Epirubicin hydrochloride	Prestwick	0.997399	0.00230614	YES			Prestw-1484	Cladribine	Prestwick	0.997564	0	YES		Prestw-1752	Epirubicin hydrochloride	0.997399	0.999861		Prestw-436	Digitoxigenin	0.994501	1.00165
	S1179	WZ8040	SelleckChem	0.997083	0.00376956	YES			S1485	HMN-214	SelleckChem	0.997074	0	YES		S1179	WZ8040	0.997083	1.00558		Prestw-1484	Cladribine	0.993985	0.997564
	S2658	GSK2126458	SelleckChem	0.99682	0.00268622	YES			S1532	AZD7762	SelleckChem	0.996585	0	YES		S2658	GSK2126458	0.99682	0.992577		S2743	PF-04691502	0.992397	0.955626
	S1042	Sunitinib Malate (Sutent)	SelleckChem	0.996606	0.00171404	YES			S1042	Sunitinib Malate (Sutent)	SelleckChem	0.9959	0	YES		S1042	Sunitinib Malate (Sutent)	0.996606	0.9959		Prestw-541	Ciclopirox ethanolamine	0.991072	0.950002
	Prestw-155	Paclitaxel	Prestwick	0.996547	0.00261141	YES			Prestw-363	Colchicine	Prestwick	0.995667	0	YES		Prestw-155	Paclitaxel	0.996547	0.962751		Prestw-705	Methyl benzethonium chloride	0.991053	1.01182
	S2622	PP-121	SelleckChem	0.995441	0.0019574	YES			Prestw-397	Clomiphene citrate (Z,E)	Prestwick	0.995494	0	YES							Prestw-217	Mebendazole	0.989506	0.965766
	Prestw-1266	Gemcitabine	Prestwick	0.995248	0.000316187	YES			Prestw-555	Nifuroxazide	Prestwick	0.994021	0	YES		Prestw-1266	Gemcitabine	0.995248	0.992269		Prestw-1040	Pyrvinium pamoate	0.989431	0.998899
	S1181	ENMD-2076	SelleckChem	0.994747	0.000938486	YES			S2621	AZD5438	SelleckChem	0.993945	0	YES							Prestw-397	Clomiphene citrate (Z,E)	0.98854	0.995494
	Prestw-270	Fendiline hydrochloride	Prestwick	0.994503	0.00643371	YES			S2658	GSK2126458	SelleckChem	0.992577	0	YES		Prestw-270	Fendiline hydrochloride	0.994503	1.01228		S2626	LY2603618 (IC-83)	0.987812	1.00196
	Prestw-436	Digitoxigenin	Prestwick	0.994501	0.0022693	YES			Prestw-1266	Gemcitabine	Prestwick	0.992269	0	YES		Prestw-436	Digitoxigenin	0.994501	1.00165		Prestw-1460	Oxibendazol	0.98734	1.00216
	Prestw-1484	Cladribine	Prestwick	0.993985	0.0046653	YES			Prestw-1494	Irinotecan Hydrochloride	Prestwick	0.992181	0	YES		Prestw-1484	Cladribine	0.993985	0.997564		S1532	AZD7762	0.984262	0.996585
	Prestw-386	GBR 12909 dihydrochloride	Prestwick	0.993828	0.00184309	YES			Prestw-438	Doxorubicin hydrochloride	Prestwick	0.990988	0	YES		Prestw-386	GBR 12909 dihydrochloride	0.993828	0.835709		S1362	ON-01910	0.98328	1.00792
	Prestw-1341	Sertindole	Prestwick	0.993793	0.00120433	YES			S1134	AT9283	SelleckChem	0.988862	0	YES		Prestw-1341	Sertindole	0.993793	0.849926		S1485	HMN-214	0.982894	0.997074
	S1003	Linifanib (ABT-869)	SelleckChem	0.992604	0.00152963	YES			S2683	CHIR-124	SelleckChem	0.988667	0	YES		S1003	Linifanib (ABT-869)	0.992604	0.892673		Prestw-1416	Flubendazol	0.982412	0.932317
	S2743	PF-04691502	SelleckChem	0.992397	0.00183958	YES			Prestw-1134	Cytarabine	Prestwick	0.987111	0	YES		S2743	PF-04691502	0.992397	0.955626		Prestw-247	Albendazole	0.981992	0.915808
	Prestw-541	Ciclopirox ethanolamine	Prestwick	0.991072	0.00177737	YES			Prestw-396	Etoposide	Prestwick	0.983623	0	YES		Prestw-541	Ciclopirox ethanolamine	0.991072	0.950002		S1249	JNJ-7706621	0.980279	0.961687
	Prestw-705	Methyl benzethonium chloride	Prestwick	0.991053	0.00198509	YES			Prestw-883	Digoxigenin	Prestwick	0.980774	0	YES		Prestw-705	Methyl benzethonium chloride	0.991053	1.01182		Prestw-396	Etoposide	0.9781	0.983623
	Prestw-217	Mebendazole	Prestwick	0.989506	0.0142261	YES			Prestw-355	Hycanthone	Prestwick	0.980417	0	YES		Prestw-217	Mebendazole	0.989506	0.965766		Prestw-1415	Floxuridine	0.976025	0.953492
	Prestw-1040	Pyrvinium pamoate	Prestwick	0.989431	6.43533e-06	YES			S1170	WZ3146	SelleckChem	0.980358	0	YES		Prestw-1040	Pyrvinium pamoate	0.989431	0.998899		S1529	Hesperadin	0.976007	0.999029
	S1111	Foretinib (GSK1363089, XL880)	SelleckChem	0.98925	0.00617154	YES			S2672	PF-00562271 (PF-562271)	SelleckChem	0.979087	0	YES							S2218	PP242	0.975458	0.94761
	Prestw-397	Clomiphene citrate (Z,E)	Prestwick	0.98854	0.00023457	YES			Prestw-912	Monobenzone	Prestwick	0.977153	0	YES		Prestw-397	Clomiphene citrate (Z,E)	0.98854	0.995494		S1103	ZM-447439	0.972391	0.942429
	S2626	LY2603618 (IC-83)	SelleckChem	0.987812	0.00299896	YES			Prestw-1269	Haloprogin	Prestwick	0.971639	0	YES		S2626	LY2603618 (IC-83)	0.987812	1.00196		10010238	erbstatin-analog	0.970043	0.955626
	Prestw-748	Monensin sodium salt	Prestwick	0.987344	0.00280427	YES			S2214	AZ 960	SelleckChem	0.971364	0	YES		Prestw-748	Monensin sodium salt	0.987344	0.815764		Prestw-1110	Parbendazole	0.969728	1.007
	Prestw-1460	Oxibendazol	Prestwick	0.98734	0.00648289	YES			Prestw-217	Mebendazole	Prestwick	0.965766	0	YES		Prestw-1460	Oxibendazol	0.98734	1.00216		Prestw-1494	Irinotecan Hydrochloride	0.969264	0.992181
	S1088	NVP-ADW742	SelleckChem	0.985709	0.0101083	YES			Prestw-155	Paclitaxel	Prestwick	0.962751	0	YES							Prestw-1793	Raltitrexed	0.968793	0.936122
	Prestw-886	Clioquinol	Prestwick	0.98551	0.00511505	YES			S1249	JNJ-7706621	SelleckChem	0.961687	0	YES		Prestw-886	Clioquinol	0.98551	0.892069		Prestw-100	Nocodazole	0.968472	1.00664
	S1532	AZD7762	SelleckChem	0.984262	0.0010926	YES			Prestw-1464	Tosufloxacin hydrochloride	Prestwick	0.960096	0	YES		S1532	AZD7762	0.984262	0.996585		Prestw-1134	Cytarabine	0.968298	0.987111
	S1107	Danusertib (PHA-739358)	SelleckChem	0.983639	0.000452301	YES			S1487	PHA-793887	SelleckChem	0.960025	0	YES		S1107	Danusertib (PHA-739358)	0.983639	0.878107		Prestw-135	Methotrexate	0.967974	0.939737
	S1362	ON-01910	SelleckChem	0.98328	0.00897997	YES			S2743	PF-04691502	SelleckChem	0.955626	0	YES		S1362	ON-01910	0.98328	1.00792		Prestw-1709	Estramustine	0.967235	0.918105
	S1485	HMN-214	SelleckChem	0.982894	0.00501791	YES			10010238	erbstatin-analog	Cayman	0.955626	0	YES		S1485	HMN-214	0.982894	0.997074		Prestw-725	Deferoxamine mesylate	0.96702	0.905555
	Prestw-1416	Flubendazol	Prestwick	0.982412	0.00607501	YES			S1109	BI 2536	SelleckChem	0.955431	0	YES		Prestw-1416	Flubendazol	0.982412	0.932317		Prestw-666	Nisoldipine	0.964804	0.923749
	Prestw-247	Albendazole	Prestwick	0.981992	0.0141174	YES			Prestw-1415	Floxuridine	Prestwick	0.953492	0	YES		Prestw-247	Albendazole	0.981992	0.915808		S2700	KX2-391	0.963763	1.01154
	Prestw-309	Amodiaquin dihydrochloride dihydrate	Prestwick	0.980406	0.00540409	YES			Prestw-1056	Trifluridine	Prestwick	0.951231	0	YES							S2214	AZ 960	0.962001	0.971364
	S1249	JNJ-7706621	SelleckChem	0.980279	0.00196863	YES			Prestw-541	Ciclopirox ethanolamine	Prestwick	0.950002	0	YES		S1249	JNJ-7706621	0.980279	0.961687		Prestw-1080	Methiazole	0.960997	0.926697
	S2628	PF-05212384 (PKI-587)	SelleckChem	0.978412	0.00172751	YES			S2218	PP242	SelleckChem	0.94761	0	YES							Prestw-373	Amethopterin (R,S)	0.95757	0.919587
	10010248	TYRPHOSTIN 9	Cayman Chemical	0.978404	0.00226195	YES			S1103	ZM-447439	SelleckChem	0.942429	0	YES							S1170	WZ3146	0.952552	0.980358
	Prestw-396	Etoposide	Prestwick	0.9781	0.0047468	YES			Prestw-135	Methotrexate	Prestwick	0.939737	0	YES		Prestw-396	Etoposide	0.9781	0.983623		Prestw-782	Podophyllotoxin	0.951602	1.00141
	S1046	Vandetanib (Zactima)	SelleckChem	0.97714	0.000953134	YES			Prestw-1793	Raltitrexed	Prestwick	0.936122	0	YES							Prestw-363	Colchicine	0.949294	0.995667
	Prestw-1180	Docetaxel	Prestwick	0.976353	0.00309953	YES			Prestw-1602	Indatraline hydrochloride	Prestwick	0.935906	0	YES		Prestw-1180	Docetaxel	0.976353	0.742358		Prestw-790	Cycloheximide	0.945141	0.928999
	Prestw-1415	Floxuridine	Prestwick	0.976025	0.00738089	YES			Prestw-1416	Flubendazol	Prestwick	0.932317	0	YES		Prestw-1415	Floxuridine	0.976025	0.953492		Prestw-555	Nifuroxazide	0.944179	0.994021
	S1529	Hesperadin	SelleckChem	0.976007	0.0228406	YES			S2735	SCH900776	SelleckChem	0.931383	0	YES		S1529	Hesperadin	0.976007	0.999029		Prestw-883	Digoxigenin	0.906735	0.980774
	S2218	PP242	SelleckChem	0.975458	0.00375914	YES			Prestw-790	Cycloheximide	Prestwick	0.928999	0	YES		S2218	PP242	0.975458	0.94761
	S1103	ZM-447439	SelleckChem	0.972391	0.00331808	YES			Prestw-1080	Methiazole	Prestwick	0.926697	0	YES		S1103	ZM-447439	0.972391	0.942429
	Prestw-1794	Pemetrexed disodium	Prestwick	0.97114	0.00221624	YES			Prestw-666	Nisoldipine	Prestwick	0.923749	0	YES		Prestw-1794	Pemetrexed disodium	0.97114	0.889466
	S2247	BKM120 (NVP-BKM120)	SelleckChem	0.970672	0.00937216	YES			S2248	CX-4945	SelleckChem	0.922683	0	YES
	S1080	SU11274	SelleckChem	0.970221	0.0018819	YES			Prestw-373	Amethopterin (R,S)	Prestwick	0.919587	0	YES
	10010238	erbstatin-analog	Cayman	0.970043	0.00544937	YES			S2193	GSK461364	SelleckChem	0.918871	0	YES		10010238	erbstatin-analog	0.970043	0.955626
	Prestw-210	Fenbendazole	Prestwick	0.969824	0.000646727	YES			Prestw-1709	Estramustine	Prestwick	0.918105	0	YES		Prestw-210	Fenbendazole	0.969824	0.854797
	Prestw-1110	Parbendazole	Prestwick	0.969728	0.00643449	YES			S1171	CYC116	SelleckChem	0.916916	0	YES		Prestw-1110	Parbendazole	0.969728	1.007
	Prestw-1494	Irinotecan Hydrochloride	Prestwick	0.969264	0.00677412	YES			Prestw-247	Albendazole	Prestwick	0.915808	0	YES		Prestw-1494	Irinotecan Hydrochloride	0.969264	0.992181
	Prestw-1793	Raltitrexed	Prestwick	0.968793	0.00495764	YES			Prestw-1714	Adapalene	Prestwick	0.912076	0	YES		Prestw-1793	Raltitrexed	0.968793	0.936122
	Prestw-100	Nocodazole	Prestwick	0.968472	0.00564769	YES			Prestw-725	Deferoxamine mesylate	Prestwick	0.905555	0	YES		Prestw-100	Nocodazole	0.968472	1.00664
	Prestw-1134	Cytarabine	Prestwick	0.968298	0.00143994	YES			S1003	Linifanib (ABT-869)	SelleckChem	0.892673	0	YES		Prestw-1134	Cytarabine	0.968298	0.987111
	Prestw-135	Methotrexate	Prestwick	0.967974	0.0063346	YES			Prestw-886	Clioquinol	Prestwick	0.892069	0	YES		Prestw-135	Methotrexate	0.967974	0.939737
	Prestw-1709	Estramustine	Prestwick	0.967235	0.00397577	YES			Prestw-1794	Pemetrexed disodium	Prestwick	0.889466	0	YES		Prestw-1709	Estramustine	0.967235	0.918105
	Prestw-947	Prazosin hydrochloride	Prestwick	0.967154	0.00337647	YES			S1454	PHA-680632	SelleckChem	0.884266	0	YES
	Prestw-725	Deferoxamine mesylate	Prestwick	0.96702	0.011207	YES			Prestw-708	Benzethonium chloride	Prestwick	0.882745	0	YES		Prestw-725	Deferoxamine mesylate	0.96702	0.905555
	Prestw-476	Primaquine diphosphate	Prestwick	0.965023	0.00712069	YES			S1040	Sorafenib (Nexavar)	SelleckChem	0.88192	0	YES		Prestw-476	Primaquine diphosphate	0.965023	0.75417
	Prestw-666	Nisoldipine	Prestwick	0.964804	0.0031884	YES			Prestw-1474	Chloroxine	Prestwick	0.878771	0	YES		Prestw-666	Nisoldipine	0.964804	0.923749
	S2700	KX2-391	SelleckChem	0.963763	0.00154123	YES			S1107	Danusertib (PHA-739358)	SelleckChem	0.878107	0	YES		S2700	KX2-391	0.963763	1.01154
	Prestw-522	Thiostrepton	Prestwick	0.962235	0.00606115	YES			S1360	GSK1059615	SelleckChem	0.87801	0	YES		Prestw-522	Thiostrepton	0.962235	0.839781
	S2214	AZ 960	SelleckChem	0.962001	0.00254522	YES			S1460	SP600125	SelleckChem	0.876837	0	YES		S2214	AZ 960	0.962001	0.971364
	Prestw-1080	Methiazole	Prestwick	0.960997	0.0026481	YES			S2686	NVP-BSK805	SelleckChem	0.876348	0	YES		Prestw-1080	Methiazole	0.960997	0.926697
	S1486	AEE788 (NVP-AEE788)	SelleckChem	0.958906	0.0114842	YES			Prestw-210	Fenbendazole	Prestwick	0.854797	0	YES
	S1451	Aurora A Inhibitor I	SelleckChem	0.95839	0.00420471	YES			Prestw-1341	Sertindole	Prestwick	0.849926	0	YES
	Prestw-373	Amethopterin (R,S)	Prestwick	0.95757	0.00226067	YES			Prestw-522	Thiostrepton	Prestwick	0.839781	0	YES		Prestw-373	Amethopterin (R,S)	0.95757	0.919587
	Prestw-1014	Sertraline	Prestwick	0.957502	0.0146974	YES			Prestw-386	GBR 12909 dihydrochloride	Prestwick	0.835709	0	YES		Prestw-1014	Sertraline	0.957502	0.542916
	S1555	AZD8055	SelleckChem	0.95707	0.0109488	YES			Prestw-347	Thioguanosine	Prestwick	0.835102	0	YES
	Prestw-143	Chlorhexidine	Prestwick	0.952823	0.0224526	YES			Prestw-859	Fluvastatin sodium salt	Prestwick	0.827893	0	YES		Prestw-143	Chlorhexidine	0.952823	0.766222
	S2703	GSK1838705A	SelleckChem	0.95259	0.0266273	YES			Prestw-1242	Erlotinib	Prestwick	0.824655	0	YES
	S1170	WZ3146	SelleckChem	0.952552	0.00126453	YES			Prestw-748	Monensin sodium salt	Prestwick	0.815764	0	YES		S1170	WZ3146	0.952552	0.980358
	S1068	Crizotinib (PF-02341066)	SelleckChem	0.951645	0.00530709	YES			Prestw-142	Dipyridamole	Prestwick	0.799527	0	YES
	Prestw-782	Podophyllotoxin	Prestwick	0.951602	0.000107209	YES			Prestw-503	Cetirizine dihydrochloride	Prestwick	0.787617	0	YES		Prestw-782	Podophyllotoxin	0.951602	1.00141
	Prestw-363	Colchicine	Prestwick	0.949294	0.00756825	YES			Prestw-1082	(-)-Eseroline fumarate salt	Prestwick	0.785827	0	YES		Prestw-363	Colchicine	0.949294	0.995667
	Prestw-790	Cycloheximide	Prestwick	0.945141	0.00147353	YES			Prestw-143	Chlorhexidine	Prestwick	0.766222	0	YES		Prestw-790	Cycloheximide	0.945141	0.928999
	sc-3546	D-erythro-Sphingosine	Santa Cruz Biotechnology Inc.	0.944712	0	YES			Prestw-476	Primaquine diphosphate	Prestwick	0.75417	0	YES
	Prestw-555	Nifuroxazide	Prestwick	0.944179	0.00149866	YES			Prestw-1180	Docetaxel	Prestwick	0.742358	0	YES		Prestw-555	Nifuroxazide	0.944179	0.994021
	S1040	Sorafenib (Nexavar)	SelleckChem	0.93844	0.0144282	YES			Prestw-388	Dequalinium dichloride	Prestwick	0.73294	0	YES		S1040	Sorafenib (Nexavar)	0.93844	0.88192
	S1020	CI-1040 (PD184352)	SelleckChem	0.93778	0.011926	YES			Prestw-623	Pyridoxine hydrochloride	Prestwick	0.709024	0	YES
	Prestw-1082	(-)-Eseroline fumarate salt	Prestwick	0.934992	0.00943466	YES			Prestw-18	Idoxuridine	Prestwick	0.705569	0	YES		Prestw-1082	(-)-Eseroline fumarate salt	0.934992	0.785827
	Prestw-78	Thioridazine hydrochloride	Prestwick	0.933084	0.0408088	YES			Prestw-156	Ivermectin	Prestwick	0.692075	0	YES
	Prestw-1068	Thiethylperazine dimalate	Prestwick	0.921212	0.0127866	YES			Prestw-1270	Gefitinib	Prestwick	0.688722	0	YES
	Prestw-851	Paroxetine Hydrochloride	Prestwick	0.917655	0.0045785	YES			Prestw-97	Disulfiram	Prestwick	0.663426	0	YES
	Prestw-1288	Idebenone	Prestwick	0.911974	0.0226104	YES			Prestw-1	Azaguanine-8	Prestwick	0.657336	0	YES		Prestw-1288	Idebenone	0.911974	0.612835
	Prestw-388	Dequalinium dichloride	Prestwick	0.910646	0.0151038	YES			Prestw-222	Antimycin A	Prestwick	0.653243	0	YES		Prestw-388	Dequalinium dichloride	0.910646	0.73294
	Prestw-883	Digoxigenin	Prestwick	0.906735	0.00280422	YES			Prestw-101	R(-) Apomorphine hydrochloride hemihydrate	Prestwick	0.651736	0	YES		Prestw-883	Digoxigenin	0.906735	0.980774
	Prestw-708	Benzethonium chloride	Prestwick	0.901588	0.016672	YES			Prestw-319	Clofilium tosylate	Prestwick	0.644122	0	YES		Prestw-708	Benzethonium chloride	0.901588	0.882745
	Prestw-1764	Nelfinavir mesylate	Prestwick	0.900741	0.0420136	YES			Prestw-1723	Benzoxiquine	Prestwick	0.639605	0	YES		Prestw-1764	Nelfinavir mesylate	0.900741	0.33713
	Prestw-859	Fluvastatin sodium salt	Prestwick	0.898702	0.00161603	YES			Prestw-1203	5-fluorouracil	Prestwick	0.635896	0	YES		Prestw-859	Fluvastatin sodium salt	0.898702	0.827893
	Prestw-1362	Vorinostat	Prestwick	0.898466	0.0286184	YES			Prestw-58	Oxethazaine	Prestwick	0.615961	0	YES		Prestw-1362	Vorinostat	0.898466	1.01231
	Prestw-37	Pyrimethamine	Prestwick	0.8875	0.0119933	YES			Prestw-1288	Idebenone	Prestwick	0.612835	0	YES
	Prestw-346	Maprotiline hydrochloride	Prestwick	0.868092	0.0418262	YES			Prestw-259	Ethacrynic acid	Prestwick	0.606658	0	YES
	Prestw-156	Ivermectin	Prestwick	0.857854	0.018841	YES			Prestw-1469	Mercaptopurine	Prestwick	0.594958	0	YES		Prestw-156	Ivermectin	0.857854	0.692075
	Prestw-101	R(-) Apomorphine hydrochloride hemihydrate	Prestwick	0.853423	0.00581399	YES			Prestw-260	Praziquantel	Prestwick	0.557849	0	YES		Prestw-101	R(-) Apomorphine hydrochloride hemihydrate	0.853423	0.651736
	Prestw-1472	Hexachlorophene	Prestwick	0.839889	0.0329951	YES			Prestw-1483	Fludarabine	Prestwick	0.549666	0	YES		Prestw-1472	Hexachlorophene	0.839889	0.460517
	Prestw-1714	Adapalene	Prestwick	0.838275	0.0335929	YES			Prestw-1014	Sertraline	Prestwick	0.542916	0	YES		Prestw-1714	Adapalene	0.838275	0.912076
	Prestw-865	Simvastatin	Prestwick	0.834557	0.00889657	YES			Prestw-168	Nitrofurantoin	Prestwick	0.525405	0	YES
	Prestw-1056	Trifluridine	Prestwick	0.824258	0.00603562	YES			Prestw-1801	Ciclesonide	Prestwick	0.471356	0	YES		Prestw-1056	Trifluridine	0.824258	0.951231
	Prestw-870	Luteolin	Prestwick	0.824155	0.000902525	YES			Prestw-267	Clotrimazole	Prestwick	0.470423	0	YES
	Prestw-1721	Avobenzone	Prestwick	0.820434	0.0202144	YES			Prestw-1472	Hexachlorophene	Prestwick	0.460517	0	YES
	Prestw-320	Fluphenazine dihydrochloride	Prestwick	0.812444	0.0285169	YES			Prestw-1783	Palonosetron hydrochloride	Prestwick	0.457862	0	YES
	Prestw-808	Furazolidone	Prestwick	0.794957	0.0115624	YES			Prestw-1771	Carmofur	Prestwick	0.446233	0	YES
	Prestw-1708	(R)-Duloxetine hydrochloride	Prestwick	0.785165	0.0132755	YES			Prestw-1781	Alosetron hydrochloride	Prestwick	0.440132	0	YES
	Prestw-1771	Carmofur	Prestwick	0.777611	0.0116833	YES			Prestw-146	Tamoxifen citrate	Prestwick	0.403741	0	YES		Prestw-1771	Carmofur	0.777611	0.446233
	Prestw-1459	Oxfendazol	Prestwick	0.747458	0.00855275	YES			Prestw-1772	Ampiroxicam	Prestwick	0.402233	0	YES
	Prestw-930	Protriptyline hydrochloride	Prestwick	0.745078	0.00695972	YES			Prestw-1741	Loteprednol etabonate	Prestwick	0.392758	0	YES
	Prestw-912	Monobenzone	Prestwick	0.744439	0.021977	YES			Prestw-1473	Estradiol Valerate	Prestwick	0.337489	0	YES		Prestw-912	Monobenzone	0.744439	0.977153
	Prestw-18	Idoxuridine	Prestwick	0.741242	0.00714579	YES			Prestw-1764	Nelfinavir mesylate	Prestwick	0.33713	0	YES		Prestw-18	Idoxuridine	0.741242	0.705569
	Prestw-866	Azacytidine-5	Prestwick	0.736777	0.0064864	YES
	Prestw-149	Thioproperazine dimesylate	Prestwick	0.7322	0.0133935	YES
	Prestw-1203	5-fluorouracil	Prestwick	0.723695	0.000667644	YES										Prestw-1203	5-fluorouracil	0.723695	0.635896
	Prestw-144	Loperamide hydrochloride	Prestwick	0.703751	0.0245651	YES
	Prestw-660	Avermectin B1a	Prestwick	0.687969	0.03053	YES
	Prestw-1219	Amlodipine	Prestwick	0.667948	0.0102613	YES

## Sheet: 2nd screen 1µM sensitive cells
CatalogID-MB157	Name	Supplier	Score	ScoreSD	HIT		CatalogID-HCC1599	Name	Supplier	Score	ScoreSD	HIT		Comparison MB157-HCC1599: 55		MB157 Score	HCC1599 Score		Mean
S1145	SNS-032 (BMS-387032)	SelleckChem	1.00059	0.000272905	YES		Prestw-97	Disulfiram	Prestwick	1.0062	0.000608938	YES		S1145	SNS-032 (BMS-387032)	1.00059	1.00325		1.00192
S1524	AT7519	SelleckChem	1.00018	0.000818714	YES		Prestw-986	Proscillaridin A	Prestwick	1.00366	0.000710427	YES		S1524	AT7519	1.00018	1.00072		1.00045
Prestw-438	Doxorubicin hydrochloride	Prestwick	0.99916	0.000204679	YES		Prestw-1752	Epirubicin hydrochloride	Prestwick	1.00356	0.000811917	YES		Prestw-438	Doxorubicin hydrochloride	0.99916	0.999905		0.999532
AS27871	Staurosporine	Carbosynth Limited	0.998614	0.00143275	YES		S1145	SNS-032 (BMS-387032)	SelleckChem	1.00325	0.00172532	YES		AS27871	Staurosporine	0.998614	1.00204		1.00033
S1205	PIK-75	SelleckChem	0.997523	0.00511697	YES		S1205	PIK-75	SelleckChem	1.00204	0.00314618	YES		S1205	PIK-75	0.997523	1.00204		0.999779
S1230	Flavopiridol (Alvocidib)	SelleckChem	0.996499	0.00231969	YES		AS27871	Staurosporine	Carbosynth Limited	1.00204	0.000913407	YES		S1230	Flavopiridol (Alvocidib)	0.996499	0.999397		0.997948
Prestw-385	Mitoxantrone dihydrochloride	Prestwick	0.996022	0.00484406	YES		S1524	AT7519	SelleckChem	1.00072	0.00142085	YES		Prestw-385	Mitoxantrone dihydrochloride	0.996022	0.986001		0.991011
Prestw-487	Daunorubicin hydrochloride	Prestwick	0.995885	0.00566277	YES		Prestw-438	Doxorubicin hydrochloride	Prestwick	0.999905	0.000405959	YES		Prestw-487	Daunorubicin hydrochloride	0.995885	0.998484		0.997185
Prestw-97	Disulfiram	Prestwick	0.994862	0.00518519	YES		S1230	Flavopiridol (Alvocidib)	SelleckChem	0.999397	0.000913407	YES		Prestw-97	Disulfiram	0.994862	1.0062		1.00053
Prestw-986	Proscillaridin A	Prestwick	0.992678	0.00272905	YES		Prestw-487	Daunorubicin hydrochloride	Prestwick	0.998484	0.00202979	YES		Prestw-986	Proscillaridin A	0.992678	1.00366		0.998169
Prestw-1752	Epirubicin hydrochloride	Prestwick	0.991109	0.00347954	YES		Prestw-782	Podophyllotoxin	Prestwick	0.997672	0.00142085	YES		Prestw-1752	Epirubicin hydrochloride	0.991109	1.00356		0.997334
S1532	AZD7762	SelleckChem	0.982445	0.00491229	YES		S1362	ON-01910	SelleckChem	0.997368	0.00355214	YES		S1532	AZD7762	0.982445	0.979607		0.981026
Prestw-1266	Gemcitabine	Prestwick	0.976031	0.00627681	YES		Prestw-363	Colchicine	Prestwick	0.996759	0.00314618	YES		Prestw-1266	Gemcitabine	0.976031	0.969458		0.972745
Prestw-1180	Docetaxel	Prestwick	0.969277	0.00170566	YES		S2700	KX2-391	SelleckChem	0.996759	0.00010149	YES		Prestw-1180	Docetaxel	0.969277	0.889586		0.929431
Prestw-155	Paclitaxel	Prestwick	0.968117	0.00436648	YES		Prestw-437	Digoxin	Prestwick	0.996454	0.00284171	YES		Prestw-155	Paclitaxel	0.968117	0.908767		0.938442
S2626	LY2603618 (IC-83)	SelleckChem	0.966616	0.00327486	YES		Prestw-1196	Topotecan	Prestwick	0.990162	0.00202979	YES		S2626	LY2603618 (IC-83)	0.966616	0.957381		0.961998
Prestw-1196	Topotecan	Prestwick	0.964638	0.00470761	YES		Prestw-656	Lanatoside C	Prestwick	0.98661	0.000710427	YES		Prestw-1484	Cladribine	0.897025	0.943883		0.920454
Prestw-100	Nocodazole	Prestwick	0.950992	0.000477583	YES		Prestw-385	Mitoxantrone dihydrochloride	Prestwick	0.986001	0.00477001	YES		Prestw-1196	Topotecan	0.964638	0.990162		0.9774
Prestw-1233	Auranofin	Prestwick	0.950378	0.0184211	YES		Prestw-200	Camptothecine (S,+)	Prestwick	0.98458	0.00253724	YES		Prestw-100	Nocodazole	0.950992	0.931704		0.941348
Prestw-200	Camptothecine (S,+)	Prestwick	0.947035	0.0015692	YES		S1529	Hesperadin	SelleckChem	0.981434	0.00202979	YES		Prestw-1233	Auranofin	0.950378	0.880147		0.915263
S2658	GSK2126458	SelleckChem	0.942259	0.000204679	YES		S1532	AZD7762	SelleckChem	0.979607	0.0109609	YES		Prestw-200	Camptothecine (S,+)	0.947035	0.98458		0.965808
S1362	ON-01910	SelleckChem	0.941099	0.000409357	YES		Prestw-1266	Gemcitabine	Prestwick	0.969458	0.00608938	YES		S2658	GSK2126458	0.942259	0.93485		0.938555
S1485	HMN-214	SelleckChem	0.939189	0.00805069	YES		S2683	CHIR-124	SelleckChem	0.964586	0	YES		S1362	ON-01910	0.941099	0.997368		0.969234
Prestw-1110	Parbendazole	Prestwick	0.938712	0.0012963	YES		S2626	LY2603618 (IC-83)	SelleckChem	0.957381	0.00761172	YES		S1485	HMN-214	0.939189	0.879538		0.909364
Prestw-217	Mebendazole	Prestwick	0.936801	0.00470761	YES		Prestw-1484	Cladribine	Prestwick	0.943883	0.00649534	YES		Prestw-1110	Parbendazole	0.938712	0.914857		0.926784
Prestw-541	Ciclopirox ethanolamine	Prestwick	0.93455	0.0028655	YES		Prestw-436	Digitoxigenin	Prestwick	0.941954	0.00761172	YES		Prestw-217	Mebendazole	0.936801	0.887454		0.912128
S2700	KX2-391	SelleckChem	0.931889	0.00770956	YES		S2235	BI6727 (Volasertib)	SelleckChem	0.935459	0.00761172	YES		Prestw-541	Ciclopirox ethanolamine	0.93455	0.902475		0.918512
Prestw-1415	Floxuridine	Prestwick	0.931684	0.00463938	YES		S2658	GSK2126458	SelleckChem	0.93485	0.0039581	YES		S2700	KX2-391	0.931889	0.996759		0.964324
Prestw-373	Amethopterin (R,S)	Prestwick	0.926021	0.0172612	YES		Prestw-1134	Cytarabine	Prestwick	0.934038	0.00375512	YES		Prestw-363	Colchicine	0.921109	0.996759		0.958934
Prestw-1794	Pemetrexed disodium	Prestwick	0.92568	0.00341131	YES		S2735	SCH900776	SelleckChem	0.93282	0.0118743	YES		Prestw-782	Podophyllotoxin	0.91531	0.997672		0.956491
Prestw-135	Methotrexate	Prestwick	0.922542	0.00150098	YES		Prestw-100	Nocodazole	Prestwick	0.931704	0.0103519	YES		S2214	AZ 960	0.879901	0.809815		0.844858
Prestw-363	Colchicine	Prestwick	0.921109	0.00498051	YES		S1134	AT9283	SelleckChem	0.923077	0.00679981	YES		Prestw-1134	Cytarabine	0.875398	0.934038		0.904718
Prestw-1793	Raltitrexed	Prestwick	0.920973	0.00266082	YES		Prestw-396	Etoposide	Prestwick	0.921859	0.0088296	YES		Prestw-437	Digoxin	0.863731	0.996454		0.930093
Prestw-782	Podophyllotoxin	Prestwick	0.91531	0.00436648	YES		S2743	PF-04691502	SelleckChem	0.916988	0.014716	YES		S1107	Danusertib (PHA-739358)	0.863322	0.682953		0.773137
Prestw-210	Fenbendazole	Prestwick	0.905212	0.000682262	YES		Prestw-1110	Parbendazole	Prestwick	0.914857	0.00690129	YES		S2743	PF-04691502	0.860524	0.916988		0.888756
Prestw-1484	Cladribine	Prestwick	0.897025	0.0185575	YES		Prestw-155	Paclitaxel	Prestwick	0.908767	0.0152234	YES		S2235	BI6727 (Volasertib)	0.829277	0.935459		0.882368
S2628	PF-05212384 (PKI-587)	SelleckChem	0.887405	0.0073002	YES		Prestw-541	Ciclopirox ethanolamine	Prestwick	0.902475	0.0117728	YES		S1134	AT9283	0.823477	0.923077		0.873277
S2214	AZ 960	SelleckChem	0.879901	0.000750488	YES		S1109	BI 2536	SelleckChem	0.901358	0.0019283	YES		S2718	TAK-901	0.823341	0.827981		0.825661
10010266	BAY 11-7082	Cayman Chemical	0.877444	0.0161696	YES		Prestw-1040	Pyrvinium pamoate	Prestwick	0.894762	0.0213128	YES		Prestw-396	Etoposide	0.81761	0.921859		0.869735
Prestw-1134	Cytarabine	Prestwick	0.875398	0.00498051	YES		Prestw-1180	Docetaxel	Prestwick	0.889586	0.0112653	YES		Prestw-656	Lanatoside C	0.805329	0.98661		0.89597
S1555	AZD8055	SelleckChem	0.867756	0.0041618	YES		Prestw-217	Mebendazole	Prestwick	0.887454	0.00913407	YES		S1529	Hesperadin	0.794004	0.981434		0.887719
Prestw-437	Digoxin	Prestwick	0.863731	0.00559455	YES		S1490	Ponatinib (AP24534)	SelleckChem	0.886845	0.00162383	YES		S1487	PHA-793887	0.792025	0.704874		0.74845
S1107	Danusertib (PHA-739358)	SelleckChem	0.863322	0.00586745	YES		Prestw-1233	Auranofin	Prestwick	0.880147	0.0887019	YES		S1103	ZM-447439	0.784861	0.684983		0.734922
S2743	PF-04691502	SelleckChem	0.860524	0.000341131	YES		S1485	HMN-214	SelleckChem	0.879538	0.00690129	YES		Prestw-1494	Irinotecan Hydrochloride	0.784657	0.767595		0.776126
S2235	BI6727 (Volasertib)	SelleckChem	0.829277	0.00320663	YES		S8314	5-Iodotubericidin	Selleck Chemicals	0.868882	0.00740874	YES		S2670	A-674563	0.783633	0.712385		0.748009
S1134	AT9283	SelleckChem	0.823477	0.00614036	YES		S2718	TAK-901	SelleckChem	0.827981	0.0115698	YES		S1392	Pelitinib (EKB-569)	0.725436	0.763738		0.744587
S2718	TAK-901	SelleckChem	0.823341	0.00750488	YES		S2193	GSK461364	SelleckChem	0.81357	0.00832215	YES		Prestw-1040	Pyrvinium pamoate	0.71991	0.894762		0.807336
Prestw-396	Etoposide	Prestwick	0.81761	0.00791424	YES		S2214	AZ 960	SelleckChem	0.809815	0.0078147	YES		S1490	Ponatinib (AP24534)	0.706947	0.886845		0.796896
Prestw-656	Lanatoside C	Prestwick	0.805329	0.00900586	YES		S1108	TAE684 (NVP-TAE684)	SelleckChem	0.781804	0.0159339	YES		Prestw-790	Cycloheximide	0.647795	0.7611		0.704447
S1529	Hesperadin	SelleckChem	0.794004	0.0113255	YES		Prestw-1494	Irinotecan Hydrochloride	Prestwick	0.767595	0.00416107	YES		S2621	AZD5438	0.644725	0.687621		0.666173
S1487	PHA-793887	SelleckChem	0.792025	0.000204679	YES		S1392	Pelitinib (EKB-569)	SelleckChem	0.763738	0.0124832	YES		S8314	5-Iodotubericidin	0.639676	0.868882		0.754279
S1111	Foretinib (GSK1363089, XL880)	SelleckChem	0.791002	0.017193	YES		Prestw-790	Cycloheximide	Prestwick	0.7611	0.0236471	YES		S1108	TAE684 (NVP-TAE684)	0.626099	0.781804		0.703951
S1103	ZM-447439	SelleckChem	0.784861	0.0151462	YES		Prestw-725	Deferoxamine mesylate	Prestwick	0.753995	0.0208054	YES		Prestw-725	Deferoxamine mesylate	0.61989	0.753995		0.686943
Prestw-1494	Irinotecan Hydrochloride	Prestwick	0.784657	0.013577	YES		Prestw-550	Parthenolide	Prestwick	0.733596	0.0257784	YES		Prestw-436	Digitoxigenin	0.595261	0.941954		0.768608
S2670	A-674563	SelleckChem	0.783633	0.00641326	YES		S2670	A-674563	SelleckChem	0.712385	0.00172532	YES		S1011	Afatinib (BIBW2992)	0.564832	0.638094		0.601463
Prestw-748	Monensin sodium salt	Prestwick	0.767941	0.0453022	YES		S1487	PHA-793887	SelleckChem	0.704874	0.00659683	YES
10010248	TYRPHOSTIN 9	Cayman Chemical	0.756957	0.00675439	YES		S2621	AZD5438	SelleckChem	0.687621	0.0106564	YES
S1392	Pelitinib (EKB-569)	SelleckChem	0.725436	0.0272223	YES		S1103	ZM-447439	SelleckChem	0.684983	0.0325782	YES
Prestw-1040	Pyrvinium pamoate	Prestwick	0.71991	0.0266082	YES		S1107	Danusertib (PHA-739358)	SelleckChem	0.682953	0.0126862	YES					both	mean
S1490	Ponatinib (AP24534)	SelleckChem	0.706947	0.00518519	YES		S1171	CYC116	SelleckChem	0.68143	0.00771321	YES				>0.9	25	32
S2247	BKM120 (NVP-BKM120)	SelleckChem	0.704355	0.00723198	YES		S1011	Afatinib (BIBW2992)	SelleckChem	0.638094	0.0134981	YES				>0.8	39	41
S1181	ENMD-2076	SelleckChem	0.695553	0.00388889	YES		S1454	PHA-680632	SelleckChem	0.634948	0.0010149	YES				>0.7	46	52
S2622	PP-121	SelleckChem	0.690982	0.0253801	YES											>0.6	53	55
Prestw-1760	Tegaserod maleate	Prestwick	0.664715	0.0107115	YES											>0.5	55	55
AG-CR1-0111	Ro 31-8220 mesylate	AdipoGen Life Sciences	0.660826	0.0570371	YES
Prestw-790	Cycloheximide	Prestwick	0.647795	0.0277681	YES											41 best hits to test in DRC
S2621	AZD5438	SelleckChem	0.644725	0.00532164	YES
S8314	5-Iodotubericidin	Selleck Chemicals	0.639676	0.0231969	YES
S1108	TAE684 (NVP-TAE684)	SelleckChem	0.626099	0.0227193	YES
Prestw-725	Deferoxamine mesylate	Prestwick	0.61989	0.0184211	YES
S2692	TG101209	SelleckChem	0.613955	0.0070273	YES
Prestw-436	Digitoxigenin	Prestwick	0.595261	0.000204679	YES
S1170	WZ3146	SelleckChem	0.592805	0.017807	YES
Prestw-318	Quinacrine dihydrochloride dihydrate	Prestwick	0.570904	0.00532164	YES
S1011	Afatinib (BIBW2992)	SelleckChem	0.564832	0.0351365	YES
Prestw-522	Thiostrepton	Prestwick	0.524101	0.119805	YES
S1451	Aurora A Inhibitor I	SelleckChem	0.52144	0.0343178	YES
Prestw-476	Primaquine diphosphate	Prestwick	0.472113	0.044347	YES
S2703	GSK1838705A	SelleckChem	0.448233	0.00914231	YES
S1179	WZ8040	SelleckChem	0.434042	0.0298831	YES
S1088	NVP-ADW742	SelleckChem	0.411118	0.0695907	YES
Prestw-1082	(-)-Eseroline fumarate salt	Prestwick	0.403682	0.0480995	YES
Prestw-1717	Aminacrine	Prestwick	0.40068	0.00238792	YES
S1046	Vandetanib (Zactima)	SelleckChem	0.394676	0.0356823	YES
Prestw-1474	Chloroxine	Prestwick	0.390514	0.0166472	YES
S2218	PP242	SelleckChem	0.379257	0.02231	YES
S1558	AT7867	SelleckChem	0.374549	0.0779143	YES
Prestw-1764	Nelfinavir mesylate	Prestwick	0.369091	0.00873295	YES
Prestw-355	Hycanthone	Prestwick	0.364042	0.0180117	YES
S2618	LDN193189	SelleckChem	0.328223	0.0073002	YES
Prestw-1269	Haloprogin	Prestwick	0.309529	0.00457116	YES
S1014	Bosutinib (SKI-606)	SelleckChem	0.295202	0.00102339	YES

## Sheet: 3rd screen IC50 sensitive cells
HCC1599	CatalogID	Name	Supplier	HillSlope	IC50		MB157	CatalogID	Name	Supplier	HillSlope	IC50		Common	CatalogID	Name	Supplier	HillSlope 1599	IC50 1599	HillSlope MB157	IC50 MB157			CatalogID	Name	Supplier	HillSlope 1599	IC50 1599	HillSlope MB157	IC50 MB157
	Prestw-1134	Cytarabine	Prestwick	0.907646	2.10786e-07			S7169	LY3039478	SelleckChem	-9.85809	1.06857e-08			Prestw-1134	Cytarabine	Prestwick	0.907646	2.10786e-07	2.14782	2.01493e-07			Prestw-155	Paclitaxel	Prestwick	2.90888	8.69485e-09	1.03765	4.36461e-09
	S1134	AT9283	SelleckChem	0.958985	4.34957e-08			Prestw-385	Mitoxantrone dihydrochloride	Prestwick	0.311621	4.73515e-10			Prestw-1180	Docetaxel	Prestwick	1.28598	1.17622e-09	2.46532	8.65309e-10			Prestw-1266	Gemcitabine	Prestwick	2.49402	6.13057e-09	1.39044	1.07268e-08
	S2718	TAK-901	SelleckChem	1.0267	6.46488e-08			Prestw-200	Camptothecine (S,+)	Prestwick	0.313905	3.50566e-08			Prestw-100	Nocodazole	Prestwick	1.34614	2.8924e-07	13.2388	2.55255e-07			Prestw-396	Etoposide	Prestwick	1.52651	1.52291e-07	1.50403	2.41502e-07
	S2658	GSK2126458	SelleckChem	1.03798	8.88535e-09			Prestw-1196	Topotecan	Prestwick	0.570577	2.93142e-08			Prestw-217	Mebendazole	Prestwick	1.4217	3.87322e-07	12.8524	3.25154e-07			Prestw-1134	Cytarabine	Prestwick	0.907646	2.10786e-07	2.14782	2.01493e-07
	S1529	Hesperadin	SelleckChem	1.05414	4.24194e-08			S2235	BI6727 (Volasertib)	SelleckChem	0.626138	5.27431e-10			Prestw-385	Mitoxantrone dihydrochloride	Prestwick	1.48321	7.10684e-09	0.311621	4.73515e-10			Prestw-1752	Epirubicin hydrochloride	Prestwick	2.70713	1.3676e-08	0.652125	5.12066e-08
	S1487	PHA-793887	SelleckChem	1.21131	1.50614e-07			Prestw-1752	Epirubicin hydrochloride	Prestwick	0.652125	5.12066e-08			Prestw-396	Etoposide	Prestwick	1.52651	1.52291e-07	1.50403	2.41502e-07			Prestw-1180	Docetaxel	Prestwick	1.28598	1.17622e-09	2.46532	8.65309e-10
	Prestw-1180	Docetaxel	Prestwick	1.28598	1.17622e-09			Prestw-438	Doxorubicin hydrochloride	Prestwick	0.688066	3.18378e-08			Prestw-1196	Topotecan	Prestwick	2.12551	1.66004e-08	0.570577	2.93142e-08			Prestw-385	Mitoxantrone dihydrochloride	Prestwick	1.48321	7.10684e-09	0.311621	4.73515e-10
	Prestw-100	Nocodazole	Prestwick	1.34614	2.8924e-07			Prestw-1233	Auranofin	Prestwick	0.701792	3.77494e-06			Prestw-1266	Gemcitabine	Prestwick	2.49402	6.13057e-09	1.39044	1.07268e-08			Prestw-438	Doxorubicin hydrochloride	Prestwick	2.7583	1.6838e-08	0.688066	3.18378e-08
	Prestw-217	Mebendazole	Prestwick	1.4217	3.87322e-07			Prestw-487	Daunorubicin hydrochloride	Prestwick	0.934174	1.82609e-08			Prestw-437	Digoxin	Prestwick	2.6905	1.74256e-07	9.29518	1.44704e-06			Prestw-487	Daunorubicin hydrochloride	Prestwick	3.74071	8.58918e-09	0.934174	1.82609e-08
	Prestw-385	Mitoxantrone dihydrochloride	Prestwick	1.48321	7.10684e-09			Prestw-155	Paclitaxel	Prestwick	1.03765	4.36461e-09			Prestw-1110	Parbendazole	Prestwick	2.7431	6.22749e-07	4.20396	3.61908e-07			Prestw-1196	Topotecan	Prestwick	2.12551	1.66004e-08	0.570577	2.93142e-08
	Prestw-396	Etoposide	Prestwick	1.52651	1.52291e-07			S1487	PHA-793887	SelleckChem	1.16042	4.37745e-06			Prestw-155	Paclitaxel	Prestwick	2.90888	8.69485e-09	1.03765	4.36461e-09			Prestw-541	Ciclopirox ethanolamine	Prestwick	2.80203	3.56731e-07	1.55023	1.65493e-07
	AS27871	Staurosporine	Carbosynth Limited	1.61822	3.63795e-09			Prestw-1266	Gemcitabine	Prestwick	1.39044	1.07268e-08			Prestw-782	Podophyllotoxin	Prestwick	2.69296	2.25945e-08	9.88256	3.70495e-08			Prestw-1233	Auranofin	Prestwick	3.28399	6.98077e-07	0.701792	3.77494e-06
	S2743	PF-04691502	SelleckChem	1.96002	8.41652e-08			Prestw-396	Etoposide	Prestwick	1.50403	2.41502e-07			Prestw-1752	Epirubicin hydrochloride	Prestwick	2.70713	1.3676e-08	0.652125	5.12066e-08			Prestw-1110	Parbendazole	Prestwick	2.7431	6.22749e-07	4.20396	3.61908e-07
	Prestw-1196	Topotecan	Prestwick	2.12551	1.66004e-08			S1532	AZD7762	SelleckChem	1.53089	4.27717e-09			Prestw-1484	Cladribine	Prestwick	2.73568	2.18294e-07	2.90136	2.18165e-07
	S2235	BI6727 (Volasertib)	SelleckChem	2.19872	2.26203e-08			Prestw-541	Ciclopirox ethanolamine	Prestwick	1.55023	1.65493e-07			Prestw-438	Doxorubicin hydrochloride	Prestwick	2.7583	1.6838e-08	0.688066	3.18378e-08
	S1524	AT7519	SelleckChem	2.30684	1.52854e-07			S1134	AT9283	SelleckChem	1.60225	2.52984e-07			Prestw-541	Ciclopirox ethanolamine	Prestwick	2.80203	3.56731e-07	1.55023	1.65493e-07
	S1485	HMN-214	SelleckChem	2.32917	4.54126e-07			S2626	LY2603618 (IC-83)	SelleckChem	1.71076	4.98276e-08			Prestw-97	Disulfiram	Prestwick	3.07125	9.51405e-08	12.3016	1.1971e-07
	Prestw-1266	Gemcitabine	Prestwick	2.49402	6.13057e-09			S1230	Flavopiridol (Alvocidib)	SelleckChem	1.99945	1.18398e-07			Prestw-1233	Auranofin	Prestwick	3.28399	6.98077e-07	0.701792	3.77494e-06
	S2700	KX2-391	SelleckChem	2.64252	4.83758e-08			Prestw-1134	Cytarabine	Prestwick	2.14782	2.01493e-07			Prestw-487	Daunorubicin hydrochloride	Prestwick	3.74071	8.58918e-09	0.934174	1.82609e-08
	Prestw-437	Digoxin	Prestwick	2.6905	1.74256e-07			S2718	TAK-901	SelleckChem	2.2412	1.17957e-06			Prestw-200	Camptothecine (S,+)	Prestwick	5.7446	3.36259e-08	0.313905	3.50566e-08
	Prestw-782	Podophyllotoxin	Prestwick	2.69296	2.25945e-08			Prestw-1180	Docetaxel	Prestwick	2.46532	8.65309e-10
	Prestw-1752	Epirubicin hydrochloride	Prestwick	2.70713	1.3676e-08			Prestw-1484	Cladribine	Prestwick	2.90136	2.18165e-07			Prestw-436	Digitoxigenin		3.64285	6.76319e-07	1.63179	3.96536e-07
	Prestw-1484	Cladribine	Prestwick	2.73568	2.18294e-07			AS27871	Staurosporine	Carbosynth Limited	3.24143	6.48453e-09			Prestw-790	Cycloheximide		1.11738	4.66426e-07	0.947397	2.2212e-07
	Prestw-1110	Parbendazole	Prestwick	2.7431	6.22749e-07			S2658	GSK2126458	SelleckChem	3.69594	9.22352e-07
	Prestw-438	Doxorubicin hydrochloride	Prestwick	2.7583	1.6838e-08			Prestw-1110	Parbendazole	Prestwick	4.20396	3.61908e-07
	S1532	AZD7762	SelleckChem	2.77089	3.83169e-08			S1362	ON-01910	SelleckChem	4.31096	3.35019e-08
	Prestw-541	Ciclopirox ethanolamine	Prestwick	2.80203	3.56731e-07			S2743	PF-04691502	SelleckChem	9.1945	1.45083e-06
	Prestw-155	Paclitaxel	Prestwick	2.90888	8.69485e-09			Prestw-437	Digoxin	Prestwick	9.29518	1.44704e-06
	Prestw-97	Disulfiram	Prestwick	3.07125	9.51405e-08			Prestw-782	Podophyllotoxin	Prestwick	9.88256	3.70495e-08
	Prestw-1233	Auranofin	Prestwick	3.28399	6.98077e-07			S1205	PIK-75	SelleckChem	9.94903	1.38482e-07
	S2214	AZ 960	SelleckChem	3.42259	7.34549e-07			Prestw-363	Colchicine	Prestwick	10.2373	1.2449e-08
	S1205	PIK-75	SelleckChem	3.5779	1.44177e-07			S2700	KX2-391	SelleckChem	10.3046	3.86711e-08
	Prestw-487	Daunorubicin hydrochloride	Prestwick	3.74071	8.58918e-09			S1145	SNS-032 (BMS-387032)	SelleckChem	10.3553	1.21008e-07
	Prestw-200	Camptothecine (S,+)	Prestwick	5.7446	3.36259e-08			S2214	AZ 960	SelleckChem	11.0765	7.27803e-07
	S1362	ON-01910	SelleckChem	6.00598	5.92513e-08			Prestw-986	Proscillaridin A	Prestwick	11.3223	3.53681e-07
	S1145	SNS-032 (BMS-387032)	SelleckChem	7.02785	1.61126e-07			Prestw-97	Disulfiram	Prestwick	12.3016	1.1971e-07
	Prestw-986	Proscillaridin A	Prestwick	7.84885	9.53018e-09			S1485	HMN-214	SelleckChem	12.5814	3.61864e-07
	Prestw-363	Colchicine	Prestwick	9.38192	1.27927e-08			Prestw-217	Mebendazole	Prestwick	12.8524	3.25154e-07
	S7169	LY3039478	SelleckChem	9.53084	3.02659e-08			Prestw-656	Lanatoside C	Prestwick	13.0753	4.21369e-06
	Prestw-656	Lanatoside C	Prestwick	10.3173	3.5254e-07			Prestw-100	Nocodazole	Prestwick	13.2388	2.55255e-07
	S1230	Flavopiridol (Alvocidib)	SelleckChem	10.5447	1.33435e-07			S1529	Hesperadin	SelleckChem	14.9407	5.00804e-07
	S2626	LY2603618 (IC-83)	SelleckChem	11.6073	3.33428e-07			S1524	AT7519	SelleckChem	19.6803	3.16561e-07
	Prestw-1040	Pyrvinium pamoate		13.4147	7.17932e-07			Prestw-1040	Pyrvinium pamoate		1.68265	7.2479e-07
	Prestw-436	Digitoxigenin		3.64285	6.76319e-07			Prestw-436	Digitoxigenin		1.63179	3.96536e-07
	Prestw-725	Deferoxamine mesylate		2.04666	5.83419e-07			Prestw-725	Deferoxamine mesylate		1.49169	1.01009e-06
	Prestw-790	Cycloheximide		1.11738	4.66426e-07			Prestw-790	Cycloheximide		0.947397	2.2212e-07

## Sheet: Synergy screen sensitive cells
	MB157
	PlateID	ZPrime
	BSF024050	0.829482
	BSF024051	0.79271
	BSF024052	0.746082
	BSF024053	0.62589
	BSF024054	0.725567
	BSF024055	0.740516
	BSF024056	0.814851
	BSF024057	0.702183
	BSF024058	0.701284
	BSF024059	0.759194
	BSF024070	0.738297
	BSF024071	0.662833
	BSF024074	0.628411
	BSF024076	0.779321
	mean	0.731902
	HCC1599
	PlateID	ZPrime
	BSF024060	0.586813
	BSF024061	0.705961
	BSF024062	0.617206
	BSF024063	0.511704
	BSF024064	0.574621
	BSF024065	0.650069
	BSF024066	0.527322
	BSF024067	0.595274
	BSF024068	0.62445
	BSF024069	0.610397
	BSF024072	0.641909
	BSF024073	0.632464
	BSF024075	0.542379
	BSF024077	0.552257
	mean	0.598059

## Sheet: 1st screen 10µM resistant cells
HCC1806: 115 hits						MB157R: 99 hits						Comparison HCC1806 vs MB157R: 89 common hits
CatalogID	Name	Supplier	Score	ScoreSD		CatalogID	Name	Supplier	Score	ScoreSD		CatalogID	Name
Prestw-1233	Auranofin	Prestwick	1.0415	0.000860286		Prestw-385	Mitoxantrone dihydrochloride	Prestwick	1.01344	0.000690591		Prestw-1233	Auranofin
Prestw-1760	Tegaserod maleate	Prestwick	1.03798	0.000827491		Prestw-437	Digoxin	Prestwick	1.00443	0.00125331		Prestw-1760	Tegaserod maleate
Prestw-925	Thonzonium bromide	Prestwick	1.03749	0.00109359		Prestw-1233	Auranofin	Prestwick	1.00259	0		Prestw-925	Thonzonium bromide
Prestw-550	Parthenolide	Prestwick	1.03689	9.78627e-05		Prestw-436	Digitoxigenin	Prestwick	1.00241	0.000429961		Prestw-550	Parthenolide
Prestw-318	Quinacrine dihydrochloride dihydrate	Prestwick	1.03507	0.000372843		Prestw-438	Doxorubicin hydrochloride	Prestwick	1.00153	0.000791625		Prestw-318	Quinacrine dihydrochloride dihydrate
Prestw-385	Mitoxantrone dihydrochloride	Prestwick	1.03067	0.00249886		Prestw-286	Perhexiline maleate	Prestwick	1.0015	0.00116858		Prestw-385	Mitoxantrone dihydrochloride
Prestw-487	Daunorubicin hydrochloride	Prestwick	1.02376	0.000347248		Prestw-97	Disulfiram	Prestwick	1.0015	0		Prestw-487	Daunorubicin hydrochloride
Prestw-777	Alexidine dihydrochloride	Prestwick	1.01538	0.000505603		Prestw-487	Daunorubicin hydrochloride	Prestwick	1.00071	0.000440005		Prestw-777	Alexidine dihydrochloride
Prestw-286	Perhexiline maleate	Prestwick	1.0122	0.00995073		Prestw-560	Prenylamine lactate	Prestwick	1.00066	0.00012543		Prestw-286	Perhexiline maleate
Prestw-200	Camptothecine (S,+)	Prestwick	1.00886	0.00203135		Prestw-1752	Epirubicin hydrochloride	Prestwick	1.00038	0.00109753		Prestw-200	Camptothecine (S,+)
Prestw-1717	Aminacrine	Prestwick	1.00698	0.00324081		Prestw-550	Parthenolide	Prestwick	0.999919	0.00206285		Prestw-1717	Aminacrine
Prestw-1196	Topotecan	Prestwick	0.999484	0.00150478		Prestw-986	Proscillaridin A	Prestwick	0.99952	0		Prestw-1196	Topotecan
Prestw-1269	Haloprogin	Prestwick	0.990542	0.00759783		Prestw-1760	Tegaserod maleate	Prestwick	0.998954	0.000830179		Prestw-1269	Haloprogin
Prestw-705	Methyl benzethonium chloride	Prestwick	0.987682	0.00041088		Prestw-925	Thonzonium bromide	Prestwick	0.998862	0		Prestw-705	Methyl benzethonium chloride
Prestw-1752	Epirubicin hydrochloride	Prestwick	0.981513	0.000508384		Prestw-1362	Vorinostat	Prestwick	0.998793	0		Prestw-1752	Epirubicin hydrochloride
Prestw-438	Doxorubicin hydrochloride	Prestwick	0.979187	0.0106576		Prestw-136	Astemizole	Prestwick	0.99862	0		Prestw-438	Doxorubicin hydrochloride
Prestw-986	Proscillaridin A	Prestwick	0.973145	0.00205716		Prestw-318	Quinacrine dihydrochloride dihydrate	Prestwick	0.998501	0.000232945		Prestw-986	Proscillaridin A
Prestw-656	Lanatoside C	Prestwick	0.959914	0.00681646		Prestw-1602	Indatraline hydrochloride	Prestwick	0.998266	0.00115637		Prestw-656	Lanatoside C
Prestw-136	Astemizole	Prestwick	0.959853	0.00569336		Prestw-656	Lanatoside C	Prestwick	0.997984	0		Prestw-136	Astemizole
Prestw-1266	Gemcitabine	Prestwick	0.95837	0.00892707		Prestw-851	Paroxetine Hydrochloride	Prestwick	0.997325	0		Prestw-1266	Gemcitabine
Prestw-437	Digoxin	Prestwick	0.95144	0.0145119		Prestw-1717	Aminacrine	Prestwick	0.995419	0.00140602		Prestw-437	Digoxin
Prestw-782	Podophyllotoxin	Prestwick	0.947907	0.00203872		Prestw-1196	Topotecan	Prestwick	0.992413	0		Prestw-782	Podophyllotoxin
Prestw-541	Ciclopirox ethanolamine	Prestwick	0.943351	0.0139947		Prestw-1014	Sertraline	Prestwick	0.99224	0		Prestw-541	Ciclopirox ethanolamine
Prestw-155	Paclitaxel	Prestwick	0.942408	0.00253161		Prestw-270	Fendiline hydrochloride	Prestwick	0.991249	0.00163843		Prestw-155	Paclitaxel
Prestw-522	Thiostrepton	Prestwick	0.934625	0.0173832		Prestw-1068	Thiethylperazine dimalate	Prestwick	0.988619	0		Prestw-522	Thiostrepton
Prestw-436	Digitoxigenin	Prestwick	0.934149	0.00201653		Prestw-155	Paclitaxel	Prestwick	0.988233	0.00224304		Prestw-436	Digitoxigenin
Prestw-363	Colchicine	Prestwick	0.933104	0.00484102		Prestw-883	Digoxigenin	Prestwick	0.986571	0		Prestw-363	Colchicine
Prestw-1180	Docetaxel	Prestwick	0.933014	8.3532e-05		Prestw-200	Camptothecine (S,+)	Prestwick	0.980672	0.00157909		Prestw-1180	Docetaxel
Prestw-790	Cycloheximide	Prestwick	0.932237	0.00444128		Prestw-126	Mefloquine hydrochloride	Prestwick	0.979307	0		Prestw-790	Cycloheximide
Prestw-1484	Cladribine	Prestwick	0.929901	1.89834e-06		Prestw-78	Thioridazine hydrochloride	Prestwick	0.97472	0		Prestw-1484	Cladribine
Prestw-1416	Flubendazol	Prestwick	0.923199	0.00959976		Prestw-1180	Docetaxel	Prestwick	0.974651	0		Prestw-1416	Flubendazol
Prestw-1341	Sertindole	Prestwick	0.920268	0.00319966		Prestw-309	Amodiaquin dihydrochloride dihydrate	Prestwick	0.973999	0.00251364		Prestw-1341	Sertindole
Prestw-247	Albendazole	Prestwick	0.912684	0.0176876		Prestw-777	Alexidine dihydrochloride	Prestwick	0.973623	0		Prestw-247	Albendazole
Prestw-397	Clomiphene citrate (Z,E)	Prestwick	0.907863	0.00525893		Prestw-1460	Oxibendazol	Prestwick	0.972761	0.00140956		Prestw-397	Clomiphene citrate (Z,E)
Prestw-1110	Parbendazole	Prestwick	0.906882	0.00687614		Prestw-705	Methyl benzethonium chloride	Prestwick	0.969892	0		Prestw-1110	Parbendazole
Prestw-1460	Oxibendazol	Prestwick	0.906198	0.00110386		Prestw-355	Hycanthone	Prestwick	0.967106	0.00530395		Prestw-1460	Oxibendazol
Prestw-1134	Cytarabine	Prestwick	0.903324	0.00405116		Prestw-1266	Gemcitabine	Prestwick	0.967063	0		Prestw-1134	Cytarabine
Prestw-126	Mefloquine hydrochloride	Prestwick	0.902056	3.19215e-05		Prestw-210	Fenbendazole	Prestwick	0.964734	0.00337619		Prestw-126	Mefloquine hydrochloride
Prestw-1068	Thiethylperazine dimalate	Prestwick	0.898609	0.00516179		Prestw-217	Mebendazole	Prestwick	0.959879	0.00260334		Prestw-1068	Thiethylperazine dimalate
Prestw-1362	Vorinostat	Prestwick	0.897383	0.00731144		Prestw-522	Thiostrepton	Prestwick	0.956751	0.00112956		Prestw-1362	Vorinostat
Prestw-1602	Indatraline hydrochloride	Prestwick	0.886972	0.00339688		Prestw-1341	Sertindole	Prestwick	0.956717	0		Prestw-1602	Indatraline hydrochloride
Prestw-708	Benzethonium chloride	Prestwick	0.883015	0.0221718		Prestw-100	Nocodazole	Prestwick	0.953958	0		Prestw-708	Benzethonium chloride
Prestw-217	Mebendazole	Prestwick	0.879065	0.00610666		Prestw-1416	Flubendazol	Prestwick	0.953523	0.00722712		Prestw-217	Mebendazole
Prestw-883	Digoxigenin	Prestwick	0.87257	0.00790664		Prestw-1110	Parbendazole	Prestwick	0.952578	0		Prestw-883	Digoxigenin
Prestw-210	Fenbendazole	Prestwick	0.870238	0.00178348		Prestw-1080	Methiazole	Prestwick	0.94068	0		Prestw-210	Fenbendazole
Prestw-1080	Methiazole	Prestwick	0.86768	0.0156632		Prestw-144	Loperamide hydrochloride	Prestwick	0.93959	0.00163889		Prestw-1080	Methiazole
Prestw-355	Hycanthone	Prestwick	0.862751	0.0392637		Prestw-947	Prazosin hydrochloride	Prestwick	0.938509	0		Prestw-355	Hycanthone
Prestw-100	Nocodazole	Prestwick	0.856817	0.00633814		Prestw-1484	Cladribine	Prestwick	0.936717	0.00352718		Prestw-100	Nocodazole
Prestw-1709	Estramustine	Prestwick	0.85278	0.00837433		Prestw-397	Clomiphene citrate (Z,E)	Prestwick	0.935098	0.00893729		Prestw-1709	Estramustine
Prestw-143	Chlorhexidine	Prestwick	0.811379	0.0159762		Prestw-363	Colchicine	Prestwick	0.924816	0.0130877		Prestw-143	Chlorhexidine
Prestw-396	Etoposide	Prestwick	0.807868	0.00564506		Prestw-782	Podophyllotoxin	Prestwick	0.919415	0		Prestw-396	Etoposide
Prestw-1040	Pyrvinium pamoate	Prestwick	0.80438	0.00309961		Prestw-247	Albendazole	Prestwick	0.916497	0.00356075		Prestw-1040	Pyrvinium pamoate
Prestw-386	GBR 12909 dihydrochloride	Prestwick	0.792743	0.0215275		Prestw-930	Protriptyline hydrochloride	Prestwick	0.916123	0		Prestw-386	GBR 12909 dihydrochloride
Prestw-222	Antimycin A	Prestwick	0.788232	0.0318966		Prestw-396	Etoposide	Prestwick	0.902395	0.0089918		Prestw-1014	Sertraline
Prestw-1014	Sertraline	Prestwick	0.777902	0.00890889		Prestw-1134	Cytarabine	Prestwick	0.890327	0		Prestw-399	Prochlorperazine dimaleate
Prestw-399	Prochlorperazine dimaleate	Prestwick	0.757844	0.0306833		Prestw-1708	(R)-Duloxetine hydrochloride	Prestwick	0.884492	0.00829342		Prestw-947	Prazosin hydrochloride
Prestw-1494	Irinotecan Hydrochloride	Prestwick	0.739819	0.051825		Prestw-1709	Estramustine	Prestwick	0.880637	0.0363906		Prestw-388	Dequalinium dichloride
Prestw-947	Prazosin hydrochloride	Prestwick	0.721778	0.0281104		Prestw-1270	Gefitinib	Prestwick	0.879635	0		Prestw-1415	Floxuridine
Prestw-388	Dequalinium dichloride	Prestwick	0.709774	0.040223		Prestw-313	Trifluoperazine dihydrochloride	Prestwick	0.871965	0.00369649		Prestw-97	Disulfiram
Prestw-1415	Floxuridine	Prestwick	0.703709	0.0160303		Prestw-1040	Pyrvinium pamoate	Prestwick	0.864288	0		Prestw-313	Trifluoperazine dihydrochloride
Prestw-97	Disulfiram	Prestwick	0.69117	0.0917284		Prestw-790	Cycloheximide	Prestwick	0.863232	0		Prestw-560	Prenylamine lactate
Prestw-313	Trifluoperazine dihydrochloride	Prestwick	0.690404	0.00255398		Prestw-143	Chlorhexidine	Prestwick	0.862541	0.0136498		Prestw-320	Fluphenazine dihydrochloride
Prestw-560	Prenylamine lactate	Prestwick	0.67594	0.00140531		Prestw-708	Benzethonium chloride	Prestwick	0.861915	0		Prestw-553	Pentamidine isethionate
Prestw-320	Fluphenazine dihydrochloride	Prestwick	0.62346	0.0103387		Prestw-859	Fluvastatin sodium salt	Prestwick	0.861696	0		Prestw-319	Clofilium tosylate
Prestw-912	Monobenzone	Prestwick	0.622138	0.00868499		Prestw-386	GBR 12909 dihydrochloride	Prestwick	0.852578	0.00120358		Prestw-725	Deferoxamine mesylate
Prestw-998	Zuclopenthixol hydrochloride	Prestwick	0.6181	0.000810862		Prestw-254	Nortriptyline hydrochloride	Prestwick	0.848642	0.00749179		Prestw-346	Maprotiline hydrochloride
Prestw-553	Pentamidine isethionate	Prestwick	0.611154	0.0278977		Prestw-306	Clemastine fumarate	Prestwick	0.844319	0.0134424		Prestw-375	Methiothepin maleate
Prestw-319	Clofilium tosylate	Prestwick	0.609205	0.0258647		Prestw-135	Methotrexate	Prestwick	0.843077	0		Prestw-270	Fendiline hydrochloride
Prestw-725	Deferoxamine mesylate	Prestwick	0.589202	0.0622165		Prestw-320	Fluphenazine dihydrochloride	Prestwick	0.842641	0.00960237		Prestw-135	Methotrexate
Prestw-346	Maprotiline hydrochloride	Prestwick	0.566905	0.000811386		Prestw-1415	Floxuridine	Prestwick	0.842005	0.00477499		Prestw-1270	Gefitinib
Prestw-375	Methiothepin maleate	Prestwick	0.556991	0.0576441		Prestw-491	Metixene hydrochloride	Prestwick	0.837141	0.0136151		Prestw-125	Perphenazine
Prestw-866	Azacytidine-5	Prestwick	0.553781	0.024824		Prestw-511	Fluoxetine hydrochloride	Prestwick	0.835085	0.0335679		Prestw-373	Amethopterin (R,S)
Prestw-270	Fendiline hydrochloride	Prestwick	0.54738	0.0099754		Prestw-541	Ciclopirox ethanolamine	Prestwick	0.834241	0.00449863		Prestw-862	Raloxifene hydrochloride
Prestw-135	Methotrexate	Prestwick	0.534766	0.0067503		Prestw-64	Chlorpromazine hydrochloride	Prestwick	0.831978	0.020778		Prestw-1203	5-fluorouracil
Prestw-409	Amiodarone hydrochloride	Prestwick	0.526957	0.0278638		Prestw-399	Prochlorperazine dimaleate	Prestwick	0.826602	0.0193165		Prestw-309	Amodiaquin dihydrochloride dihydrate
Prestw-347	Thioguanosine	Prestwick	0.499242	0.0134061		Prestw-346	Maprotiline hydrochloride	Prestwick	0.809432	0.00606049		Prestw-78	Thioridazine hydrochloride
Prestw-1459	Oxfendazol	Prestwick	0.494515	0.00102529		Prestw-865	Simvastatin	Prestwick	0.805074	0		Prestw-491	Metixene hydrochloride
Prestw-1270	Gefitinib	Prestwick	0.492911	0.0204869		Prestw-1242	Erlotinib	Prestwick	0.791862	0		Prestw-555	Nifuroxazide
Prestw-125	Perphenazine	Prestwick	0.490347	0.01404		Prestw-364	Metergoline	Prestwick	0.785515	0.00707222		Prestw-64	Chlorpromazine hydrochloride
Prestw-373	Amethopterin (R,S)	Prestwick	0.466124	0.0777603		Prestw-375	Methiothepin maleate	Prestwick	0.782238	0.00915224		Prestw-851	Paroxetine Hydrochloride
Prestw-1794	Pemetrexed disodium	Prestwick	0.434769	0.0106898		Prestw-373	Amethopterin (R,S)	Prestwick	0.762611	0.000792092		Prestw-1013	Deptropine citrate
Prestw-1793	Raltitrexed	Prestwick	0.43196	0.0472137		Prestw-388	Dequalinium dichloride	Prestwick	0.754049	0.0128971		Prestw-306	Clemastine fumarate
Prestw-862	Raloxifene hydrochloride	Prestwick	0.422319	0.0544586		Prestw-149	Thioproperazine dimesylate	Prestwick	0.752934	0.0235462		Prestw-930	Protriptyline hydrochloride
Prestw-1203	5-fluorouracil	Prestwick	0.41965	0.0915854		Prestw-1013	Deptropine citrate	Prestwick	0.750993	0		Prestw-859	Fluvastatin sodium salt
Prestw-309	Amodiaquin dihydrochloride dihydrate	Prestwick	0.416868	0.0319009		Prestw-125	Perphenazine	Prestwick	0.725644	0		Prestw-1242	Erlotinib
Prestw-78	Thioridazine hydrochloride	Prestwick	0.401743	0.151604		Prestw-319	Clofilium tosylate	Prestwick	0.725169	0.0351432		Prestw-511	Fluoxetine hydrochloride
Prestw-491	Metixene hydrochloride	Prestwick	0.401583	0.0776071		Prestw-748	Monensin sodium salt	Prestwick	0.724311	0		Prestw-149	Thioproperazine dimesylate
Prestw-146	Tamoxifen citrate	Prestwick	0.400871	0.00454879		Prestw-875	Reserpine	Prestwick	0.715312	0		Prestw-1368	Zotepine
Prestw-37	Pyrimethamine	Prestwick	0.392364	0.106428		Prestw-725	Deferoxamine mesylate	Prestwick	0.683051	0		Prestw-144	Loperamide hydrochloride
Prestw-333	Zidovudine, AZT	Prestwick	0.381583	0.00872956		Prestw-1203	5-fluorouracil	Prestwick	0.661495	0
Prestw-555	Nifuroxazide	Prestwick	0.367378	0.0264929		Prestw-516	Lovastatin	Prestwick	0.657769	0.000562424
Prestw-583	Papaverine hydrochloride	Prestwick	0.362225	0.0137692		Prestw-555	Nifuroxazide	Prestwick	0.651742	0.0331665
Prestw-1049	Oxyphenbutazone	Prestwick	0.347417	0.121852		Prestw-368	Bepridil hydrochloride	Prestwick	0.642845	0.0162414
Prestw-1764	Nelfinavir mesylate	Prestwick	0.337463	0.0578355		Prestw-862	Raloxifene hydrochloride	Prestwick	0.615017	0
Prestw-64	Chlorpromazine hydrochloride	Prestwick	0.331022	0.011338		Prestw-1269	Haloprogin	Prestwick	0.612177	0
Prestw-1483	Fludarabine	Prestwick	0.329861	0.00212606		Prestw-553	Pentamidine isethionate	Prestwick	0.611387	0.0593055
Prestw-851	Paroxetine Hydrochloride	Prestwick	0.327962	0.0429916		Prestw-1031	Halofantrine hydrochloride	Prestwick	0.603899	0
Prestw-1	Azaguanine-8	Prestwick	0.325594	0.00109421		Prestw-1368	Zotepine	Prestwick	0.597347	0
Prestw-1013	Deptropine citrate	Prestwick	0.316627	0.0130808		Prestw-1048	Piperacetazine	Prestwick	0.574929	0
Prestw-306	Clemastine fumarate	Prestwick	0.307721	0.0111717
Prestw-1771	Carmofur	Prestwick	0.304053	0.00356384
Prestw-930	Protriptyline hydrochloride	Prestwick	0.30172	0.0600423
Prestw-859	Fluvastatin sodium salt	Prestwick	0.296088	0.110354
Prestw-1242	Erlotinib	Prestwick	0.293863	0.040811
Prestw-1219	Amlodipine	Prestwick	0.292238	0.0122787
Prestw-511	Fluoxetine hydrochloride	Prestwick	0.270865	0.0455713
Prestw-149	Thioproperazine dimesylate	Prestwick	0.268122	0.0636235
Prestw-1130	Azelastine HCl	Prestwick	0.262037	0.0265384
Prestw-1056	Trifluridine	Prestwick	0.262034	0.0339053
Prestw-1472	Hexachlorophene	Prestwick	0.258797	0.0134301
Prestw-1474	Chloroxine	Prestwick	0.2549	0.0277931
Prestw-101	R(-) Apomorphine hydrochloride hemihydrate	Prestwick	0.250426	0.0471314
Prestw-18	Idoxuridine	Prestwick	0.249195	0.0535156
Prestw-1368	Zotepine	Prestwick	0.229553	0.00506497
Prestw-144	Loperamide hydrochloride	Prestwick	0.22423	0.0105177

## Sheet: 2nd screen IC50 resistant cells
		HCC1599	MB157	HCC1806	MB157R		Mean S	Mean R		Ratio S/R
CatalogID	Name	IC50	IC50	IC50	IC50		IC50	IC50		IC50
Prestw-100	Nocodazole	2.8924e-07	2.55255e-07	4.02362e-07	2.49257e-07		2.72248e-07	3.2581e-07		0.835603
Prestw-1040	Pyrvinium pamoate	7.17932e-07	7.2479e-07	9.56497e-07	2.77325e-07		7.21361e-07	6.16911e-07		1.16931
Prestw-1110	Parbendazole	6.22749e-07	3.61908e-07	6.25411e-07	3.33967e-07		4.92329e-07	4.79689e-07		1.02635
Prestw-1134	Cytarabine	2.10786e-07	2.01493e-07	3.97061e-07	6.3502e-07		2.0614e-07	5.1604e-07		0.399464
Prestw-1180	Docetaxel	1.17622e-09	8.65309e-10	1.38021e-09	7.11298e-10		1.02077e-09	1.04575e-09		0.976107
Prestw-1196	Topotecan	1.66004e-08	2.93142e-08	6.82691e-08	6.32064e-08		2.29573e-08	6.57378e-08		0.349225
Prestw-1233	Auranofin	6.98077e-07	3.77494e-06	7.46372e-07	3.89103e-07		2.23651e-06	5.67738e-07		3.93933
Prestw-1266	Gemcitabine	6.13057e-09	1.07268e-08	2.06132e-09	6.97795e-09		8.42866e-09	4.51963e-09		1.8649
Prestw-1484	Cladribine	2.18294e-07	2.18165e-07	6.72766e-07	4.55256e-07		2.1823e-07	5.64011e-07		0.386924
Prestw-155	Paclitaxel	8.69485e-09	4.36461e-09	4.63545e-09	3.22521e-09		6.52973e-09	3.93033e-09		1.66137
Prestw-1752	Epirubicin hydrochloride	1.3676e-08	5.12066e-08	2.07908e-07	3.33059e-08		3.24413e-08	1.20607e-07		0.268983
Prestw-200	Camptothecine (S,+)	3.36259e-08	3.50566e-08	1.71702e-07	1.60032e-07		3.43412e-08	1.65867e-07		0.207041
Prestw-217	Mebendazole	3.87322e-07	3.25154e-07	1.01352e-06	3.80947e-07		3.56238e-07	6.97234e-07		0.510931
Prestw-363	Colchicine	1.27927e-08	1.2449e-08	1.57239e-08	8.67372e-09		1.26208e-08	1.21988e-08		1.0346
Prestw-385	Mitoxantrone dihydrochloride	7.10684e-09	4.73515e-10	1.7177e-07	3.47559e-08		3.79018e-09	1.03263e-07		0.0367041
Prestw-396	Etoposide	1.52291e-07	2.41502e-07	4.14755e-06	6.64171e-07		1.96897e-07	2.40586e-06		0.0818404
Prestw-436	Digitoxigenin	6.76319e-07	3.96536e-07	1.11374e-06	3.56811e-07		5.36427e-07	7.35277e-07		0.729558
Prestw-437	Digoxin	1.74256e-07	1.44704e-06	4.12256e-07	1.42175e-07		8.10647e-07	2.77216e-07		2.92424
Prestw-438	Doxorubicin hydrochloride	1.6838e-08	3.18378e-08	1.62387e-07	3.84168e-08		2.43379e-08	1.00402e-07		0.242404
Prestw-487	Daunorubicin hydrochloride	8.58918e-09	1.82609e-08	9.87412e-08	2.81878e-08		1.3425e-08	6.34645e-08		0.211536
Prestw-541	Ciclopirox ethanolamine	3.56731e-07	1.65493e-07	1.83651e-06	1.46556e-06		2.61112e-07	1.65103e-06		0.158151
Prestw-656	Lanatoside C	3.5254e-07	4.21369e-06	5.74668e-07	2.48509e-07		2.28312e-06	4.11588e-07		5.54709
Prestw-725	Deferoxamine mesylate	5.83419e-07	1.01009e-06	1.13025e-05	2.73358e-05		7.96754e-07	1.93192e-05		0.0412417
Prestw-782	Podophyllotoxin	2.25945e-08	3.70495e-08	3.12137e-08	1.69366e-08		2.9822e-08	2.40751e-08		1.2387
Prestw-790	Cycloheximide	4.66426e-07	2.2212e-07	5.74992e-07	2.91738e-07		3.44273e-07	4.33365e-07		0.794418
Prestw-986	Proscillaridin A	9.53018e-09	3.53681e-07	2.46894e-08	1.45727e-08		1.81606e-07	1.9631e-08		9.25095
S7169	LY3039478	4.36529e-08	1.76684e-08	4.56188e-06	0.00010812		3.06606e-08	5.63411e-05		0.000544197
SML2589	Dasatinib	2.34069e-06	0.000123857	9.55229e-08	5.81013e-09		6.30988e-05	5.06665e-08		1245.37
							>5 times more resistant in R cells
							>5 times more sensitive in R cells
		PlateID	ZPrime
		BSF024145	0.572377
		BSF024146	0.683373
		BSF024147	0.432896
		BSF024148	0.707984
		BSF024149	0.79086
		BSF024150	0.404808
		BSF024151	0.590548
		BSF024152	0.576559
