# Supplementary material for: Reciprocal inhibition of NOTCH and SOX2 shapes tumor cell plasticity and therapeutic escape in triple-negative breast cancer
Source: EMBO Mol Med. 2024 Oct 30;16(12):9. doi: 10.1038/s44321-024-00161-8 (PMC11628624; doi:10.1038/s44321-024-00161-8)
Supplement: Supplementary file 9 — Source data Fig. 1 [file 44321_2024_161_MOESM9_ESM.zip]

Archive with 60 entries (47 files):
- Fig1/
- __MACOSX/._Fig1
- Fig1/1L/
- Fig1/.DS_Store
- __MACOSX/Fig1/._.DS_Store
- Fig1/1D/
- Fig1/1H/
- Fig1/1A/
- Fig1/1J/
- Fig1/1M/
- Fig1/1F/
- Fig1/1N/
- Fig1/1E/
- Fig1/1B/
- Fig1/1G/
- Fig1/1I/
- Fig1/1L/western MB157 MB157R SLUG.jpg
- __MACOSX/Fig1/1L/._western MB157 MB157R SLUG.jpg
- Fig1/1L/western MB157 MB157R Claudin-3.jpg
- __MACOSX/Fig1/1L/._western MB157 MB157R Claudin-3.jpg
- Fig1/1L/western MB157 MB157R E-cadherin.jpg
- __MACOSX/Fig1/1L/._western MB157 MB157R E-cadherin.jpg
- Fig1/1L/western MB157 MB157R N-cadherin.png
- __MACOSX/Fig1/1L/._western MB157 MB157R N-cadherin.png
- Fig1/1L/western MB157 MB157R TWIST.jpg
- __MACOSX/Fig1/1L/._western MB157 MB157R TWIST.jpg
- Fig1/1L/western MB157 MB157R CD49f.jpg
- __MACOSX/Fig1/1L/._western MB157 MB157R CD49f.jpg
- Fig1/1L/western MB157 MB157R GAPDH.jpg
- __MACOSX/Fig1/1L/._western MB157 MB157R GAPDH.jpg
- Fig1/1L/western MB157 MB157R Vimentin.jpg
- __MACOSX/Fig1/1L/._western MB157 MB157R Vimentin.jpg
- Fig1/1D/Cell growth MB157 GSI.xlsx
- __MACOSX/Fig1/1D/._Cell growth MB157 GSI.xlsx
- Fig1/1H/Cell growth MB157R GSI.xlsx
- __MACOSX/Fig1/1H/._Cell growth MB157R GSI.xlsx
- Fig1/1A/NOTCH signature TCGA.xlsx
- __MACOSX/Fig1/1A/._NOTCH signature TCGA.xlsx
- Fig1/1J/cell pictures MB157.jpg
- __MACOSX/Fig1/1J/._cell pictures MB157.jpg
- Fig1/1J/cell pictures MB157R.jpg
- __MACOSX/Fig1/1J/._cell pictures MB157R.jpg
- Fig1/1M/FACS ALDH MB157 MB157R.xlsx
- __MACOSX/Fig1/1M/._FACS ALDH MB157 MB157R.xlsx
- Fig1/1F/qpcr MB157 CCND1 MYC HES1.xlsx
- __MACOSX/Fig1/1F/._qpcr MB157 CCND1 MYC HES1.xlsx
- Fig1/1N/Tumorsphere MB157.jpg
- __MACOSX/Fig1/1N/._Tumorsphere MB157.jpg
- Fig1/1N/Tumorsphere MB157R.jpg
- __MACOSX/Fig1/1N/._Tumorsphere MB157R.jpg
- Fig1/1N/Tumorsphere number MB157 MB157R.xlsx
- __MACOSX/Fig1/1N/._Tumorsphere number MB157 MB157R.xlsx
- Fig1/1E/western MB157 N1-ICD MYC Actin.jpg
- __MACOSX/Fig1/1E/._western MB157 N1-ICD MYC Actin.jpg
- Fig1/1B/TCGA_NotchSig_OS.xlsx
- __MACOSX/Fig1/1B/._TCGA_NotchSig_OS.xlsx
- Fig1/1G/Cell growth MB157 resistance GSI.xlsx
- __MACOSX/Fig1/1G/._Cell growth MB157 resistance GSI.xlsx
- Fig1/1I/western MB157 MB157R N1-ICd MYC GAPDH.jpg
- __MACOSX/Fig1/1I/._western MB157 MB157R N1-ICd MYC GAPDH.jpg
