# Supplementary material for: Reciprocal inhibition of NOTCH and SOX2 shapes tumor cell plasticity and therapeutic escape in triple-negative breast cancer
Source: EMBO Mol Med. 2024 Oct 30;16(12):9. doi: 10.1038/s44321-024-00161-8 (PMC11628624; doi:10.1038/s44321-024-00161-8)
Supplement: Supplementary file 9 — Source data Fig. 1 [file 44321_2024_161_MOESM9_ESM.zip › Fig1/1D/Cell growth MB157 GSI.xlsx]

## Sheet: Feuil1
	Time (days)	DMSO				GSI (1µM)
Day 0	0	1	1	1	1	1	1	1	1
Day 3	3	4.07588	4.02343	3.2182	2.97299	2.55908	2.52957	1.97447	1.65686
Day 6	6	11.8011	13.4597	12.9977	9.09571	3.671	3.81221	3.18384	2.84225
