# Supplementary material for: Reciprocal inhibition of NOTCH and SOX2 shapes tumor cell plasticity and therapeutic escape in triple-negative breast cancer
Source: EMBO Mol Med. 2024 Oct 30;16(12):9. doi: 10.1038/s44321-024-00161-8 (PMC11628624; doi:10.1038/s44321-024-00161-8)
Supplement: Supplementary file 9 — Source data Fig. 1 [file 44321_2024_161_MOESM9_ESM.zip › Fig1/1H/Cell growth MB157R GSI.xlsx]

## Sheet: Feuil1
	Time (days)	DMSO			GSI (10µM)
Day 0	0	1	1	1	1	1	1
Day 3	3	2.78413	4.72492	9.26734	2.58229	4.81024	7.16902
Day 6	6	24.6135	29.8863	25.9982	27.8639	31.311	23.0875
