# Supplementary material for: Reciprocal inhibition of NOTCH and SOX2 shapes tumor cell plasticity and therapeutic escape in triple-negative breast cancer
Source: EMBO Mol Med. 2024 Oct 30;16(12):9. doi: 10.1038/s44321-024-00161-8 (PMC11628624; doi:10.1038/s44321-024-00161-8)
Supplement: Supplementary file 9 — Source data Fig. 1 [file 44321_2024_161_MOESM9_ESM.zip › Fig1/1A/NOTCH signature TCGA.xlsx]

## Sheet: Feuil1
	NOTCHHigh signature	NOTCHInt signature	NOTCHLow signature
Luminal	27.1795	35	37.8205
HER2	30.1724	39.6552	30.1724
TNBC	51.8325	38.2199	9.94764
