# Supplementary material for: Reciprocal inhibition of NOTCH and SOX2 shapes tumor cell plasticity and therapeutic escape in triple-negative breast cancer
Source: EMBO Mol Med. 2024 Oct 30;16(12):9. doi: 10.1038/s44321-024-00161-8 (PMC11628624; doi:10.1038/s44321-024-00161-8)
Supplement: Supplementary file 9 — Source data Fig. 1 [file 44321_2024_161_MOESM9_ESM.zip › Fig1/1M/FACS ALDH MB157 MB157R.xlsx]

## Sheet: Feuil1
MB157	MB157R
5.15	55
11.7	41.1
7.32	52.8
2.48	43.9
1.18	56.8
7.76	41.4
9.82	46.3
