# Supplementary material for: Reciprocal inhibition of NOTCH and SOX2 shapes tumor cell plasticity and therapeutic escape in triple-negative breast cancer
Source: EMBO Mol Med. 2024 Oct 30;16(12):9. doi: 10.1038/s44321-024-00161-8 (PMC11628624; doi:10.1038/s44321-024-00161-8)
Supplement: Supplementary file 9 — Source data Fig. 1 [file 44321_2024_161_MOESM9_ESM.zip › Fig1/1F/qpcr MB157 CCND1 MYC HES1.xlsx]

## Sheet: Feuil1
	DMSO			GSI (1µM)
CCND1	1	1	1	0.332029	0.232569	0.132543
MYC	1	1	1	0.118564	0.153445	0.195958
HES1	1	1	1	0.30275	0.193629	0.212084
