# Supplementary material for: Reciprocal inhibition of NOTCH and SOX2 shapes tumor cell plasticity and therapeutic escape in triple-negative breast cancer
Source: EMBO Mol Med. 2024 Oct 30;16(12):9. doi: 10.1038/s44321-024-00161-8 (PMC11628624; doi:10.1038/s44321-024-00161-8)
Supplement: Supplementary file 9 — Source data Fig. 1 [file 44321_2024_161_MOESM9_ESM.zip › Fig1/1B/TCGA_NotchSig_OS.xlsx]

## Sheet: TCGA_NotchSig_OS_bqp
SAMPLE_ID	SAMPLE_TYPE	PATIENT_ID	OS_STATUS	OS_MONTHS	NOTCH1_SIG
TCGA-A1-A0SK-01	Primary	TCGA-A1-A0SK	1:DECEASED	31.77	LOW
TCGA-A1-A0SO-01	Primary	TCGA-A1-A0SO	0:LIVING	27.99	LOW
TCGA-A1-A0SP-01	Primary	TCGA-A1-A0SP	0:LIVING	19.19	HIGH
TCGA-A2-A04T-01	Primary	TCGA-A2-A04T	0:LIVING	73.78	LOW
TCGA-A2-A04U-01	Primary	TCGA-A2-A04U	0:LIVING	87.19	LOW
TCGA-A2-A0CM-01	Primary	TCGA-A2-A0CM	1:DECEASED	24.77	HIGH
TCGA-A2-A0EQ-01	Primary	TCGA-A2-A0EQ	0:LIVING	79.7	LOW
TCGA-A2-A0ST-01	Primary	TCGA-A2-A0ST	0:LIVING	99.11	HIGH
TCGA-A2-A0SX-01	Primary	TCGA-A2-A0SX	0:LIVING	50.39	HIGH
TCGA-A2-A0YE-01	Primary	TCGA-A2-A0YE	0:LIVING	18.2	LOW
TCGA-A2-A3XS-01	Primary	TCGA-A2-A3XS	1:DECEASED	33.9	LOW
TCGA-A2-A3XT-01	Primary	TCGA-A2-A3XT	0:LIVING	91	LOW
TCGA-A2-A3XU-01	Primary	TCGA-A2-A3XU	1:DECEASED	29.96	HIGH
TCGA-A2-A3XY-01	Primary	TCGA-A2-A3XY	1:DECEASED	35.91	HIGH
TCGA-A7-A0DA-01	Primary	TCGA-A7-A0DA	0:LIVING	35.64	HIGH
TCGA-A7-A26F-01	Primary	TCGA-A7-A26F	0:LIVING	24.24	HIGH
TCGA-A7-A4SD-01	Primary	TCGA-A7-A4SD	0:LIVING	14.49	HIGH
TCGA-A7-A4SE-01	Primary	TCGA-A7-A4SE	0:LIVING	21.16	HIGH
TCGA-A7-A5ZV-01	Primary	TCGA-A7-A5ZV	0:LIVING	12.09	LOW
TCGA-A7-A6VV-01	Primary	TCGA-A7-A6VV	0:LIVING	10.28	HIGH
TCGA-A7-A6VW-01	Primary	TCGA-A7-A6VW	0:LIVING	9.36	HIGH
TCGA-A7-A6VY-01	Primary	TCGA-A7-A6VY	0:LIVING	8.74	HIGH
TCGA-A8-A07C-01	Primary	TCGA-A8-A07C	0:LIVING	33.97	LOW
TCGA-A8-A07O-01	Primary	TCGA-A8-A07O	0:LIVING	9.99	LOW
TCGA-A8-A09X-01	Primary	TCGA-A8-A09X	1:DECEASED	13.99	LOW
TCGA-AC-A2BK-01	Primary	TCGA-AC-A2BK	0:LIVING	73	LOW
TCGA-AC-A2QH-01	Primary	TCGA-AC-A2QH	0:LIVING	33.02	LOW
TCGA-AC-A6IW-01	Primary	TCGA-AC-A6IW	0:LIVING	13.57	HIGH
TCGA-AC-A8OQ-01	Primary	TCGA-AC-A8OQ	0:LIVING	1.12	HIGH
TCGA-AN-A04D-01	Primary	TCGA-AN-A04D	0:LIVING	1.71	LOW
TCGA-AN-A0AR-01	Primary	TCGA-AN-A0AR	0:LIVING	0.33	LOW
TCGA-AN-A0AT-01	Primary	TCGA-AN-A0AT	0:LIVING	0.33	HIGH
TCGA-AN-A0G0-01	Primary	TCGA-AN-A0G0	0:LIVING	0.53	LOW
TCGA-AN-A0XU-01	Primary	TCGA-AN-A0XU	0:LIVING	0.33	HIGH
TCGA-AO-A03U-01	Primary	TCGA-AO-A03U	1:DECEASED	58.9	HIGH
TCGA-AO-A0J2-01	Primary	TCGA-AO-A0J2	0:LIVING	32.75	LOW
TCGA-AO-A0J4-01	Primary	TCGA-AO-A0J4	0:LIVING	52.14	HIGH
TCGA-AO-A124-01	Primary	TCGA-AO-A124	0:LIVING	115.18	LOW
TCGA-AO-A12F-01	Primary	TCGA-AO-A12F	0:LIVING	60.51	LOW
TCGA-AO-A1KR-01	Primary	TCGA-AO-A1KR	0:LIVING	82.56	LOW
TCGA-AQ-A04J-01	Primary	TCGA-AQ-A04J	0:LIVING	26.91	HIGH
TCGA-AR-A0TP-01	Primary	TCGA-AR-A0TP	0:LIVING	120	LOW
TCGA-AR-A0TU-01	Primary	TCGA-AR-A0TU	0:LIVING	23.29	LOW
TCGA-AR-A0U0-01	Primary	TCGA-AR-A0U0	0:LIVING	65.31	HIGH
TCGA-AR-A1AH-01	Primary	TCGA-AR-A1AH	0:LIVING	120	LOW
TCGA-AR-A1AI-01	Primary	TCGA-AR-A1AI	0:LIVING	108.28	LOW
TCGA-AR-A1AJ-01	Primary	TCGA-AR-A1AJ	0:LIVING	100.92	HIGH
TCGA-AR-A1AO-01	Primary	TCGA-AR-A1AO	0:LIVING	86.01	HIGH
TCGA-AR-A1AR-01	Primary	TCGA-AR-A1AR	1:DECEASED	17.21	HIGH
TCGA-AR-A1AY-01	Primary	TCGA-AR-A1AY	0:LIVING	33.71	LOW
TCGA-AR-A24Q-01	Primary	TCGA-AR-A24Q	0:LIVING	104.2	LOW
TCGA-AR-A251-01	Primary	TCGA-AR-A251	0:LIVING	99.54	HIGH
TCGA-AR-A256-01	Primary	TCGA-AR-A256	1:DECEASED	93.76	HIGH
TCGA-AR-A2LR-01	Primary	TCGA-AR-A2LR	0:LIVING	57.23	HIGH
TCGA-AR-A5QQ-01	Primary	TCGA-AR-A5QQ	1:DECEASED	10.58	HIGH
TCGA-B6-A0IJ-01	Primary	TCGA-B6-A0IJ	0:LIVING	120	HIGH
TCGA-B6-A0RE-01	Primary	TCGA-B6-A0RE	0:LIVING	120	HIGH
TCGA-B6-A0RS-01	Primary	TCGA-B6-A0RS	1:DECEASED	100.62	HIGH
TCGA-B6-A0WX-01	Primary	TCGA-B6-A0WX	1:DECEASED	20.99	HIGH
TCGA-B6-A0X1-01	Primary	TCGA-B6-A0X1	0:LIVING	120	LOW
TCGA-B6-A3ZX-01	Primary	TCGA-B6-A3ZX	1:DECEASED	37.84	HIGH
TCGA-B6-A400-01	Primary	TCGA-B6-A400	0:LIVING	7.06	HIGH
TCGA-B6-A402-01	Primary	TCGA-B6-A402	0:LIVING	74.93	HIGH
TCGA-B6-A409-01	Primary	TCGA-B6-A409	1:DECEASED	18.82	HIGH
TCGA-BH-A0B3-01	Primary	TCGA-BH-A0B3	0:LIVING	39.52	HIGH
TCGA-BH-A0BG-01	Primary	TCGA-BH-A0BG	0:LIVING	61.47	LOW
TCGA-BH-A0BL-01	Primary	TCGA-BH-A0BL	0:LIVING	74.84	HIGH
TCGA-BH-A0BW-01	Primary	TCGA-BH-A0BW	0:LIVING	77.89	HIGH
TCGA-BH-A0E0-01	Primary	TCGA-BH-A0E0	0:LIVING	4.4	LOW
TCGA-BH-A0E6-01	Primary	TCGA-BH-A0E6	0:LIVING	9.63	LOW
TCGA-BH-A18G-01	Primary	TCGA-BH-A18G	0:LIVING	4.89	LOW
TCGA-BH-A18T-01	Primary	TCGA-BH-A18T	1:DECEASED	7.36	LOW
TCGA-BH-A18V-01	Primary	TCGA-BH-A18V	1:DECEASED	51.12	HIGH
TCGA-BH-A1EX-01	Primary	TCGA-BH-A1EX	1:DECEASED	49.54	LOW
TCGA-BH-A1F0-01	Primary	TCGA-BH-A1F0	1:DECEASED	25.79	HIGH
TCGA-BH-A1FC-01	Primary	TCGA-BH-A1FC	1:DECEASED	114.06	LOW
TCGA-C8-A131-01	Primary	TCGA-C8-A131	0:LIVING	13.5	HIGH
TCGA-C8-A134-01	Primary	TCGA-C8-A134	0:LIVING	12.58	LOW
TCGA-C8-A1HJ-01	Primary	TCGA-C8-A1HJ	0:LIVING	0.16	HIGH
TCGA-C8-A26X-01	Primary	TCGA-C8-A26X	0:LIVING	12.35	LOW
TCGA-C8-A26Y-01	Primary	TCGA-C8-A26Y	0:LIVING	12.94	LOW
TCGA-C8-A3M7-01	Primary	TCGA-C8-A3M7	1:DECEASED	33.97	HIGH
TCGA-D8-A143-01	Primary	TCGA-D8-A143	0:LIVING	14.16	LOW
TCGA-D8-A147-01	Primary	TCGA-D8-A147	0:LIVING	19.19	LOW
TCGA-D8-A1JF-01	Primary	TCGA-D8-A1JF	0:LIVING	12.02	LOW
TCGA-D8-A1JG-01	Primary	TCGA-D8-A1JG	0:LIVING	52.96	LOW
TCGA-D8-A1JL-01	Primary	TCGA-D8-A1JL	0:LIVING	20.07	HIGH
TCGA-D8-A1XQ-01	Primary	TCGA-D8-A1XQ	0:LIVING	16.39	LOW
TCGA-D8-A1XW-01	Primary	TCGA-D8-A1XW	0:LIVING	43	LOW
TCGA-D8-A27F-01	Primary	TCGA-D8-A27F	0:LIVING	16.03	HIGH
TCGA-D8-A27M-01	Primary	TCGA-D8-A27M	0:LIVING	13.47	HIGH
TCGA-E2-A14N-01	Primary	TCGA-E2-A14N	0:LIVING	47.11	LOW
TCGA-E2-A14R-01	Primary	TCGA-E2-A14R	0:LIVING	38.57	LOW
TCGA-E2-A14X-01	Primary	TCGA-E2-A14X	0:LIVING	31.93	LOW
TCGA-E2-A158-01	Primary	TCGA-E2-A158	0:LIVING	14.78	LOW
TCGA-E2-A1II-01	Primary	TCGA-E2-A1II	0:LIVING	33.67	LOW
TCGA-E2-A1LG-01	Primary	TCGA-E2-A1LG	0:LIVING	50.03	HIGH
TCGA-E2-A1LH-01	Primary	TCGA-E2-A1LH	0:LIVING	106.67	HIGH
TCGA-E2-A1LI-01	Primary	TCGA-E2-A1LI	0:LIVING	102.53	LOW
TCGA-E2-A1LL-01	Primary	TCGA-E2-A1LL	0:LIVING	43	HIGH
TCGA-E2-A1LS-01	Primary	TCGA-E2-A1LS	0:LIVING	52.69	LOW
TCGA-E9-A1NC-01	Primary	TCGA-E9-A1NC	0:LIVING	39.52	HIGH
TCGA-E9-A22G-01	Primary	TCGA-E9-A22G	0:LIVING	40.7	LOW
TCGA-E9-A248-01	Primary	TCGA-E9-A248	0:LIVING	1.94	LOW
TCGA-E9-A5FL-01	Primary	TCGA-E9-A5FL	0:LIVING	0.79	HIGH
TCGA-EW-A1OV-01	Primary	TCGA-EW-A1OV	0:LIVING	25.92	LOW
TCGA-EW-A1OW-01	Primary	TCGA-EW-A1OW	0:LIVING	22.8	HIGH
TCGA-EW-A1P1-01	Primary	TCGA-EW-A1P1	0:LIVING	39.75	HIGH
TCGA-EW-A1P4-01	Primary	TCGA-EW-A1P4	0:LIVING	29.8	HIGH
TCGA-EW-A1PB-01	Primary	TCGA-EW-A1PB	0:LIVING	19.97	HIGH
TCGA-EW-A1PH-01	Primary	TCGA-EW-A1PH	0:LIVING	19.94	HIGH
TCGA-GM-A2DB-01	Primary	TCGA-GM-A2DB	0:LIVING	79.04	LOW
TCGA-GM-A2DD-01	Primary	TCGA-GM-A2DD	0:LIVING	74.97	HIGH
TCGA-GM-A2DH-01	Primary	TCGA-GM-A2DH	0:LIVING	72.04	LOW
TCGA-HN-A2NL-01	Primary	TCGA-HN-A2NL	0:LIVING	2.6	LOW
TCGA-JL-A3YW-01	Primary	TCGA-JL-A3YW	0:LIVING	11.83	HIGH
TCGA-LL-A6FR-01	Primary	TCGA-LL-A6FR	0:LIVING	16.06	HIGH
TCGA-LL-A740-01	Primary	TCGA-LL-A740	0:LIVING	14.49	HIGH
TCGA-OL-A5D6-01	Primary	TCGA-OL-A5D6	1:DECEASED	36.27	HIGH
TCGA-OL-A5D7-01	Primary	TCGA-OL-A5D7	0:LIVING	58.48	LOW
TCGA-OL-A5RW-01	Primary	TCGA-OL-A5RW	0:LIVING	36.33	HIGH
TCGA-OL-A66P-01	Primary	TCGA-OL-A66P	0:LIVING	14.06	LOW
TCGA-OL-A6VO-01	Primary	TCGA-OL-A6VO	0:LIVING	28.19	LOW
TCGA-S3-AA10-01	Primary	TCGA-S3-AA10	0:LIVING	19.25	HIGH
TCGA-S3-AA15-01	Primary	TCGA-S3-AA15	0:LIVING	17.25	HIGH
