# Supplementary material for: Reciprocal inhibition of NOTCH and SOX2 shapes tumor cell plasticity and therapeutic escape in triple-negative breast cancer
Source: EMBO Mol Med. 2024 Oct 30;16(12):9. doi: 10.1038/s44321-024-00161-8 (PMC11628624; doi:10.1038/s44321-024-00161-8)
Supplement: Supplementary file 9 — Source data Fig. 1 [file 44321_2024_161_MOESM9_ESM.zip › Fig1/1G/Cell growth MB157 resistance GSI.xlsx]

## Sheet: Feuil1
	Time (weeks)	DMSO	GSI (1µM)
P0	0:00:00	1	1
P1	168:00:00	6.1	1.46667
P2	504:00:00	368.078	0.855556
P3	840:00:00	11265.6	2.25
P4	1032:00:00	151103	4.67769
P5	1176:00:00	556060	12.07
P6	1272:00:00		30.0263
P7	1440:00:00		86.8927
P8	1536:00:00		159.303
P9	1704:00:00		318.61
P10	1944:00:00		764.66
P11	2112:00:00		1045.03
P12	2448:00:00		1741.72
P13	3216:00:00		4180.12
P14	3744:00:00		9196.27
P15	3960:00:00		30654.2
P16	4032:00:00		41801.2
P17	4128:00:00		91405.3
