# Supplementary material for: Reciprocal inhibition of NOTCH and SOX2 shapes tumor cell plasticity and therapeutic escape in triple-negative breast cancer
Source: EMBO Mol Med. 2024 Oct 30;16(12):9. doi: 10.1038/s44321-024-00161-8 (PMC11628624; doi:10.1038/s44321-024-00161-8)
Supplement: Supplementary file 10 — Source data Fig. 2 [file 44321_2024_161_MOESM10_ESM.zip]

Archive with 38 entries (31 files):
- Fig2/
- __MACOSX/._Fig2
- Fig2/2I/
- Fig2/2D/
- Fig2/.DS_Store
- __MACOSX/Fig2/._.DS_Store
- Fig2/2G/
- Fig2/2C/
- Fig2/2F/
- Fig2/2E/
- Fig2/2I/mammosphere MB157 iSOX2.xlsx
- __MACOSX/Fig2/2I/._mammosphere MB157 iSOX2.xlsx
- Fig2/2D/Cell growth MB157R siSOX2.xlsx
- __MACOSX/Fig2/2D/._Cell growth MB157R siSOX2.xlsx
- Fig2/2G/Cell growth MB157 iSOX2 GSI.xlsx
- __MACOSX/Fig2/2G/._Cell growth MB157 iSOX2 GSI.xlsx
- Fig2/2C/western Mb157 MB157R N1-ICD SOX2 gTubulin.jpg
- __MACOSX/Fig2/2C/._western Mb157 MB157R N1-ICD SOX2 gTubulin.jpg
- Fig2/2F/Western MB157 iSOX2 N1-ICD.jpg
- __MACOSX/Fig2/2F/._Western MB157 iSOX2 N1-ICD.jpg
- Fig2/2F/Western MB157 iSOX2 N-cadherin.jpg
- __MACOSX/Fig2/2F/._Western MB157 iSOX2 N-cadherin.jpg
- Fig2/2F/Western MB157 iSOX2 Claudin-3.jpg
- __MACOSX/Fig2/2F/._Western MB157 iSOX2 Claudin-3.jpg
- Fig2/2F/Western MB157 iSOX2 SOX2.jpg
- __MACOSX/Fig2/2F/._Western MB157 iSOX2 SOX2.jpg
- Fig2/2F/Western MB157 iSOX2 GAPDH.jpg
- __MACOSX/Fig2/2F/._Western MB157 iSOX2 GAPDH.jpg
- Fig2/2E/western MB157R siSOX2 gTubulin.jpg
- __MACOSX/Fig2/2E/._western MB157R siSOX2 gTubulin.jpg
- Fig2/2E/western MB157R siSOX2 N1-ICD.png
- __MACOSX/Fig2/2E/._western MB157R siSOX2 N1-ICD.png
- Fig2/2E/western MB157R siSOX2 CD49f.jpg
- __MACOSX/Fig2/2E/._western MB157R siSOX2 CD49f.jpg
- Fig2/2E/western MB157R siSOX2 N-Cadherin.jpg
- __MACOSX/Fig2/2E/._western MB157R siSOX2 N-Cadherin.jpg
- Fig2/2E/western MB157R siSOX2 SOX2.jpg
- __MACOSX/Fig2/2E/._western MB157R siSOX2 SOX2.jpg
