# Supplementary material for: Reciprocal inhibition of NOTCH and SOX2 shapes tumor cell plasticity and therapeutic escape in triple-negative breast cancer
Source: EMBO Mol Med. 2024 Oct 30;16(12):9. doi: 10.1038/s44321-024-00161-8 (PMC11628624; doi:10.1038/s44321-024-00161-8)
Supplement: Supplementary file 10 — Source data Fig. 2 [file 44321_2024_161_MOESM10_ESM.zip › Fig2/2I/mammosphere MB157 iSOX2.xlsx]

## Sheet: Feuil1
Mammosphere number			Size of mammosphere
iEV	iSOX2		iEV	iSOX2
8	19		13901.6	248827
12.5	28.5		7709.21	134101
25.5	40.5		31761.1	476574
			7595.28	93477
			13327.3	49072.9
			16901.2	155296
			13722	7037.59
			25406.4	8370.21
			59848.1	288605
			19643.7	148406
			32029.9	443432
			13029.2	43592.1
			12225.9	828326
			15458.9	567551
			43927.3	211309
			23161.1	959873
			74845.2	337696
			32643.5	262470
			13323.1	75419.5
			20907.6	47855.9
			108672	216432
			14158.1	103917
			13923.8	54475.7
			25950.9	862800
			43475.2	287533
			26526.5	206024
			36985.1	49364.8
			30250.9	39456.2
			21849.5	85982.1
			11787.3	77767.4
			106441	523723
			165840	82223.6
			58325.8	45436.7
			36993	715991
			25785.5	203639
			12972.3	185951
			16494.1	623234
			27193.9	45397.7
			35637.8	214279
			74272.4	111728
			20914.2	258307
			19124.8	490116
			34088.2	156775
			50616.9	483103
			28352.5	121344
