# Supplementary material for: Reciprocal inhibition of NOTCH and SOX2 shapes tumor cell plasticity and therapeutic escape in triple-negative breast cancer
Source: EMBO Mol Med. 2024 Oct 30;16(12):9. doi: 10.1038/s44321-024-00161-8 (PMC11628624; doi:10.1038/s44321-024-00161-8)
Supplement: Supplementary file 10 — Source data Fig. 2 [file 44321_2024_161_MOESM10_ESM.zip › Fig2/2D/Cell growth MB157R siSOX2.xlsx]

## Sheet: Feuil1
Days	siCtrl				siSOX2
0	1	1	1		1	1	1
4	13.5	5.828	4.468		3.26	3.119	5.048
6	36.81	15.123	20.731		8.75	11.434	9.735
