# Supplementary material for: Reciprocal inhibition of NOTCH and SOX2 shapes tumor cell plasticity and therapeutic escape in triple-negative breast cancer
Source: EMBO Mol Med. 2024 Oct 30;16(12):9. doi: 10.1038/s44321-024-00161-8 (PMC11628624; doi:10.1038/s44321-024-00161-8)
Supplement: Supplementary file 10 — Source data Fig. 2 [file 44321_2024_161_MOESM10_ESM.zip › Fig2/2G/Cell growth MB157 iSOX2 GSI.xlsx]

## Sheet: Feuil1
iEV + DMSO	iEV + GSI (1µM)	iSOX2 + DMSO	iSOX2 + GSI (1µM)
3.60885	2.34583	2.92867	2.9848
3.54112	1.42664	2.57249	1.93123
3.50326	1.29813	3.14788	2.30163
3.28901	1.29479	2.86723	1.89878
