# Supplementary material for: Reciprocal inhibition of NOTCH and SOX2 shapes tumor cell plasticity and therapeutic escape in triple-negative breast cancer
Source: EMBO Mol Med. 2024 Oct 30;16(12):9. doi: 10.1038/s44321-024-00161-8 (PMC11628624; doi:10.1038/s44321-024-00161-8)
Supplement: Supplementary file 11 — Source data Fig. 3 [file 44321_2024_161_MOESM11_ESM.zip]

Archive with 35 entries (31 files):
- Fig3/
- __MACOSX/._Fig3
- Fig3/.DS_Store
- __MACOSX/Fig3/._.DS_Store
- Fig3/3B/
- Fig3/3F/
- Fig3/3E/
- Fig3/3B/overlapping ChIP peaks.xlsx
- __MACOSX/Fig3/3B/._overlapping ChIP peaks.xlsx
- Fig3/3F/Luciferase assay MB157 iSOX2.xlsx
- __MACOSX/Fig3/3F/._Luciferase assay MB157 iSOX2.xlsx
- Fig3/3E/IP_SOX2 MB157R SOX2.jpg
- __MACOSX/Fig3/3E/._IP_SOX2 MB157R SOX2.jpg
- Fig3/3E/IP_input MB157R SOX2.jpg
- __MACOSX/Fig3/3E/._IP_input MB157R SOX2.jpg
- Fig3/3E/IP_input MB157iSOX2 RBPJ.jpg
- __MACOSX/Fig3/3E/._IP_input MB157iSOX2 RBPJ.jpg
- Fig3/3E/IP_RBPJ MB157iSOX2 RBPJ.jpg
- __MACOSX/Fig3/3E/._IP_RBPJ MB157iSOX2 RBPJ.jpg
- Fig3/3E/IP_RBPJ MB157iSOX2 HA(SOX2).jpg
- __MACOSX/Fig3/3E/._IP_RBPJ MB157iSOX2 HA(SOX2).jpg
- Fig3/3E/IP_HA(SOX2) MB157iSOX2 RBPJ.jpg
- __MACOSX/Fig3/3E/._IP_HA(SOX2) MB157iSOX2 RBPJ.jpg
- Fig3/3E/IP_input MB157R RBPJ.jpg
- __MACOSX/Fig3/3E/._IP_input MB157R RBPJ.jpg
- Fig3/3E/IP_HA(SOX2) MB157iSOX2 HA(SOX2).jpg
- __MACOSX/Fig3/3E/._IP_HA(SOX2) MB157iSOX2 HA(SOX2).jpg
- Fig3/3E/IP_RBPJ MB157R SOX2.jpg
- __MACOSX/Fig3/3E/._IP_RBPJ MB157R SOX2.jpg
- Fig3/3E/IP_RBPJ MB157R RBPJ.jpg
- __MACOSX/Fig3/3E/._IP_RBPJ MB157R RBPJ.jpg
- Fig3/3E/IP_input MB157iSOX2 HA(SOX2).jpg
- __MACOSX/Fig3/3E/._IP_input MB157iSOX2 HA(SOX2).jpg
- Fig3/3E/IP_SOX2 MB157R RBPJ.jpg
- __MACOSX/Fig3/3E/._IP_SOX2 MB157R RBPJ.jpg
