# Supplementary material for: Reciprocal inhibition of NOTCH and SOX2 shapes tumor cell plasticity and therapeutic escape in triple-negative breast cancer
Source: EMBO Mol Med. 2024 Oct 30;16(12):9. doi: 10.1038/s44321-024-00161-8 (PMC11628624; doi:10.1038/s44321-024-00161-8)
Supplement: Supplementary file 11 — Source data Fig. 3 [file 44321_2024_161_MOESM11_ESM.zip › Fig3/3B/overlapping ChIP peaks.xlsx]

## Sheet: Feuil1
	Overlapping peaks	Non-overlapping peaks
RBPJ-SOX2	21755	24888
RBPJ-H3K27ac	1070	45573
