# Supplementary material for: Reciprocal inhibition of NOTCH and SOX2 shapes tumor cell plasticity and therapeutic escape in triple-negative breast cancer
Source: EMBO Mol Med. 2024 Oct 30;16(12):9. doi: 10.1038/s44321-024-00161-8 (PMC11628624; doi:10.1038/s44321-024-00161-8)
Supplement: Supplementary file 12 — Source data Fig. 4 [file 44321_2024_161_MOESM12_ESM.zip]

Archive with 33 entries (28 files):
- Fig4/
- Fig4/4D/
- Fig4/.DS_Store
- __MACOSX/Fig4/._.DS_Store
- Fig4/4E/
- Fig4/4A/
- Fig4/4C/
- Fig4/4D/qpcr  MB157R iNICD NOTCH1 SOX2 HEY2 HEYL HES5.xlsx
- __MACOSX/Fig4/4D/._qpcr  MB157R iNICD NOTCH1 SOX2 HEY2 HEYL HES5.xlsx
- Fig4/4E/Western MB157R iNICD siHEY SOX2.jpg
- __MACOSX/Fig4/4E/._Western MB157R iNICD siHEY SOX2.jpg
- Fig4/4E/Western MB157R iNICD siHEY HA gTubulin.jpg
- __MACOSX/Fig4/4E/._Western MB157R iNICD siHEY HA gTubulin.jpg
- Fig4/4E/Western MB157R iNICD siHEY N1-ICD.jpg
- __MACOSX/Fig4/4E/._Western MB157R iNICD siHEY N1-ICD.jpg
- Fig4/4A/Western MB157R iNICD GAPDH.jpg
- __MACOSX/Fig4/4A/._Western MB157R iNICD GAPDH.jpg
- Fig4/4A/Western MB157R iNICD CD49f.jpg
- __MACOSX/Fig4/4A/._Western MB157R iNICD CD49f.jpg
- Fig4/4A/Western MB157R iNICD SLUG.jpg
- __MACOSX/Fig4/4A/._Western MB157R iNICD SLUG.jpg
- Fig4/4A/Western MB157R iNICD SOX2.jpg
- __MACOSX/Fig4/4A/._Western MB157R iNICD SOX2.jpg
- Fig4/4A/Western MB157R iNICD N-cadherin.jpg
- __MACOSX/Fig4/4A/._Western MB157R iNICD N-cadherin.jpg
- Fig4/4A/Western MB157R iNICD N1-ICD.jpg
- __MACOSX/Fig4/4A/._Western MB157R iNICD N1-ICD.jpg
- Fig4/4C/Tumorsphere MB157R iNICD.xlsx
- __MACOSX/Fig4/4C/._Tumorsphere MB157R iNICD.xlsx
- Fig4/4C/Tumorsphere MB157R iNICD.jpg
- __MACOSX/Fig4/4C/._Tumorsphere MB157R iNICD.jpg
- Fig4/4C/Tumorsphere MB157R iEV.jpg
- __MACOSX/Fig4/4C/._Tumorsphere MB157R iEV.jpg
