# Supplementary material for: Reciprocal inhibition of NOTCH and SOX2 shapes tumor cell plasticity and therapeutic escape in triple-negative breast cancer
Source: EMBO Mol Med. 2024 Oct 30;16(12):9. doi: 10.1038/s44321-024-00161-8 (PMC11628624; doi:10.1038/s44321-024-00161-8)
Supplement: Supplementary file 12 — Source data Fig. 4 [file 44321_2024_161_MOESM12_ESM.zip › Fig4/4D/qpcr MB157R iNICD NOTCH1 SOX2 HEY2 HEYL HES5.xlsx]

## Sheet: Feuil1
qpcr NOTCH1
iEV + siCtrl	iN1-ICD + siCtrl	iN1-ICD + siHEY2	iN1-ICD + siHEYL	iN1-ICD + siHES5
1	333.144	374.806
1	825.429	798.971
1	456.984	512.71
1	397.315		178.362
1	622.653		385.674	541.856
1	700.129		537.122	918.768
1	838.462	721.895	819.039	1500.68
1	575.07	484.114	538.66	875.293
qpcr SOX2
iEV + siCtrl	iN1-ICD + siCtrl	iN1-ICD + siHEY2	iN1-ICD + siHEYL	iN1-ICD + siHES5
1	0.438911	2.09507
1	0.455019	3.01885
1	0.282633	1.28521
1	0.40997		0.73901
1	0.631561		2.16521	0.423791
1	0.219564		0.649407	0.178
1	0.701113	1.88987	1.93848	0.927706
1	0.599253	1.9791	1.22854	0.46945
qpcr HEY2
iEV + siCtrl	iN1-ICD + siCtrl	iN1-ICD + siHEY2
1	57.2023	17.8392
1	37.8761	4.67905
1	135.017	15.8785
1	75.3667	8.91529
1	75.9653	13.1404
qpcr HEYL
iEV + siCtrl	iN1-ICD + siCtrl	iN1-ICD + siHEYL
1	221.756	3.95562
1	75.7665	1.05724
1	135.114	5.76006
1	29.3845	3.30594
1	60.9968	3.04051
qpcr HES5
iEV + siCtrl	iN1-ICD + siCtrl	iN1-ICD + siHES5
1	546.673	25.4804
1	525.491	59.8514
1	768.822	72.3613
1	1508.61	176.136
