# Supplementary material for: Reciprocal inhibition of NOTCH and SOX2 shapes tumor cell plasticity and therapeutic escape in triple-negative breast cancer
Source: EMBO Mol Med. 2024 Oct 30;16(12):9. doi: 10.1038/s44321-024-00161-8 (PMC11628624; doi:10.1038/s44321-024-00161-8)
Supplement: Supplementary file 12 — Source data Fig. 4 [file 44321_2024_161_MOESM12_ESM.zip › Fig4/4C/Tumorsphere MB157R iNICD.xlsx]

## Sheet: Feuil1
Tumorsphere number			Tumorsphere size
iEV	iN1-ICD		iEV	iN1-ICD
64	27		17499.6	5840.57
59	11		15789.5	7727.53
43	12		25968.5	7809.8
76	27		8170.69	5628.78
			19089.6	4871.75
			7570.55	3925.84
			25837.7	17072
			15832.6	4797.22
			18116.2	12900.4
			14356	5716.95
			7857.43	8189.17
			21058.8	3960.35
			20258.5	3584.7
			46281.8	3430.82
			19041.5	5221.95
			6631.88	5111.53
			6206.9	8963.71
			14010.5	10901.4
			19212.4	4858.42
			30265.6	4484.65
			11614.7	3245
			13793.6	5720.35
			18779	3526.02
			11788.6	4314.15
			28020.5	6179.42
			8035.78	4848.64
			14724.8	5277.28
			16992.5	4970.66
			12832.9	3586.07
			19380.6	7365.43
			9717.69	6000.39
			4415.47	6324.84
			3549.31	5099.23
			18791.5	4557.67
			5554.23	6493.66
			5420.33	8592.52
			4543.53	4611.11
			4985.54	4412.44
			2858.45	13987.1
			3768.71	15978.1
			6678.3	12962.4
			4323.25	10596.8
			19039.7	9850.56
			16215.6	13200.3
			4980.33	8932.03
			6881.47	13211.2
			8642.46	26207.4
			4827.7	32583.3
			9809.5	6674.92
			5920.78	8423.62
			6153.11	15804.4
			4772.62	11069.2
			6788.55	12144.5
			6869.03
			6073.94
			7892.73
			3610.93
			15600.7
			9764.45
			12089.9
			15735
			12333.5
			15969
			53300.6
			23544.4
			23955.4
			24018.3
			20438.7
			55901.7
			30972
			9007.97
			31483.7
			42528.8
			52443.3
			36109.7
