# Supplementary material for: Reciprocal inhibition of NOTCH and SOX2 shapes tumor cell plasticity and therapeutic escape in triple-negative breast cancer
Source: EMBO Mol Med. 2024 Oct 30;16(12):9. doi: 10.1038/s44321-024-00161-8 (PMC11628624; doi:10.1038/s44321-024-00161-8)
Supplement: Supplementary file 13 — Source data Fig. 5 [file 44321_2024_161_MOESM13_ESM.zip]

Archive with 97 entries (88 files):
- Fig5/
- Fig5/5D/
- Fig5/.DS_Store
- __MACOSX/Fig5/._.DS_Store
- Fig5/5G/
- Fig5/5I/
- Fig5/5H/
- Fig5/5C/
- Fig5/5E/
- Fig5/5F/
- Fig5/5B/
- Fig5/5D/Quantification_IF_HCC1599_MB157_MB157R_HCC1806.xlsx
- __MACOSX/Fig5/5D/._Quantification_IF_HCC1599_MB157_MB157R_HCC1806.xlsx
- Fig5/5G/Tumor_growth_MB157_GSI_iSOX2.xlsx
- __MACOSX/Fig5/5G/._Tumor_growth_MB157_GSI_iSOX2.xlsx
- Fig5/5I/Tumor_growth_MB157_GSI_long_term.xlsx
- __MACOSX/Fig5/5I/._Tumor_growth_MB157_GSI_long_term.xlsx
- Fig5/5H/Quantification_HE_NICD_SOX2_CD49f_MB157_GSI.xlsx
- __MACOSX/Fig5/5H/._Quantification_HE_NICD_SOX2_CD49f_MB157_GSI.xlsx
- Fig5/5C/IF_HCC1806_NICD_SOX2_1.tiff
- __MACOSX/Fig5/5C/._IF_HCC1806_NICD_SOX2_1.tiff
- Fig5/5C/IF_HCC1599_DAPI.tiff
- __MACOSX/Fig5/5C/._IF_HCC1599_DAPI.tiff
- Fig5/5C/IF_HCC1806_DAPI.tiff
- __MACOSX/Fig5/5C/._IF_HCC1806_DAPI.tiff
- Fig5/5C/IF_MB157R_NICD.tiff
- __MACOSX/Fig5/5C/._IF_MB157R_NICD.tiff
- Fig5/5C/IF_MB157R_NICD_SOX2_2.tiff
- __MACOSX/Fig5/5C/._IF_MB157R_NICD_SOX2_2.tiff
- Fig5/5C/IF_HCC1806_NICD_SOX2_2.tiff
- __MACOSX/Fig5/5C/._IF_HCC1806_NICD_SOX2_2.tiff
- Fig5/5C/IF_MB157_NICD_SOX2_1.tiff
- __MACOSX/Fig5/5C/._IF_MB157_NICD_SOX2_1.tiff
- Fig5/5C/IF_HCC1599_NICD_SOX2_1.tiff
- __MACOSX/Fig5/5C/._IF_HCC1599_NICD_SOX2_1.tiff
- Fig5/5C/IF_MB157R_DAPI.tiff
- __MACOSX/Fig5/5C/._IF_MB157R_DAPI.tiff
- Fig5/5C/IF_MB157_SOX2.tiff
- __MACOSX/Fig5/5C/._IF_MB157_SOX2.tiff
- Fig5/5C/IF_MB157_DAPI.tiff
- __MACOSX/Fig5/5C/._IF_MB157_DAPI.tiff
- Fig5/5C/IF_MB157R_NICD_SOX2_1.tiff
- __MACOSX/Fig5/5C/._IF_MB157R_NICD_SOX2_1.tiff
- Fig5/5C/IF_HCC1599_NICD.tiff
- __MACOSX/Fig5/5C/._IF_HCC1599_NICD.tiff
- Fig5/5C/IF_HCC1599_NICD_SOX2_2.tiff
- __MACOSX/Fig5/5C/._IF_HCC1599_NICD_SOX2_2.tiff
- Fig5/5C/IF_MB157R_SOX2.tiff
- __MACOSX/Fig5/5C/._IF_MB157R_SOX2.tiff
- Fig5/5C/IF_MB157_NICD.tiff
- __MACOSX/Fig5/5C/._IF_MB157_NICD.tiff
- Fig5/5C/IF_MB157_NICD_SOX2_2.tiff
- __MACOSX/Fig5/5C/._IF_MB157_NICD_SOX2_2.tiff
- Fig5/5C/IF_HCC1599_SOX2.tiff
- __MACOSX/Fig5/5C/._IF_HCC1599_SOX2.tiff
- Fig5/5C/IF_HCC1806_NICD.tiff
- __MACOSX/Fig5/5C/._IF_HCC1806_NICD.tiff
- Fig5/5C/IF_HCC1806_SOX2.tiff
- __MACOSX/Fig5/5C/._IF_HCC1806_SOX2.tiff
- Fig5/5E/Br931 TMA_2 IF NICD.tiff
- __MACOSX/Fig5/5E/._Br931 TMA_2 IF NICD.tiff
- Fig5/5E/Br931 TMA_2 IF SOX2.tiff
- __MACOSX/Fig5/5E/._Br931 TMA_2 IF SOX2.tiff
- Fig5/5E/Br931 TMA_2 IF DAPI.tiff
- __MACOSX/Fig5/5E/._Br931 TMA_2 IF DAPI.tiff
- Fig5/5E/Br931 TMA_1 IF NICD.tiff
- __MACOSX/Fig5/5E/._Br931 TMA_1 IF NICD.tiff
- Fig5/5E/Co-IF NICD SOX2 TMA.xlsx
- __MACOSX/Fig5/5E/._Co-IF NICD SOX2 TMA.xlsx
- Fig5/5E/Br931 TMA_2 IF NICD SOX2 DAPI.tiff
- __MACOSX/Fig5/5E/._Br931 TMA_2 IF NICD SOX2 DAPI.tiff
- Fig5/5E/Br931 TMA_1 IF DAPI.tiff
- __MACOSX/Fig5/5E/._Br931 TMA_1 IF DAPI.tiff
- Fig5/5E/Br931 TMA_1 IF NICD SOX2 DAPI.tiff
- __MACOSX/Fig5/5E/._Br931 TMA_1 IF NICD SOX2 DAPI.tiff
- Fig5/5E/Br931 TMA_1 IF SOX2.tiff
- __MACOSX/Fig5/5E/._Br931 TMA_1 IF SOX2.tiff
- Fig5/5F/.DS_Store
- __MACOSX/Fig5/5F/._.DS_Store
- Fig5/5F/METABRIC_NotchSig_SOX2_RFS.xlsx
- __MACOSX/Fig5/5F/._METABRIC_NotchSig_SOX2_RFS.xlsx
- Fig5/5B/HE_MB157R_2.tiff
- __MACOSX/Fig5/5B/._HE_MB157R_2.tiff
- Fig5/5B/HE_MB157_2.tiff
- __MACOSX/Fig5/5B/._HE_MB157_2.tiff
- Fig5/5B/HE_HCC1806_2.tiff
- __MACOSX/Fig5/5B/._HE_HCC1806_2.tiff
- Fig5/5B/HE_HCC1599_1.tiff
- __MACOSX/Fig5/5B/._HE_HCC1599_1.tiff
- Fig5/5B/HE_HCC1599_2.tiff
- __MACOSX/Fig5/5B/._HE_HCC1599_2.tiff
- Fig5/5B/HE_MB157_1.tiff
- __MACOSX/Fig5/5B/._HE_MB157_1.tiff
- Fig5/5B/HE_HCC1806_1.tiff
- __MACOSX/Fig5/5B/._HE_HCC1806_1.tiff
- Fig5/5B/HE_MB157R_1.tiff
- __MACOSX/Fig5/5B/._HE_MB157R_1.tiff
