# Supplementary material for: Reciprocal inhibition of NOTCH and SOX2 shapes tumor cell plasticity and therapeutic escape in triple-negative breast cancer
Source: EMBO Mol Med. 2024 Oct 30;16(12):9. doi: 10.1038/s44321-024-00161-8 (PMC11628624; doi:10.1038/s44321-024-00161-8)
Supplement: Supplementary file 13 — Source data Fig. 5 [file 44321_2024_161_MOESM13_ESM.zip › Fig5/5D/Quantification_IF_HCC1599_MB157_MB157R_HCC1806.xlsx]

## Sheet: Sheet1
	N1-ICD+ SOX2-						N1-ICD- SOX2+						N1-ICD+ SOX2+						N1-ICD- SOX2-
HCC1599	79.8345	75.5639	76.2201	83.722	90.4524	92.6732	0	0	0	0	0	0	0	0	0	0	0	0	20.1655	24.4361	23.7799	16.278	9.54759	7.32682
MB157	61.843	52.3442	50.8208	46.9583	43.3857	55.1164	0.63936	5.04534	3.54361	1.23395	1.93797	1.41412	6.84721	13.9913	13.3267	29.9421	23.7326	14.7756	30.6705	28.6192	32.3089	21.8657	30.9438	28.6939
MB157R	1.7524	1.74295	0.428966	1.43463	0.470564	0.640899	64.4106	73.5997	73.2121	67.9329	74.0606	81.9414	19.2317	14.4763	10.4812	13.8681	9.79254	9.19865	14.6053	10.181	15.8777	16.7644	15.6763	8.21903
HCC1806	2.99954	5.00291	0.542566	0.749048	9.8235	7.95393	52.3	36.0722	57.3193	42.1148	24.7321	27.0701	10.8086	42.5805	2.74496	2.40461	19.4175	26.5913	33.8919	16.3444	39.3932	54.7316	46.0269	38.3847
