# Supplementary material for: Reciprocal inhibition of NOTCH and SOX2 shapes tumor cell plasticity and therapeutic escape in triple-negative breast cancer
Source: EMBO Mol Med. 2024 Oct 30;16(12):9. doi: 10.1038/s44321-024-00161-8 (PMC11628624; doi:10.1038/s44321-024-00161-8)
Supplement: Supplementary file 13 — Source data Fig. 5 [file 44321_2024_161_MOESM13_ESM.zip › Fig5/5G/Tumor_growth_MB157_GSI_iSOX2.xlsx]

## Sheet: Sheet1
Time (Weeks)	iEV										iEV + GSI											iSOX2										iSOX2 + GSI
4	0	0	0	0	0	0.5	0	0	0	0	0	4	4.5	0	0	0	0	1.5	1.5	2.5	1	3.5	0	2	24	2	1.5	2.5	5	1	20	3	0	2.5	3	3.5	4	9	3	4	18
5	104.125	85.75	3.5	5.5	54	20	4.5	98	24	6	22	5	91.875	12	37.5	50	63	5.5	2.5	20	2	30	1.5	46.875	144	5	16	104	91.875	31.25	85.75	121.5	72	67.5	104	4	58.5	34.375	58.5	63	91.875
6	300	168	22	76.5	72	112	58.5	212.5	58.5	112	128	22	212.5	58.5	144	128	324	58.5	120	45	40.625	45	36	162	367.5	128	198	490	270	150	288	392	128	225	110.25	87.5	126	151.875	257.125	324	562.5
7	441	563.5	91.875	612.5	490	144	176	360	162	211.75	91.875	72	288	45	152	128	172.125	60.75	67.5	67.375	26	212.5	61.25	468	1083.75	187.5	131.625	686	392	393.75	392	359.125	242	367.5	342	252	441	137.5	225	514.5	563.5
