# Supplementary material for: Reciprocal inhibition of NOTCH and SOX2 shapes tumor cell plasticity and therapeutic escape in triple-negative breast cancer
Source: EMBO Mol Med. 2024 Oct 30;16(12):9. doi: 10.1038/s44321-024-00161-8 (PMC11628624; doi:10.1038/s44321-024-00161-8)
Supplement: Supplementary file 13 — Source data Fig. 5 [file 44321_2024_161_MOESM13_ESM.zip › Fig5/5I/Tumor_growth_MB157_GSI_long_term.xlsx]

## Sheet: Sheet1
Time (Weeks)	VHC									GSI
4	4	3.5	0	5.5	1.5	4	6	2.5	4	2	0	2.5	2	4	0.5	1.5	1	4
5	10	10	8	25	3	16	45	16	6	3	5	20	1			2	4	12
6	26	144	81	28	30	63	104	58.5	96	30	104	136	40.5	30	18	12	67.5	96
7	26	250	104	63	58.5	104	136	175	112	24	16	20	16	20	24	16	49.5	45
8	80	252	175	49.5	96	137.5	392	252	187.5	24	216	88	45	112.5	56	58.5	112	72
9	162.5	640	288	150	216	465.5	360	567	269.5	54	198	162.5	104	96	88	137.5	216	96
10	216	608	396	318.5	441	576	608	648	768	212.5	480	416.5	128	270	125	252	416.5	342
12	392	1093.5	1011.5	544	672	672	810	972	972	465.5	526.5	480	252	416.5	234	661.5	637	544
14	612.5	1093.5	1134	704	1174.5	794.75	850.5	950	1200	465.5	1028.5	480.125	416.525	490	343	661.5	637	544
15.5										810	1050	1000	794.75	686.375	902.5	717.188	1012.5	830.875
