# Supplementary material for: Reciprocal inhibition of NOTCH and SOX2 shapes tumor cell plasticity and therapeutic escape in triple-negative breast cancer
Source: EMBO Mol Med. 2024 Oct 30;16(12):9. doi: 10.1038/s44321-024-00161-8 (PMC11628624; doi:10.1038/s44321-024-00161-8)
Supplement: Supplementary file 13 — Source data Fig. 5 [file 44321_2024_161_MOESM13_ESM.zip › Fig5/5H/Quantification_HE_NICD_SOX2_CD49f_MB157_GSI.xlsx]

## Sheet: Sheet1
Quantification HE: MB157 VHC vs GSI
	Ductal			Invasive
VHC	59.2146	69.816	72.901	40.7854	30.184	27.099
GSI	36.6649	60.603	7.15535	63.3351	39.397	92.8447
Quantification N1-ICD: MB157 VHC vs GSI
	Ductal			Invasive
VHC	41.031	42.0173	34.916	8.72366	11.5012	17.8756
GSI	1.64718	0.302744	0.26406	6.90618	5.52063	4.35833
Quantification SOX2: MB157 VHC vs GSI
	Ductal			Invasive
VHC	11.7395	8.32217	9.66475	1.79689	3.8022	3.34526
GSI	23.4624	32.5787	3.12047	13.2485	11.4084	39.0853
Quantification CD49f: MB157 VHC vs GSI
	Ductal			Invasive
VHC	8.58582	7.48415	5.03386	4.34079	2.83829	5.67423
GSI	6.89818	12.6891	5.37327	17.9311	18.3451	31.9591
