# Supplementary material for: Reciprocal inhibition of NOTCH and SOX2 shapes tumor cell plasticity and therapeutic escape in triple-negative breast cancer
Source: EMBO Mol Med. 2024 Oct 30;16(12):9. doi: 10.1038/s44321-024-00161-8 (PMC11628624; doi:10.1038/s44321-024-00161-8)
Supplement: Supplementary file 13 — Source data Fig. 5 [file 44321_2024_161_MOESM13_ESM.zip › Fig5/5E/Co-IF NICD SOX2 TMA.xlsx]

## Sheet: Feuil1
N1-ICD+-SOX2-	6
N1-ICD--SOX2+	7
N1-ICD--SOX2-	66
N1-ICD+-SOX2+	0
