# Supplementary material for: Reciprocal inhibition of NOTCH and SOX2 shapes tumor cell plasticity and therapeutic escape in triple-negative breast cancer
Source: EMBO Mol Med. 2024 Oct 30;16(12):9. doi: 10.1038/s44321-024-00161-8 (PMC11628624; doi:10.1038/s44321-024-00161-8)
Supplement: Supplementary file 13 — Source data Fig. 5 [file 44321_2024_161_MOESM13_ESM.zip › Fig5/5F/METABRIC_NotchSig_SOX2_RFS.xlsx]

## Sheet: METABRIC_NotchSig_SOX2_RFS_bqp
SAMPLE_ID	SAMPLE_TYPE	PATIENT_ID	RFS_STATUS	RFS_MONTHS	NOTCH1_SIG	SOX2_thirds	Strata
MB-0020	Primary	MB-0020	1:Recurred	11.74	HIGH	LOW	NOTCH1_HI_SOX2_LO
MB-0062	Primary	MB-0062	0:Not Recurred	120	LOW	HIGH	NOTCH1_LO_SOX2_HI
MB-0127	Primary	MB-0127	0:Not Recurred	120	HIGH	HIGH	NOTCH1_HI_SOX2_HI
MB-0157	Primary	MB-0157	0:Not Recurred	113.26	HIGH	HIGH	NOTCH1_HI_SOX2_HI
MB-0160	Primary	MB-0160	0:Not Recurred	120	HIGH	LOW	NOTCH1_HI_SOX2_LO
MB-0164	Primary	MB-0164	0:Not Recurred	10.69	HIGH	LOW	NOTCH1_HI_SOX2_LO
MB-0174	Primary	MB-0174	0:Not Recurred	77.73	HIGH	LOW	NOTCH1_HI_SOX2_LO
MB-0179	Primary	MB-0179	1:Recurred	17.7	HIGH	LOW	NOTCH1_HI_SOX2_LO
MB-0210	Primary	MB-0210	0:Not Recurred	120	LOW	LOW	NOTCH1_LO_SOX2_LO
MB-0221	Primary	MB-0221	1:Recurred	19.93	LOW	HIGH	NOTCH1_LO_SOX2_HI
MB-0265	Primary	MB-0265	0:Not Recurred	120	HIGH	LOW	NOTCH1_HI_SOX2_LO
MB-0292	Primary	MB-0292	0:Not Recurred	48.78	HIGH	HIGH	NOTCH1_HI_SOX2_HI
MB-0303	Primary	MB-0303	0:Not Recurred	59.34	HIGH	HIGH	NOTCH1_HI_SOX2_HI
MB-0340	Primary	MB-0340	0:Not Recurred	120	LOW	HIGH	NOTCH1_LO_SOX2_HI
MB-0354	Primary	MB-0354	1:Recurred	11.45	HIGH	HIGH	NOTCH1_HI_SOX2_HI
MB-0414	Primary	MB-0414	0:Not Recurred	75.63	HIGH	LOW	NOTCH1_HI_SOX2_LO
MB-0420	Primary	MB-0420	0:Not Recurred	75.72	HIGH	HIGH	NOTCH1_HI_SOX2_HI
MB-0424	Primary	MB-0424	1:Recurred	9.7	LOW	HIGH	NOTCH1_LO_SOX2_HI
MB-0446	Primary	MB-0446	0:Not Recurred	71.32	LOW	LOW	NOTCH1_LO_SOX2_LO
MB-0453	Primary	MB-0453	1:Recurred	16.12	HIGH	HIGH	NOTCH1_HI_SOX2_HI
MB-0464	Primary	MB-0464	1:Recurred	19.28	LOW	HIGH	NOTCH1_LO_SOX2_HI
MB-0470	Primary	MB-0470	0:Not Recurred	87.07	LOW	HIGH	NOTCH1_LO_SOX2_HI
MB-0481	Primary	MB-0481	1:Recurred	33.42	HIGH	LOW	NOTCH1_HI_SOX2_LO
MB-0489	Primary	MB-0489	0:Not Recurred	89.38	LOW	LOW	NOTCH1_LO_SOX2_LO
MB-0494	Primary	MB-0494	1:Recurred	19.57	HIGH	HIGH	NOTCH1_HI_SOX2_HI
MB-0500	Primary	MB-0500	0:Not Recurred	66.58	HIGH	LOW	NOTCH1_HI_SOX2_LO
MB-0502	Primary	MB-0502	0:Not Recurred	81.02	LOW	LOW	NOTCH1_LO_SOX2_LO
MB-0506	Primary	MB-0506	1:Recurred	29.97	LOW	LOW	NOTCH1_LO_SOX2_LO
MB-0525	Primary	MB-0525	0:Not Recurred	65	HIGH	LOW	NOTCH1_HI_SOX2_LO
MB-0558	Primary	MB-0558	0:Not Recurred	96.55	HIGH	HIGH	NOTCH1_HI_SOX2_HI
MB-0581	Primary	MB-0581	1:Recurred	7.5	HIGH	LOW	NOTCH1_HI_SOX2_LO
MB-0588	Primary	MB-0588	0:Not Recurred	118.16	LOW	LOW	NOTCH1_LO_SOX2_LO
MB-0635	Primary	MB-0635	0:Not Recurred	86.84	LOW	HIGH	NOTCH1_LO_SOX2_HI
MB-0653	Primary	MB-0653	1:Recurred	24.47	LOW	LOW	NOTCH1_LO_SOX2_LO
MB-0658	Primary	MB-0658	0:Not Recurred	95.99	HIGH	HIGH	NOTCH1_HI_SOX2_HI
MB-0893	Primary	MB-0893	0:Not Recurred	120	LOW	LOW	NOTCH1_LO_SOX2_LO
MB-0901	Primary	MB-0901	0:Not Recurred	120	HIGH	LOW	NOTCH1_HI_SOX2_LO
MB-2556	Primary	MB-2556	0:Not Recurred	120	HIGH	HIGH	NOTCH1_HI_SOX2_HI
MB-2643	Primary	MB-2643	1:Recurred	33.98	LOW	LOW	NOTCH1_LO_SOX2_LO
MB-2724	Primary	MB-2724	1:Recurred	102.76	LOW	HIGH	NOTCH1_LO_SOX2_HI
MB-2753	Primary	MB-2753	0:Not Recurred	120	LOW	LOW	NOTCH1_LO_SOX2_LO
MB-2821	Primary	MB-2821	0:Not Recurred	120	HIGH	HIGH	NOTCH1_HI_SOX2_HI
MB-2833	Primary	MB-2833	0:Not Recurred	120	LOW	LOW	NOTCH1_LO_SOX2_LO
MB-2850	Primary	MB-2850	1:Recurred	8.32	HIGH	HIGH	NOTCH1_HI_SOX2_HI
MB-2904	Primary	MB-2904	1:Recurred	102.66	LOW	LOW	NOTCH1_LO_SOX2_LO
MB-2912	Primary	MB-2912	0:Not Recurred	120	HIGH	LOW	NOTCH1_HI_SOX2_LO
MB-2917	Primary	MB-2917	1:Recurred	31.51	HIGH	LOW	NOTCH1_HI_SOX2_LO
MB-2929	Primary	MB-2929	0:Not Recurred	120	LOW	HIGH	NOTCH1_LO_SOX2_HI
MB-3014	Primary	MB-3014	0:Not Recurred	120	LOW	LOW	NOTCH1_LO_SOX2_LO
MB-3058	Primary	MB-3058	0:Not Recurred	120	HIGH	LOW	NOTCH1_HI_SOX2_LO
MB-3063	Primary	MB-3063	1:Recurred	20.95	HIGH	LOW	NOTCH1_HI_SOX2_LO
MB-3123	Primary	MB-3123	0:Not Recurred	120	HIGH	HIGH	NOTCH1_HI_SOX2_HI
MB-3153	Primary	MB-3153	0:Not Recurred	120	LOW	LOW	NOTCH1_LO_SOX2_LO
MB-3165	Primary	MB-3165	0:Not Recurred	120	LOW	LOW	NOTCH1_LO_SOX2_LO
MB-3218	Primary	MB-3218	0:Not Recurred	120	LOW	LOW	NOTCH1_LO_SOX2_LO
MB-3292	Primary	MB-3292	0:Not Recurred	120	HIGH	LOW	NOTCH1_HI_SOX2_LO
MB-3297	Primary	MB-3297	0:Not Recurred	120	HIGH	LOW	NOTCH1_HI_SOX2_LO
MB-3367	Primary	MB-3367	0:Not Recurred	120	HIGH	LOW	NOTCH1_HI_SOX2_LO
MB-3395	Primary	MB-3395	0:Not Recurred	120	HIGH	LOW	NOTCH1_HI_SOX2_LO
MB-3396	Primary	MB-3396	0:Not Recurred	120	HIGH	LOW	NOTCH1_HI_SOX2_LO
MB-3453	Primary	MB-3453	1:Recurred	19.54	HIGH	HIGH	NOTCH1_HI_SOX2_HI
MB-3702	Primary	MB-3702	0:Not Recurred	120	HIGH	HIGH	NOTCH1_HI_SOX2_HI
MB-3706	Primary	MB-3706	1:Recurred	28.52	HIGH	LOW	NOTCH1_HI_SOX2_LO
MB-3752	Primary	MB-3752	1:Recurred	64.05	LOW	HIGH	NOTCH1_LO_SOX2_HI
MB-4146	Primary	MB-4146	1:Recurred	8.36	LOW	LOW	NOTCH1_LO_SOX2_LO
MB-4303	Primary	MB-4303	0:Not Recurred	87.86	HIGH	HIGH	NOTCH1_HI_SOX2_HI
MB-4351	Primary	MB-4351	1:Recurred	36.18	LOW	HIGH	NOTCH1_LO_SOX2_HI
MB-4354	Primary	MB-4354	1:Recurred	8.88	LOW	HIGH	NOTCH1_LO_SOX2_HI
MB-4408	Primary	MB-4408	0:Not Recurred	120	LOW	LOW	NOTCH1_LO_SOX2_LO
MB-4417	Primary	MB-4417	1:Recurred	8.32	HIGH	HIGH	NOTCH1_HI_SOX2_HI
MB-4621	Primary	MB-4621	1:Recurred	68.42	LOW	HIGH	NOTCH1_LO_SOX2_HI
MB-4640	Primary	MB-4640	0:Not Recurred	120	LOW	HIGH	NOTCH1_LO_SOX2_HI
MB-4660	Primary	MB-4660	1:Recurred	19.47	LOW	HIGH	NOTCH1_LO_SOX2_HI
MB-4696	Primary	MB-4696	0:Not Recurred	120	LOW	HIGH	NOTCH1_LO_SOX2_HI
MB-4712	Primary	MB-4712	0:Not Recurred	120	LOW	LOW	NOTCH1_LO_SOX2_LO
MB-4714	Primary	MB-4714	0:Not Recurred	82.57	LOW	LOW	NOTCH1_LO_SOX2_LO
MB-4715	Primary	MB-4715	1:Recurred	23.52	HIGH	HIGH	NOTCH1_HI_SOX2_HI
MB-4732	Primary	MB-4732	0:Not Recurred	120	HIGH	LOW	NOTCH1_HI_SOX2_LO
MB-4758	Primary	MB-4758	0:Not Recurred	120	LOW	LOW	NOTCH1_LO_SOX2_LO
MB-4770	Primary	MB-4770	0:Not Recurred	120	LOW	HIGH	NOTCH1_LO_SOX2_HI
MB-4792	Primary	MB-4792	1:Recurred	35.1	HIGH	LOW	NOTCH1_HI_SOX2_LO
MB-4793	Primary	MB-4793	0:Not Recurred	82.27	LOW	HIGH	NOTCH1_LO_SOX2_HI
MB-4871	Primary	MB-4871	1:Recurred	36.61	HIGH	LOW	NOTCH1_HI_SOX2_LO
MB-4888	Primary	MB-4888	0:Not Recurred	120	HIGH	LOW	NOTCH1_HI_SOX2_LO
MB-4893	Primary	MB-4893	0:Not Recurred	120	HIGH	HIGH	NOTCH1_HI_SOX2_HI
MB-4911	Primary	MB-4911	1:Recurred	23.09	HIGH	LOW	NOTCH1_HI_SOX2_LO
MB-4928	Primary	MB-4928	0:Not Recurred	120	LOW	HIGH	NOTCH1_LO_SOX2_HI
MB-4931	Primary	MB-4931	1:Recurred	17.53	LOW	HIGH	NOTCH1_LO_SOX2_HI
MB-4938	Primary	MB-4938	1:Recurred	27.96	HIGH	HIGH	NOTCH1_HI_SOX2_HI
MB-4993	Primary	MB-4993	1:Recurred	63.55	HIGH	HIGH	NOTCH1_HI_SOX2_HI
MB-5041	Primary	MB-5041	0:Not Recurred	120	LOW	LOW	NOTCH1_LO_SOX2_LO
MB-5100	Primary	MB-5100	1:Recurred	15.95	HIGH	HIGH	NOTCH1_HI_SOX2_HI
MB-5102	Primary	MB-5102	1:Recurred	18.22	LOW	LOW	NOTCH1_LO_SOX2_LO
MB-5109	Primary	MB-5109	0:Not Recurred	120	LOW	LOW	NOTCH1_LO_SOX2_LO
MB-5115	Primary	MB-5115	0:Not Recurred	76.38	LOW	HIGH	NOTCH1_LO_SOX2_HI
MB-5126	Primary	MB-5126	1:Recurred	19.7	HIGH	HIGH	NOTCH1_HI_SOX2_HI
MB-5135	Primary	MB-5135	1:Recurred	27.66	LOW	HIGH	NOTCH1_LO_SOX2_HI
MB-5137	Primary	MB-5137	0:Not Recurred	42.7	LOW	LOW	NOTCH1_LO_SOX2_LO
MB-5145	Primary	MB-5145	1:Recurred	61.15	HIGH	HIGH	NOTCH1_HI_SOX2_HI
MB-5148	Primary	MB-5148	0:Not Recurred	120	LOW	HIGH	NOTCH1_LO_SOX2_HI
MB-5205	Primary	MB-5205	1:Recurred	73.98	HIGH	HIGH	NOTCH1_HI_SOX2_HI
MB-5209	Primary	MB-5209	0:Not Recurred	120	LOW	HIGH	NOTCH1_LO_SOX2_HI
MB-5223	Primary	MB-5223	0:Not Recurred	120	HIGH	LOW	NOTCH1_HI_SOX2_LO
MB-5232	Primary	MB-5232	0:Not Recurred	120	HIGH	LOW	NOTCH1_HI_SOX2_LO
MB-5258	Primary	MB-5258	0:Not Recurred	99.74	LOW	HIGH	NOTCH1_LO_SOX2_HI
MB-5281	Primary	MB-5281	0:Not Recurred	78.26	LOW	HIGH	NOTCH1_LO_SOX2_HI
MB-5295	Primary	MB-5295	0:Not Recurred	74.7	HIGH	HIGH	NOTCH1_HI_SOX2_HI
MB-5298	Primary	MB-5298	1:Recurred	22.04	LOW	LOW	NOTCH1_LO_SOX2_LO
MB-5346	Primary	MB-5346	0:Not Recurred	120	HIGH	HIGH	NOTCH1_HI_SOX2_HI
MB-5348	Primary	MB-5348	0:Not Recurred	120	HIGH	LOW	NOTCH1_HI_SOX2_LO
MB-5408	Primary	MB-5408	0:Not Recurred	100.07	LOW	HIGH	NOTCH1_LO_SOX2_HI
MB-5421	Primary	MB-5421	0:Not Recurred	120	HIGH	HIGH	NOTCH1_HI_SOX2_HI
MB-5440	Primary	MB-5440	0:Not Recurred	120	LOW	LOW	NOTCH1_LO_SOX2_LO
MB-5442	Primary	MB-5442	1:Recurred	12.34	LOW	HIGH	NOTCH1_LO_SOX2_HI
MB-5450	Primary	MB-5450	0:Not Recurred	120	HIGH	HIGH	NOTCH1_HI_SOX2_HI
MB-5511	Primary	MB-5511	0:Not Recurred	120	LOW	LOW	NOTCH1_LO_SOX2_LO
MB-5526	Primary	MB-5526	0:Not Recurred	120	HIGH	LOW	NOTCH1_HI_SOX2_LO
MB-5531	Primary	MB-5531	0:Not Recurred	120	HIGH	LOW	NOTCH1_HI_SOX2_LO
MB-5547	Primary	MB-5547	0:Not Recurred	97.27	LOW	HIGH	NOTCH1_LO_SOX2_HI
MB-5548	Primary	MB-5548	0:Not Recurred	25	LOW	LOW	NOTCH1_LO_SOX2_LO
MB-5560	Primary	MB-5560	0:Not Recurred	120	HIGH	HIGH	NOTCH1_HI_SOX2_HI
MB-5616	Primary	MB-5616	0:Not Recurred	120	HIGH	HIGH	NOTCH1_HI_SOX2_HI
MB-5624	Primary	MB-5624	0:Not Recurred	120	HIGH	LOW	NOTCH1_HI_SOX2_LO
MB-5625	Primary	MB-5625	1:Recurred	30.2	HIGH	HIGH	NOTCH1_HI_SOX2_HI
MB-5651	Primary	MB-5651	1:Recurred	13.62	HIGH	HIGH	NOTCH1_HI_SOX2_HI
MB-6055	Primary	MB-6055	0:Not Recurred	120	HIGH	LOW	NOTCH1_HI_SOX2_LO
MB-6058	Primary	MB-6058	1:Recurred	18.32	HIGH	LOW	NOTCH1_HI_SOX2_LO
MB-6098	Primary	MB-6098	1:Recurred	0.69	HIGH	LOW	NOTCH1_HI_SOX2_LO
MB-6131	Primary	MB-6131	0:Not Recurred	120	LOW	HIGH	NOTCH1_LO_SOX2_HI
MB-6143	Primary	MB-6143	0:Not Recurred	120	HIGH	HIGH	NOTCH1_HI_SOX2_HI
MB-6178	Primary	MB-6178	1:Recurred	17.53	HIGH	LOW	NOTCH1_HI_SOX2_LO
MB-6336	Primary	MB-6336	1:Recurred	12.07	HIGH	HIGH	NOTCH1_HI_SOX2_HI
MB-7023	Primary	MB-7023	1:Recurred	6.38	HIGH	HIGH	NOTCH1_HI_SOX2_HI
MB-7030	Primary	MB-7030	0:Not Recurred	30.92	HIGH	LOW	NOTCH1_HI_SOX2_LO
MB-7031	Primary	MB-7031	0:Not Recurred	84.24	LOW	LOW	NOTCH1_LO_SOX2_LO
MB-7049	Primary	MB-7049	0:Not Recurred	100.69	HIGH	HIGH	NOTCH1_HI_SOX2_HI
MB-7066	Primary	MB-7066	0:Not Recurred	88.59	LOW	LOW	NOTCH1_LO_SOX2_LO
MB-7119	Primary	MB-7119	0:Not Recurred	120	LOW	HIGH	NOTCH1_LO_SOX2_HI
MB-7145	Primary	MB-7145	0:Not Recurred	120	HIGH	HIGH	NOTCH1_HI_SOX2_HI
MB-7151	Primary	MB-7151	0:Not Recurred	120	LOW	HIGH	NOTCH1_LO_SOX2_HI
MB-7155	Primary	MB-7155	0:Not Recurred	120	LOW	LOW	NOTCH1_LO_SOX2_LO
MB-7159	Primary	MB-7159	1:Recurred	9.8	LOW	HIGH	NOTCH1_LO_SOX2_HI
MB-7201	Primary	MB-7201	0:Not Recurred	120	LOW	HIGH	NOTCH1_LO_SOX2_HI
MB-7269	Primary	MB-7269	1:Recurred	13.19	HIGH	HIGH	NOTCH1_HI_SOX2_HI
MB-7270	Primary	MB-7270	0:Not Recurred	120	LOW	HIGH	NOTCH1_LO_SOX2_HI
