# Supplementary material for: Reciprocal inhibition of NOTCH and SOX2 shapes tumor cell plasticity and therapeutic escape in triple-negative breast cancer
Source: EMBO Mol Med. 2024 Oct 30;16(12):9. doi: 10.1038/s44321-024-00161-8 (PMC11628624; doi:10.1038/s44321-024-00161-8)
Supplement: Supplementary file 14 — Source data Fig. 6 [file 44321_2024_161_MOESM14_ESM.zip]

Archive with 30 entries (20 files):
- Fig6/
- Fig6/6H/
- Fig6/.DS_Store
- __MACOSX/Fig6/._.DS_Store
- Fig6/6C/
- Fig6/6F/
- Fig6/6G/
- Fig6/6A/
- Fig6/6E/
- Fig6/6I/
- Fig6/6B/
- Fig6/6D/
- Fig6/6H/Tumor growth fold change MB157R combination.xlsx
- __MACOSX/Fig6/6H/._Tumor growth fold change MB157R combination.xlsx
- Fig6/6C/Tumor growth MB157 combination.xlsx
- __MACOSX/Fig6/6C/._Tumor growth MB157 combination.xlsx
- Fig6/6F/FACS AnnexinV CTV MB157R GSI DTB.xlsx
- __MACOSX/Fig6/6F/._FACS AnnexinV CTV MB157R GSI DTB.xlsx
- Fig6/6G/Tumor growth MB157R combination.xlsx
- __MACOSX/Fig6/6G/._Tumor growth MB157R combination.xlsx
- Fig6/6A/Cell growth MB157 combination.xlsx
- __MACOSX/Fig6/6A/._Cell growth MB157 combination.xlsx
- Fig6/6E/IC50 DTB MB157 MB157R.xlsx
- __MACOSX/Fig6/6E/._IC50 DTB MB157 MB157R.xlsx
- Fig6/6I/Metastasis MB157R combination.xlsx
- __MACOSX/Fig6/6I/._Metastasis MB157R combination.xlsx
- Fig6/6B/FACS AnnexinV CTV MB157 combination.xlsx
- __MACOSX/Fig6/6B/._FACS AnnexinV CTV MB157 combination.xlsx
- Fig6/6D/Metastasis MB157 combination.xlsx
- __MACOSX/Fig6/6D/._Metastasis MB157 combination.xlsx
