# Supplementary material for: Reciprocal inhibition of NOTCH and SOX2 shapes tumor cell plasticity and therapeutic escape in triple-negative breast cancer
Source: EMBO Mol Med. 2024 Oct 30;16(12):9. doi: 10.1038/s44321-024-00161-8 (PMC11628624; doi:10.1038/s44321-024-00161-8)
Supplement: Supplementary file 14 — Source data Fig. 6 [file 44321_2024_161_MOESM14_ESM.zip › Fig6/6H/Tumor growth fold change MB157R combination.xlsx]

## Sheet: Feuil1
VHC	GSI	DTB	PTX	DTB+PTX
6.156	23.1111	4.14815	3.75	0.01
27.4286	11.6875	7.6	0.846154	0.1875
20.5714	46.6667	38.475	0.355556	0.0138889
34.1414	9.075	16.055	1.11607	0.03125
14.8438	33.75	36.75	0.21875	0.291667
20	81.25	30.2222	0.0555556	0.0625
6.59722		11.52	5.55556
17.9012		25.5556
22.5
