# Supplementary material for: Reciprocal inhibition of NOTCH and SOX2 shapes tumor cell plasticity and therapeutic escape in triple-negative breast cancer
Source: EMBO Mol Med. 2024 Oct 30;16(12):9. doi: 10.1038/s44321-024-00161-8 (PMC11628624; doi:10.1038/s44321-024-00161-8)
Supplement: Supplementary file 14 — Source data Fig. 6 [file 44321_2024_161_MOESM14_ESM.zip › Fig6/6C/Tumor growth MB157 combination.xlsx]

## Sheet: Feuil1
Time (Weeks)	Vehicle									Dasatinib								Paclitaxel								GSI									GSI + Paclitaxel									GSI + Dasatinib
0	26	144	81	28	30	63	104	58.5	96	30	32	128	72	28	31.5	67.5	150	12	26	54	26	128	28	76.5	160	30	104	136	40.5	30	18	12	67.5	96	45	49.5	128	152	45	72	26	40.5	32	18	58.5	32	120	18	54
1	26	250	104	63	58.5	104	136	175	112	216	76.5	294	343	104	49.5	54	125	24	45	120	36	54	63	67.5	104	24	16	20	16	20	24	16	49.5	45	24	16	187.5	225	72	96	63	48	22	20	96	24	150	18	49.5
2	80	252	175	49.5	96	137.5	392	252	187.5	270	144	392	270	104	45	200	125	96	49.5	187.5	80	54	88	54	270	24	216	88	45	112.5	56	58.5	112	72	49.5	58.5	175	144	80	72	49.5	18	18	45	104	63	88	45	88
3	162.5	640	288	150	216	465.5	360	567	269.5	640	250	416.5	324	306	216	441	180	112	187.5	234	150	137.5	125	80	512	54	198	162.5	104	96	88	137.5	216	96	120	45	187.5		125	225	162.5	137.5	20	96	162.5	104	270	40.5	104
4	216	608	396	318.5	441	576	608	648	768	704	612.5	441	360	640	225	648	324	262.5	378	416.5	480	512	306	287.5	608	212.5	480	416.5	128	270	125	252	416.5	342	234	162	360	342	125	262.5	252	343	136	175	270	120	367.5	162.5	234
5	318.5	928	541.875	480	672	640	769.5	832	1012.5	891	832	648	640	891	468	640	514.5	270	514.5	1000	480	478.125	512	448	1598.62	324	343	270	200	367.5	137.5	175	360	392.5	270	162	342	250	216	362.5	137.5	180	24	237.5	416.5	225	367.5	175	200
6	392	1093.5	1011.5	544	672	672	810	972	972	832	759.5	576	1000	768	637	710.5	563.5	563.5	563.5	972	736	659.006	768	514.5	1598.62	465.5	526.5	480	252	416.5	234	661.5	637	544	736	514.5	710.5	1088	287.5	612	306	514.5	104	342	288	225	441	200	352
7	441	1093.5	1011.5	608	722.5	722.5	810	939.25	1174.5	769.5	1417.5	608	947.625	736	637	640	661.5									465.55	526.525	480	252.5	490	234	637	832.25	392										367.5	416.5	306	416.5	288	576
8	612.5	1093.5	1134	704	1174.5	794.75	850.5	950	1200	1053	1700	1300	1263.5	832	1134	1012.5	768									465.5	1028.5	480.125	416.525	490	343	661.5	637	544										288	478.125	612.5	534.375	288	393.75
9																										810	1050	478.125	794.75	640.375	360.125	637	832	686.375										270	506.25	539	560	342	486
10																										810	1050	1000	794.75	686.375	902.5	717.188	1012.5	830.875										396	704	637	832	360	640
[truncated: 2 more columns]
