# Supplementary material for: Reciprocal inhibition of NOTCH and SOX2 shapes tumor cell plasticity and therapeutic escape in triple-negative breast cancer
Source: EMBO Mol Med. 2024 Oct 30;16(12):9. doi: 10.1038/s44321-024-00161-8 (PMC11628624; doi:10.1038/s44321-024-00161-8)
Supplement: Supplementary file 14 — Source data Fig. 6 [file 44321_2024_161_MOESM14_ESM.zip › Fig6/6F/FACS AnnexinV CTV MB157R GSI DTB.xlsx]

## Sheet: Feuil1
AnnexinV
DMSO	GSI (1µM)	DTB (1µM)
5.14	6.41	48.88
9.15	11.07	77.91
4.76	6.2	77.05
8.98	6.76	54.85
5.05	6.34	49.79
6.58	10.26	82.47
CTV MFI
DMSO	GSI (1µM)	DTB (1µM)
13015	13619	38807
13887	14693	27237
14271	14413	27698
11972	11437	25574
