# Supplementary material for: Reciprocal inhibition of NOTCH and SOX2 shapes tumor cell plasticity and therapeutic escape in triple-negative breast cancer
Source: EMBO Mol Med. 2024 Oct 30;16(12):9. doi: 10.1038/s44321-024-00161-8 (PMC11628624; doi:10.1038/s44321-024-00161-8)
Supplement: Supplementary file 14 — Source data Fig. 6 [file 44321_2024_161_MOESM14_ESM.zip › Fig6/6G/Tumor growth MB157R combination.xlsx]

## Sheet: Feuil1
Time (Weeks)	VHC									GSI							DTB								PTX							DTB + PTX
0	125	31.5	31.5	49.5	64	112.5	144	40.5	20	58.5	88	22.5	180	20	150	26	162	125	20	100	8	40.5	87.5	45	6	104	45	112	16	18	18	62.5	8	125	144	12	12	16
1	175	72	64	234	125	550	245	72	49.5	269.5	125	125	234	26	234	120	288	216	64	245	31.5	88	318.5	288	12	36	10	22	4	27	3.5	22.5	1.5	64	40.5	2	12	1.5
2	342	162	112.5	640	187.5	576	550	270	96	750	343	367.5	392	104	891	378	245	465.5	367.5	486	137.5	318.5	352	608	3	18	8	10	3.5	6	5	4	0.75	27	5	1.5	4	2
3	416.5	320	269.5	1000	343	786.5	729	343	252	968	514.5	512	768	270	1000	640	550	465.5	318.5	567	175	448	750	768	16	31.5	18	14	2	6	4	6	3	31.5	2.5	2	2.5	1
4	576	445.5	343	1210	392	1152	608	252	367.5	1152	608	512	928	270	1521	891	544	608	294	1568	212.5	486	607.5	1200	10	12	8	8	4	3	18	1	0.375	10	0.5	0.5	1	0.375
5	769.5	864	648	1690	950	2250	950	725	450	1352	1028.5	1050	1633.5	675		2112.5	672	950	769.5	1605.5	294	1224	1008	1150	22.5	88	16	125	3.5	1	100	0	1.5	42.875	2	0.375	3.5	1
6																									120	131.625	49.5	180	18	8	269.5	0	1	49	1.5	0	2.25	0.125
7																									318.5	274.625	45	486	10.125	14	393.75	0	1	101.25	2	0.375	12	1.5
8																									450	367.5	80	526.5	45	56	722	1	31.5	253.5	22.5	0.375	14	10
9																									1083	722.5	106.25	799.312	87.5	106.25	729	6	106.312	578	105.875	6	49	42.875
