# Supplementary material for: Reciprocal inhibition of NOTCH and SOX2 shapes tumor cell plasticity and therapeutic escape in triple-negative breast cancer
Source: EMBO Mol Med. 2024 Oct 30;16(12):9. doi: 10.1038/s44321-024-00161-8 (PMC11628624; doi:10.1038/s44321-024-00161-8)
Supplement: Supplementary file 14 — Source data Fig. 6 [file 44321_2024_161_MOESM14_ESM.zip › Fig6/6A/Cell growth MB157 combination.xlsx]

## Sheet: Feuil1
DMSO	GSI (50nM)	DTB (50nM)	GSI+DTB
1	0.446343	0.70596	0.0885627
1	0.604883	0.516131	0.136146
1	0.491441	0.73072	0.135053
