# Supplementary material for: Reciprocal inhibition of NOTCH and SOX2 shapes tumor cell plasticity and therapeutic escape in triple-negative breast cancer
Source: EMBO Mol Med. 2024 Oct 30;16(12):9. doi: 10.1038/s44321-024-00161-8 (PMC11628624; doi:10.1038/s44321-024-00161-8)
Supplement: Supplementary file 14 — Source data Fig. 6 [file 44321_2024_161_MOESM14_ESM.zip › Fig6/6E/IC50 DTB MB157 MB157R.xlsx]

## Sheet: Feuil1
Concentration [nM]	MB157					MB157R
5	0	0	0	0	0	0	0	0	0
4.47712	8.96822	3.53519	11.7983	6.44885	5.0784	9.8907	1.33776	14.5743	23.2492
4	51.7222	43.5112	63.281	35.7633	41.0489	16.1851	3.65524	18.1998	27.7054
3.47712	73.1267	68.2881	79.9561	52.9191	58.3927	20.5384	11.7339	21.6783	30.4994
3	89.4076	76.4398	80.6847	62.2978	66.2153	30.3976	24.4019	25.1568	38.3485
2.47712			71.9065	62.4317	67.023	36.8773	28.6788	34.3528	42.5237
2		79.9749	93.0471	67.3326		45.9451	60.5735	86.9054	65.9855
1.47712	97.7638	94.2231	93.2234	82.4746	73.2834	108.594	107.802	98.3523	103.94
1	108.082	109.583	85.773	88.5003	80.4823	114.58	107.711	97.9051	107.7
0.477121	108.278	115.051	94.7276	96.9684	93.0684	112.444	108.824	104.964	104.175
-10	100	100	100	100	100	100	100	100	100
