# Supplementary material for: Reciprocal inhibition of NOTCH and SOX2 shapes tumor cell plasticity and therapeutic escape in triple-negative breast cancer
Source: EMBO Mol Med. 2024 Oct 30;16(12):9. doi: 10.1038/s44321-024-00161-8 (PMC11628624; doi:10.1038/s44321-024-00161-8)
Supplement: Supplementary file 14 — Source data Fig. 6 [file 44321_2024_161_MOESM14_ESM.zip › Fig6/6I/Metastasis MB157R combination.xlsx]

## Sheet: Feuil1
VHC	GSI	DTB	PTX	DTB+PTX
0	8	7	0	0
11	6	8	8	2
8	9	2	1	0
5	8	4	11	1
5	0	0	2	0
6	7	5	3	1
3		2	0	0
4		3	0
3
