# Supplementary material for: Reciprocal inhibition of NOTCH and SOX2 shapes tumor cell plasticity and therapeutic escape in triple-negative breast cancer
Source: EMBO Mol Med. 2024 Oct 30;16(12):9. doi: 10.1038/s44321-024-00161-8 (PMC11628624; doi:10.1038/s44321-024-00161-8)
Supplement: Supplementary file 14 — Source data Fig. 6 [file 44321_2024_161_MOESM14_ESM.zip › Fig6/6B/FACS AnnexinV CTV MB157 combination.xlsx]

## Sheet: Feuil1
FACS AnnexinV
DMSO	GSI (50nM)	DTB (50nM)	GSI+DTB
14.81	21.95	26.03	60.8
14.16	21.62	27.33	66.3
20.61	34.33	33.39	58.2
23.62	31.6	31.96	55.99
21.26	34.5	32.5	63.4
FACS CTV MFI
DMSO	GSI (50nM)	DTB (50nM)	GSI+DTB
6689	23553	10037	43759
8431	37474	12214	57967
7156	30461	9311	45245
6817	28060	8624	45412
