# Supplementary material for: Reciprocal inhibition of NOTCH and SOX2 shapes tumor cell plasticity and therapeutic escape in triple-negative breast cancer
Source: EMBO Mol Med. 2024 Oct 30;16(12):9. doi: 10.1038/s44321-024-00161-8 (PMC11628624; doi:10.1038/s44321-024-00161-8)
Supplement: Supplementary file 14 — Source data Fig. 6 [file 44321_2024_161_MOESM14_ESM.zip › Fig6/6D/Metastasis MB157 combination.xlsx]

## Sheet: Feuil1
VHC	DTB	PTX	GSI	GSI+PTX	GSI+DTB
7	13	0	1	3	7
6	6	0	8	0	8
5	11	0	11	2	9
6	7	0	10	0	7
10	10	8	11	0	8
8	10	0	6	0	11
10	12	8	11	0	8
7	10	7	8	0
11			6
